# Supplementary material for: Modelling APOL1-mediated kidney inflammation and fibrosis using a partially reprogrammed urine-derived SIX2-positive renal progenitor cell line
Source: Stem Cell Res Ther. 2025 Nov 12;16:630. doi: 10.1186/s13287-025-04710-x (PMC12613565; doi:10.1186/s13287-025-04710-x)
Supplement: Supplementary file 2 — Supplementary material 2. [file 13287_2025_4710_MOESM2_ESM.xlsx]

## Sheet: a
UM30-OSN podocyte	Human immortal podocyte (AB 8/13)	Human immortal podocyte (AB 8/13):UM30-OSN podocyte
PGAM1P11	SLC2A5	ATAD3B_x000D_
RBP7	ERRFI1-DT	NA_x000D_
LAPTM5	FAM110D	PEX14_x000D_
CNKSR1	NKAIN1	SPSB1_x000D_
TMEM51-AS2	TNFRSF1B	PLEKHM2_x000D_
AGMAT	LINC01226	RPL22P3_x000D_
TTC22	TMA16P2	NMNAT1_x000D_
PODN	FGGY-DT	TMEM51_x000D_
C1orf210	KANK4	FBXO42_x000D_
CZIB-DT	RPL31P12	ALDH4A1_x000D_
TXNDC12	MCOLN2	CLCN6_x000D_
LAMTOR5P1	LINC02777	RER1_x000D_
ZSWIM5	MROH7	PANK4_x000D_
ANGPTL3	ST6GALNAC3	VPS13D_x000D_
ST6GALNAC5	WARS2-IT1	GPR157_x000D_
ADGRL4	RPL6P2	ZBTB40_x000D_
LINC02801	RCSD1	NPHP4_x000D_
PKN2-AS1	LRRC8D-DT	DYNLL1P3_x000D_
HNRNPA1P64	TBX15	SZRD1_x000D_
GPX7	SETP9	PDIK1L_x000D_
LINC01362	LINC02803	NECAP2_x000D_
TMEM125	RPS29P5	PHACTR4_x000D_
FAF1-AS1	LYPLAL1-AS1	MED18_x000D_
S1PR1	ASTN1	MMEL1-AS1_x000D_
LPAR3	LHX9	SLC9A1_x000D_
LINC02798	PTP4A1P7	LDLRAP1_x000D_
NHLH2	RPL23AP25	ATP5IF1_x000D_
FLG-AS1	STYXL2	SDC3_x000D_
ELOCP19	GEMIN8P4	PAFAH2_x000D_
TNFSF4	FYB2	DNAJC8_x000D_
DHCR24-DT	HMGB3P6	SESN2_x000D_
CRYZL2P-SEC16B	RN7SL371P	SERINC2_x000D_
DDX59-AS1	RNU6-125P	PTAFR_x000D_
HSPE1P6	RNU6-983P	SNRNP40_x000D_
LINC02802	SEPTIN14P12	SLC25A33_x000D_
NMNAT2	LAX1	DNAJC16_x000D_
CBX1P3	CCDC163	EYA3_x000D_
ADCY10	LINC00853	FABP3_x000D_
LINC02257	NR1I3	EPHA2_x000D_
LINC01698	CFAP126	KAZN_x000D_
RIMKLBP2	COL9A2	UBE4B_x000D_
HFM1	SNORD46	TMEM51-AS1_x000D_
GNG4	LGALS8-AS1	PTPRU_x000D_
PAPPA2	RNU1-2	ZMYM6_x000D_
PLD5	PADI3	AGO4_x000D_
SLC35F3-AS1	LINC00622	CDCA8_x000D_
RABGAP1L-AS1	ASH1L-IT1	CPLANE2_x000D_
RNA5SP48	CFAP276	FTH1P1_x000D_
TMCO1-AS1	ARTN	EXTL1_x000D_
CDA	LINC01703	CASZ1_x000D_
EFNA3	AKR1B1P1	DNALI1_x000D_
CD34	FALEC	RRAGC_x000D_
LINC01144	SHE	SPCS2P4_x000D_
CHRM3-AS2	KIF17	YRDC_x000D_
CHRM3	GBP7	RCC2_x000D_
MSTO2P	IFI6	HSPA5P1_x000D_
SNORA80E	RNU6V	PSMB2_x000D_
CORT	NTRAS	CASP9_x000D_
PRG4	BCAN	DDI2_x000D_
NPPB	LINC01562	UQCRH_x000D_
RNVU1-7	MIR5585	THRAP3_x000D_
TMCO2	LINC01160	C1orf122_x000D_
RNU5F-1	ECE1-AS1	FHL3_x000D_
ZBTB40-IT1	LEFTY1	RHBDL2_x000D_
RPSAP21	AMY1B	INPP5B_x000D_
MFAP2	SYPL2	FAM183A_x000D_
NDUFB1P2	TAF12-DT	ZMYM4_x000D_
ATP6V1E1P1	LINC00628	UTP11_x000D_
GAPDHP33	SPTA1	C1orf216_x000D_
TCEA3	ZRANB2-AS1	RLF_x000D_
DAP3P1	MAP1LC3C	CLSPN_x000D_
FCGR1CP	FAM72C	GNL2_x000D_
TSACC	FAM72A	FCF1P6_x000D_
ATAD3C	RNU1-4	MORN1_x000D_
LINC02918	CD101	MYCBP_x000D_
PRKAR1AP1	HMGN3P1	RIMS3_x000D_
FNDC10	S100A1	ECHDC2_x000D_
CDK11A	ASCL5	RAB3B_x000D_
C1orf116	RNU6-514P	SMIM12_x000D_
PDCL3P6	RNU6-135P	ERI3_x000D_
DNAJC19P7	AGBL4	CZIB_x000D_
ANAPC10P1	RALGPS2-AS1	OSBPL9_x000D_
BMP8A	DHDDS-AS1	PARS2_x000D_
HEYL	VTCN1	ZYG11A_x000D_
CLDN19	SEC16B	ZYG11B_x000D_
NCMAP	SPATA21	SF3A3_x000D_
RC3H1-IT1	TMSB4XP1	TTC4_x000D_
KCND3-AS1	GPR61	PLPP3_x000D_
PLA2G2C	MYOG	SNIP1_x000D_
RPS27AP6	MYBPH	RPS13P2_x000D_
RPL7AP16	SLC25A39P1	CPT2_x000D_
DAB1	CHIT1	FOXJ3_x000D_
HNRNPCL2	LINC01765	TUT4_x000D_
HNRNPCL4	RWDD3-DT	PATJ-DT_x000D_
NGF	AIM2	MAGOH_x000D_
SERPINC1	CLCA2	DLEU2L_x000D_
PSEN2	NUDT4B	CDKN2C_x000D_
RN7SL466P	LINC02811	OMA1_x000D_
MPL	TEX35	SLC35D1_x000D_
AKT3-IT1	GFI1	LRP8_x000D_
SH2D5	ZMYM4-AS1	TCEANC2_x000D_
ERICH3	PYDC5	KTI12_x000D_
FPGT-TNNI3K	TP73	LRRC42_x000D_
RNVU1-30	PTPN22	USP1_x000D_
KIF21B	NLRP3	AK5_x000D_
MTOR-AS1	RPLP0P4	GIPC2_x000D_
RN7SL612P	C1QTNF12	DNAJC6_x000D_
PDPN	RNU2-17P	AK4_x000D_
MTX1	CD160	LEPROT_x000D_
GPR37L1	FCGR3A	CACHD1_x000D_
CELF3	RPL35AP7	EFCAB7_x000D_
HPDL	LINC02609	ATG4C_x000D_
SNORD99	HSD11B1-AS1	MTF1_x000D_
EFCAB14P1	RRAGC-DT	TTLL7_x000D_
C1orf146	FOXD3-AS1	KDM4A_x000D_
TRIM58	MIR9-1HG	ZNHIT6_x000D_
CLCNKA	EXOSC10-AS1	PTGFR_x000D_
ZBTB2P1	UBE2V2P3	LMO4_x000D_
EFHD2-AS1	ZNF687-AS1	PRPF38A_x000D_
OR2T33	NPR1	PIGK_x000D_
RNY1P13	KCNH1-IT1	HNRNPA3P12_x000D_
WDR64	GNB1-DT	DOCK7_x000D_
SGIP1	GYG1P3	NEGR1_x000D_
TRIM67	RPL7P7	FAAH_x000D_
PDE4DIPP8	MIR5087	KYAT3_x000D_
LDLRAD2	GPR3	DNTTIP2_x000D_
AVPR1B	LHX4	PTPRF_x000D_
H3-7	NBPF25P	DHCR24_x000D_
S100A14	RUNX3	COL24A1_x000D_
TMEM269	PPP1R8P1	SLC44A3_x000D_
CADM3	THBS3-AS1	PKN2_x000D_
ACKR1	HTR1D	ABCD3_x000D_
IL22RA1	EIF1P3	ALG14_x000D_
PTPN7	OSR1	ZZZ3_x000D_
FMO3	RPL37P11	YIPF1_x000D_
PEAR1	RMDN2-AS1	GJB4_x000D_
SMU1P1	LINC01291	HIVEP3_x000D_
CYCSP52	SIX2	TM2D1_x000D_
RPL6P31	ADD2	SCP2_x000D_
RNVU1-15	LINC01293	BCAR3_x000D_
HRNR	RPL12P19	DMAP1_x000D_
TENT5B	RPL26P13	AHCYL1_x000D_
RGS7	LSM3P3	CNN3_x000D_
RNU6-157P	FABP1	VAV3_x000D_
KIF26B-AS1	RPL38P2	EEF1A1P11_x000D_
ABCA4	FAM166C	DPYD_x000D_
SEMA4A	LINC02934	TLCD4_x000D_
KDF1	EMX1	LRRC8D_x000D_
TRIM46	NPAS2-AS1	ELAPOR1_x000D_
IL19	MRPS9-AS1	ARHGAP29_x000D_
OR2C3	SMYD1	PGM1_x000D_
SLFNL1-AS1	EN1	COA7_x000D_
LAD1	ANAPC1P2	OLFML3_x000D_
RNU6-501P	RPS21P2	GCLM_x000D_
MRPL53P1	SNRPA1P1	TGFBR3_x000D_
RAD54L	PPIAP66	RPL36AP12_x000D_
STUM	ADAM23	SZT2_x000D_
FCGR2C	RPS20P12	PHTF1_x000D_
RNVU1-4	RPL15P5	RPSAP19_x000D_
RHCE	RPL23AP28	F3_x000D_
TAL1	DLX2	VCAM1_x000D_
APOBEC4	ITPRID2-DT	HSP90B3P_x000D_
LINC00970	TMEFF2	SEC63P1_x000D_
PRKCZ	BANF1P3	RWDD3_x000D_
PDE4B	RPL27P8	MAN1A2_x000D_
C1orf162	BOK-AS1	LRIG2-DT_x000D_
FAM177B	MTATP6P26	CTTNBP2NL_x000D_
S100A5	H3P9	RBMX2P3_x000D_
LINC01036	RN7SKP203	STRIP1_x000D_
LNCTAM34A	DNAJB3	TPI1P1_x000D_
EPHA2-AS1	MSL3P1	SLC25A24_x000D_
MIR4253	ARHGEF4-AS1	PIFO_x000D_
C4BPA	UBE2F-SCLY	TSPAN2_x000D_
LINC02795	RNU6-1333P	LRIG2_x000D_
RNVU1-24	ALPP	SLC35A3_x000D_
MYCL-AS1	CDC27P1	AGL_x000D_
MFSD2A	ARHGAP42P1	RPS3AP12_x000D_
DNAI3	ARHGEF4	RNPC3_x000D_
PLPPR5	TDRD15	SNX7_x000D_
VANGL2	CDK5R2	SLC30A7_x000D_
C1orf220	NAT8	SEC22B_x000D_
IL12RB2	GTF3C2-AS1	PTGFRN_x000D_
BCL2L15	LINC01123	BCAS2_x000D_
LYST-AS1	ARNILA	ZNF326_x000D_
DRAXIN	NPM1P46	TRIM45_x000D_
RORC	CFAP210	RPS26P15_x000D_
RGS13	CYB5AP2	SEPTIN2P1_x000D_
KCNN3	NSA2P5	DPYD-AS2_x000D_
S100A9	DNPEP-AS1	VANGL1_x000D_
S100A8	HNRNPA1P39	PIP5K1A_x000D_
LINC01786	LINC01305	GDAP2_x000D_
CA14	RPA3P1	WDR3_x000D_
MUTYH	NGEF	PSMC1P12_x000D_
RNVU1-31	CHRNA1	SLC22A15_x000D_
GPATCH4	RPL5P9	SCNM1_x000D_
C1orf127	RSAD2	TRIM33_x000D_
LINC01359	ANKRD23	CDC14A_x000D_
WNT9A	CDK15	MTIF2P1_x000D_
PRSS38	LINC01594	SRGAP2C_x000D_
NFIA-AS2	RBM44	SPAG17_x000D_
RNU1-8P	ANKRD30BL	TTF2_x000D_
LINC02608	PPM1B-DT	MAGI3_x000D_
MIR34AHG	FOXI3	EIF2S2P5_x000D_
LINC01358	IGKC	GABPB2_x000D_
ZPLD2P	NDUFB4P4	LYSMD1_x000D_
LINC01135	CERKL	PNRC2P1_x000D_
LINC01725	KCNE4	DENND2C_x000D_
LINC01767	MYT1L	DEPDC1_x000D_
ANGPTL7	RGPD2	PKMP1_x000D_
SELENBP1	ADGRF3	GPR89A_x000D_
LINC00115	ABHD1	GTF2B_x000D_
PCSK9	MAP3K19	CSF1_x000D_
ELL2P1	FBLN7	RGS5_x000D_
CD1D	HMGB1P9	NAP1L4P1_x000D_
RNVU1-3	CTAGE14P	IGSF8_x000D_
SNORA70	MYADML	MPC2_x000D_
SYT2	LINC01614	TLCD4-RWDD3_x000D_
RN7SL230P	FN1-DT	LINC00624_x000D_
LINC01145	LINC01833	C1orf112_x000D_
SEPTIN7P13	LINC01143	FAM78B_x000D_
PDE4DIPP2	OXER1	LAMC1_x000D_
PPIEL	PDE1A	MGST3_x000D_
EMC1-AS1	SLC4A5	ILF2_x000D_
RNVU1-29	RPL31P14	TIPRL_x000D_
RNVU1-25	NYAP2	NME7_x000D_
RPL7AP15	CXCR4	SFT2D2_x000D_
COL11A1	UBBP1	UCK2_x000D_
RNF207-AS1	RPS24P7	PIGM_x000D_
UBXN10	IL1F10	POU2F1_x000D_
NUP210L	SP5	KIFAP3_x000D_
OR14A2	ARHGAP25	LAMC1-AS1_x000D_
SRD5A2	M1AP	RPL34P1_x000D_
LINC00276	RPL23P5	TPR_x000D_
VSNL1	SCN1A	METTL18_x000D_
XDH	TOGARAM2	EXTL2_x000D_
DBIL5P2	ANKMY1	DDX59_x000D_
EVA1A-AS	LINC01965	NIBAN1_x000D_
ANKRD11P1	TTC32-DT	RPL5P6_x000D_
SLC9A2	LINC01806	LAMC2_x000D_
LINC01808	HDAC4-AS1	CD58_x000D_
LINC02831	LINC01127	NUF2_x000D_
KRTCAP2P1	LINC01412	MFSD4A_x000D_
LINC01114	NAT8B	TBX19_x000D_
XIAPP3	HMGN2P21	GCSHP5_x000D_
ISCA1P6	AQP7B	SCYL3_x000D_
LINC01191	RGPD1	DUSP10_x000D_
LRP1B	ANKRD36BP2	LINC01139_x000D_
GALNT13	WNT6	TARBP1_x000D_
LINC01829	ACOXL	SCCPDH_x000D_
KLF2P2	CHL1	ELK4_x000D_
RPL17P15	UBE2E2-DT	FTH1P2_x000D_
PAFAH1B1P2	RPL23AP38	TFB2M_x000D_
USP21P1	LINC02019	LYPLAL1_x000D_
PSMD14P1	CYP51A1P1	MPZL1_x000D_
LINC01934	PDZRN3	INTS7_x000D_
LY75	ZNF90P1	CATSPERE_x000D_
SPOPL-DT	GPR15	PRDX6_x000D_
NCKAP5-AS1	PPIAP70	EDARADD_x000D_
ACADL	ACOX2	GPATCH2_x000D_
SCHLAP1	LINC00691	SMYD2_x000D_
TWIST2	RAD51AP1P1	RHOU_x000D_
LINC01943	SLC41A3-AS1	RNF2_x000D_
RPS15AP14	BCHE	SPATA17_x000D_
TUBAP13	SLC9A9	IVNS1ABP_x000D_
IQCA1-AS1	NAALADL2-AS1	ERLNC1_x000D_
SNF8P1	YWHAQP6	DTL_x000D_
RPL3P5	SOX2	TRMT1L_x000D_
MARCHF4	SEMA5B	SOAT1_x000D_
RPRM	ANKUB1	BATF3_x000D_
INPP5D	DGKG	CNST_x000D_
RPL12P17	LINC01213	SOX13_x000D_
RNU6-282P	LINC02924	NID1_x000D_
SNORD89	LINC02012	LINC01705_x000D_
MIR4782	TPRG1	RPL21P28_x000D_
RN7SKP42	RNU7-110P	ZNF678_x000D_
RNU6-1045P	RNU7-119P	KIF28P_x000D_
RNU6-360P	FANCD2OS	MRPS14_x000D_
RNU6-268P	MIR4796	DESI2_x000D_
C2orf50	ALDH1L1	SLC45A3_x000D_
AIDAP1	TM4SF19	ILDR2_x000D_
QPCT	C3orf70	KIF26B_x000D_
MRPL50P2	TRIM71	RRP15_x000D_
KLHL30-AS1	CACNA2D2	RPL7AP82_x000D_
SCTR	RALBP1P1	TMEM59_x000D_
UPP2	LIMD1-AS1	DHX9-AS1_x000D_
HTR2B	ZNF197-AS1	CACYBP_x000D_
ZBTB8OSP2	SH3BP5	PTPN14_x000D_
WNT10A	BOLA2P2	NEK2_x000D_
SLC23A3	CCR1	C1orf53_x000D_
RPL22P10	CCR3	RAB4A_x000D_
SRSF3P4	SNORD38C	TOMM20_x000D_
KRT18P52	RPS3AP14	TADA1_x000D_
SLC16A14	OSTN	GS1-279B7.1_x000D_
DAW1	RPL7P16	LINC01341_x000D_
RPL12P15	CPNE4	DHX9_x000D_
RGPD5	UTS2B	BTF3L4_x000D_
ACTR1AP1	RPSAP31	SWT1_x000D_
MYO3B	ABCC5-AS1	FBXO28_x000D_
RPS20P13	THRB-AS1	RPL4P2_x000D_
LINC02832	TRAIP	COP1_x000D_
RPL23P4	CASR	GNPAT_x000D_
CTNNA2	ST3GAL6-AS1	TGFB2_x000D_
FER1L5	CFAP92	ODR4_x000D_
RAMP1	LINC01063	FMO4_x000D_
TVP23BP2	SERPINI2	NSL1_x000D_
GALNT3	RNU6-621P	GALNT2_x000D_
MTND5P31	EEF1GP3	FMO1_x000D_
RPS13P5	MTHFD2P1	SPRTN_x000D_
LYPD6	ARHGEF26-AS1	EGLN1_x000D_
RPL17P13	LINC01266	RPL5P5_x000D_
THNSL2	LINC00885	PPP2R5A_x000D_
RNU6-762P	LINC00881	SUCO_x000D_
ABCG8	NMRAL2P	ATF3_x000D_
RPL7P14	ANKRD18DP	RNASEL_x000D_
ITGA4	SLC6A11	PLXNA2_x000D_
ACVR1C	LINC00636	LINC02869_x000D_
HOXD11	MSX1	ETNK2_x000D_
HOXD10	C1QTNF7-AS1	LPGAT1_x000D_
HOXD9	LINC02475	PROX1_x000D_
HOXD3	LARP1BP1	RPL23AP18_x000D_
TNS1-AS1	PPP2R2C	PFKFB2_x000D_
GAREM2	SETP20	NENF_x000D_
SCN2A	STPG2	TATDN3_x000D_
RAB6D	TERF1P3	HMGN1P4_x000D_
PROC	RPL7AP26	ZNF672_x000D_
GPR17	PDGFRA	LAMB3_x000D_
LINC00486	KRT18P54	DSTYK_x000D_
SPTBN1-AS2	UGT2B26P	ARHGEF10L_x000D_
MYO7B	BTF3P13	TSNAX_x000D_
EVX2	HSP90AA6P	NOS1AP_x000D_
UGT1A10	MYL12BP2	RNPEP_x000D_
CCDC141	DBET	ANGEL2_x000D_
MLPH	APELA	KIAA0040_x000D_
SCN7A	SCRG1	EXOC8_x000D_
CMKLR2	MED28-DT	BRINP2_x000D_
CATIP-AS2	MGARP	NEK7_x000D_
SLC11A1	CD38	PGBD5_x000D_
SFTPB	FGFBP1	ANKRD45_x000D_
RAD51AP2	C1QTNF7	ZNF695_x000D_
ST6GAL2	ABLIM2	RPS6KC1_x000D_
HAGLROS	RNF14P2	TMCC2_x000D_
CAVIN2-AS1	U2	NUP133_x000D_
API5P2	HIGD1AP14	PGBD2_x000D_
OR7E46P	MTTP	FLVCR1_x000D_
MAL	C4orf51	SLC41A1_x000D_
ATP6V1C2	SORCS2	USH2A_x000D_
RPL39P16	RPL7AP31	ZNF670_x000D_
PPP1R14BP2	SNX5P1	ADSS2_x000D_
LYG2	AMBN	ELF3-AS1_x000D_
RNU6ATAC14P	HGFAC	LMOD1_x000D_
IGFBP2	DOK7	ACBD6_x000D_
NLRC4	RPSAP70	ST7L_x000D_
EEF1E1P1	TLR10	RBBP5_x000D_
TMEM178A	SHISA3	XPR1_x000D_
FOSL2-AS1	CTBP1-AS	KIF14_x000D_
SNORD53	ANKRD37	RPS7P3_x000D_
FKBP1B	RN7SKP235	COLGALT2_x000D_
RNU6-433P	NKX3-2	PCNX2_x000D_
GBX2	LINC02268	CNIH3_x000D_
CDKL4	LINC02432	SDCCAG8_x000D_
LINC01821	LEF1-AS1	SLC35F3_x000D_
LINC01460	LINC01091	ZNF281_x000D_
TTN-AS1	PPM1K-DT	ARID4B_x000D_
ANKRD44-AS1	LINC02517	SH3BP5L_x000D_
GACAT3	RNU6-310P	WNT2B_x000D_
MYCN	HNRNPD-DT	NUCKS1_x000D_
RPL21P32	NKX6-1	MAP3K21_x000D_
RPL23AP35	TMPRSS11B	TIMM17A_x000D_
GPAT2	GRIA2	CDC7_x000D_
LINC02610	LINC01194	RABGAP1L-IT1_x000D_
CPO	PLCXD3	SMYD3_x000D_
LINC02245	ISL1	KLHL20_x000D_
MEAF6P1	CDH18	NTPCR_x000D_
ALKAL2	LINC02109	RAB29_x000D_
WBP11P2	RPL17P22	KCTD3_x000D_
BIRC6-AS2	RAI14-DT	ZC3H12A_x000D_
CNRIP1	ISCA1P1	HHAT_x000D_
ERBB4	H3P24	RBM34_x000D_
RNU6-763P	RBMX2P5	KCNK1_x000D_
PLAC9P1	B3GNTL1P1	TEDDM1_x000D_
LINC02966	MTND4LP5	HMCN1_x000D_
RNU6-234P	LINC02240	PDC-AS1_x000D_
WNT7A	LMNB1-DT	RNU6-1237P_x000D_
MTND4LP9	SEPTIN7P10	RNU6-414P_x000D_
SUSD5	H3P23	RN7SL180P_x000D_
PLCL2	COQ10BP2	RN7SL130P_x000D_
PNPT1P1	ANKRD33B-AS1	Y_RNA_x000D_
TMPPE	LIFR-AS1	Metazoa_SRP_x000D_
PP2D1	LINC02995	SNORA72_x000D_
SLC22A13	RPL23AP44	CAMK2N1_x000D_
HYAL1	GFPT2	MUL1_x000D_
ZNF652P1	BTNL8	PINK1-AS_x000D_
CNTN4	NKX2-5	SCARNA18B_x000D_
VGLL3	LINC02227	CDC73_x000D_
PRICKLE2-AS1	C5orf46	B3GALT2_x000D_
KBTBD8	SOWAHA	LRRC40_x000D_
AGGF1P3	SETP22	ANKRD13C_x000D_
CD200	NDST1-AS1	CTH_x000D_
GPR27	RNU6-1003P	CHORDC1P5_x000D_
CD200LP	RNU7-180P	E2F2_x000D_
LSAMP	SERF1B	ID3_x000D_
SLC9C1	GLRXP3	RPL11_x000D_
RPSAP29	HAUS1P1	PITHD1_x000D_
COPS8P2	RPSAP71	LYPLA2_x000D_
TIMMDC1-DT	KRT8P33	GALE_x000D_
LINC00994	RANBP3L	DUSP23_x000D_
ILDR1	ATOX1-AS1	CFAP45_x000D_
TMEM108-AS1	CDC20B	ATP1A1_x000D_
ARL4AP4	HNRNPKP1	ZBTB41_x000D_
LINC02024	PCDHGA9	EFNA4_x000D_
LSAMP-AS1	PCDHGB5	EFNA1_x000D_
TBILA	TRIM7-AS1	SLC50A1_x000D_
PPIAP72	NKD2	KRTCAP2_x000D_
PLCXD2-AS1	LEAP2	THBS3_x000D_
RPL23AP40	PDE6A	GBA1_x000D_
MECOM-AS1	PCDHB2	SCAMP3_x000D_
STAG1-DT	PCDHB4	CLK2_x000D_
ERICH6	PCDHB12	RNU6-37P_x000D_
LINC01208	PKD2L2	PGD_x000D_
BZW1P1	LINC03000	CENPS_x000D_
NPHP3-AS1	LINC02982	DFFA_x000D_
NAALADL2-AS2	VTRNA1-1	NSA2P1_x000D_
KCNMB2-AS1	VTRNA1-2	SNRPE_x000D_
RASA2-IT1	RPL7P20	SMPDL3B_x000D_
NDUFB4P1	SNORD72	RN7SL559P_x000D_
YEATS2-AS1	CARD6	XKR8_x000D_
PRICKLE2-DT	KRT18P16	FAM89A_x000D_
PRICKLE2-AS2	ITK	C1orf131_x000D_
METTL15P1	BRCC3P1	TOE1_x000D_
TM4SF1-AS1	GMCL2	TESK2_x000D_
HRG-AS1	SLC36A2	MMACHC_x000D_
FLJ42393	PDCD5P2	FAM102B_x000D_
PLAAT1	NCOA4P4	HENMT1_x000D_
LPP-AS1	DDX4	PRPF38B_x000D_
PLCH1-AS1	MTND3P25	STXBP3_x000D_
RNU4-85P	PITX1	TMEM167B-DT_x000D_
RNU2-10P	SLC25A48	TMEM167B_x000D_
RN7SL751P	SLC25A48-AS1	DAP3_x000D_
RNU2-28P	ADAMTS2	SYT11_x000D_
RN7SL815P	ERBIN-DT	KHDC4_x000D_
MIR567	OTULIN-DT	SSR2_x000D_
RNU6-1284P	NAIPP4	UBQLN4_x000D_
GATA2-AS1	TARS1-DT	SMG5_x000D_
RPL32P7	LINC01338	TMEM79_x000D_
KY	BTF3-DT	CCT3_x000D_
ARIH2OS	MEF2C-AS1	MEX3A_x000D_
PSMD6-AS2	ARRDC3-AS1	CYP4A22-AS1_x000D_
TIGIT	TRIM7-AS2	PDZK1IP1_x000D_
ZBTB20-AS2	SEPTIN14P6	IGSF3_x000D_
EIF4E2P2	PIP5K1P1	GLUL_x000D_
RN7SL698P	LINC01623	COA6_x000D_
RPS15AP16	RBM24	AHCTF1_x000D_
ZBBX	FOXF2	FRRS1_x000D_
TAF9BP1	HCG15	LRRC7_x000D_
ACAA1	JARID2-AS1	LEPR_x000D_
TDGF1	TFAP2A-AS1	PSMD4_x000D_
MTHFD2P7	COX11P1	TAGLN2_x000D_
WNT5A-AS1	DNAH8	PEA15_x000D_
ERC2-IT1	LGSN	H6PD_x000D_
RN7SL418P	POU3F2	FOXD2_x000D_
SCN11A	PRDM1	DDOST_x000D_
IL17RE	LINC00222	ST3GAL3_x000D_
LINC02043	LNCPOIR	ZNF692_x000D_
ATP5MC1P3	RPS27AP11	FGGY_x000D_
FOXL2NB	TARID	DISC1_x000D_
SERPINI1	BMP5	PRXL2B_x000D_
RN7SL397P	TMEM242-DT	DPM3_x000D_
C3orf36	RAET1L	KIAA2013_x000D_
TMEM108	GJB7	PLOD1_x000D_
SCN5A	EEF1DP5	MIIP_x000D_
TP63	IMPG1	RBBP4_x000D_
RNU6-678P	RPL17P25	SYNC_x000D_
TF	PACRG-AS3	KIAA1522_x000D_
AGTR1	SLC35F1	S100PBP_x000D_
DNASE1L3	RN7SL273P	FNDC5_x000D_
CRYGS	RNU6-653P	TMEM54_x000D_
CCDC13-AS1	DDO	UFC1_x000D_
CYP8B1	ZDHHC20P1	PPOX_x000D_
RNU6-1024P	TMEM14B-DT	B4GALT3_x000D_
FGF12-AS1	SOD2-OT1	TOMM40L_x000D_
UCN2	LINC02976	GPR89B_x000D_
DNAH1	SAPCD1-AS1	ROR1-AS1_x000D_
PLS1-AS1	HLA-DMA	MFN2_x000D_
RNU7-47P	TFAP2A	ZMPSTE24_x000D_
LARS2-AS1	MDGA1	ZFP69B_x000D_
LINC02009	RPL7P4	MPZ_x000D_
LTF	CYP21A2	MTFR1L_x000D_
MUC13	FTH1P15	AUNIP_x000D_
ENPP7P4	ECT2L	PAQR7_x000D_
LHFPL4	MICB-DT	STMN1_x000D_
SLC22A14	HSPA8P15	RNF220_x000D_
MKRN2OS	OR2A4	TMEM53_x000D_
SNORA7B	BTN1A1	ARMH1_x000D_
EFCAB12	PTP4A1	KIF2C_x000D_
P2RY14	KCNQ5	RPS8_x000D_
GPR87	H3C10	RPS15AP11_x000D_
P2RY13	H2BC7	BEST4_x000D_
RNU2-31P	H4C2	PLK3_x000D_
IHO1	H4C5	EIF2B3_x000D_
MYH15	TAAR5	HECTD3_x000D_
MCM2	ZNF603P	UROD_x000D_
HCLS1	RNU6-302P	OSTCP5_x000D_
RN7SL172P	RIMS1	NOL9_x000D_
SLC15A2	ZC3H11C	ZBTB48_x000D_
C3orf49	CALHM5	LRRC8C_x000D_
KCNMB2	TPT1P4	HEATR1_x000D_
DNAH12	MROCKI	RPL35P1_x000D_
ACTRT3	AFDN-DT	STX12_x000D_
COL6A6	SCAT8	PPP1R8_x000D_
ZNF662	ZC3H12D	THEMIS2_x000D_
GASK1A	FOXP4-AS1	RPA2_x000D_
PARP15	HLA-K	ATP13A2_x000D_
EIF4BP8	HCG9	SDHB_x000D_
PDLIM1P4	HSPA8P8	PADI2_x000D_
RNU6-1263P	RPL35P4	LINC02783_x000D_
MICOS10P3	EIF4HP1	PADI1_x000D_
DPPA4	NPSR1-AS1	CCN1_x000D_
P3H2-AS1	TAX1BP1-AS1	HHIPL2_x000D_
PSMC1P7	HECW1-IT1	TAF1A_x000D_
NLGN1-AS1	ZNRF2P1	TAF1A-AS1_x000D_
RN7SKP234	POU6F2-AS2	MIA3_x000D_
RNU6-858P	TRIM60P17	AIDA_x000D_
PLSCR2	NUPR2	BROX_x000D_
SERBP1P3	IFITM3P4	TLR5_x000D_
HNRNPA1P21	MOGAT3	ERMAP_x000D_
ENTPD3	LINC03017	ZNF691_x000D_
RNU5B-2P	LUARIS	DISP1_x000D_
CDV3P1	ARF5	ZNF697_x000D_
EPHA6	SLC13A1	PHGDH_x000D_
FAUP2	GNGT1	RPL7P9_x000D_
ADCY5	LINC02577	LRRC47_x000D_
DNAJB6P7	PTPRZ1	RN7SL574P_x000D_
NEPRO-AS1	ATP6V0E2-AS1	TBCE_x000D_
NECTIN3-AS1	AKR1B10	DENND4B_x000D_
MELTF-AS1	LINC00689	CRTC2_x000D_
TWF2-DT	VIPR2	CREB3L4_x000D_
CCDC13-AS2	MIR3943	JTB_x000D_
MPRIPP1	RNU1-14P	RAB13_x000D_
SNORD19	RNA5SP247	RPS27_x000D_
SNORD19C	RNA5SP248	C1orf52_x000D_
LINC02018	RPL36P13	BCL10-AS1_x000D_
RN7SL767P	GAL3ST4	CEP104_x000D_
RBP1	GPNMB	DFFB_x000D_
RPL12P44	POU6F2	ACP6_x000D_
ROBO2	ST7-AS1	C1orf21_x000D_
CCR9	NDUFB2-AS1	LINC01355_x000D_
GRM7	TMEM225B	ZNF436_x000D_
CYTL1	SRRM3	B3GALNT2_x000D_
LDB2	AOC1	RPL31P11_x000D_
KCNIP4-IT1	TVP23CP1	NRBF2P3_x000D_
ZNF732	RPL23AP95	RUSC1-AS1_x000D_
LINC02505	H2AZ2-DT	FDPS_x000D_
LINC02501	SLC4A2	GPSM2_x000D_
RPL22P13	ATP6V1FNB	RNVU1-18_x000D_
HMGB1P44	TPI1P2	KCNK2_x000D_
STAP1	DGKB	RO60_x000D_
TMPRSS11D	HINT1P1	CFAP57_x000D_
ADH6	PAICSP5	EBNA1BP2_x000D_
PARM1	TCAF1P1	WARS2_x000D_
GSTCD-AS1	CREB3L2-AS1	PACC1_x000D_
DDX3P3	AK3P3	FAM76A_x000D_
MTND5P5	IGFBP1	GLRX2_x000D_
UGT2B4	OR2A1-AS1	USP33_x000D_
SHROOM3-AS1	OR2A1	PUM1_x000D_
DKK2	GCK	TNFRSF25_x000D_
ARHGEF38-IT1	HOXA13	RCOR3_x000D_
ETNPPL	RPL7AP77	ZCCHC17_x000D_
RAC1P5	HNRNPA1P8	POGK_x000D_
GLDCP1	FZD9	PAQR6_x000D_
RBM48P1	GRM3	RGL1_x000D_
CEP170P1	YWHAEP1	ITGB3BP_x000D_
LINC02516	MTDHP1	KCNC4_x000D_
SLC7A11-AS1	RPS2P32	MEAF6_x000D_
ALB	CYP51A1	PPT1_x000D_
DAPP1	PKD1L1	PLEKHG5_x000D_
RPS3AP19	SPDYE6	LGALS8_x000D_
RNF150	ELFN1	MRPL20_x000D_
LINC01085	MEPCE	MRPL20-DT_x000D_
GTF2F2P1	UFSP1	VWA1_x000D_
STPG2-AS1	SPDYE2	ABCB10_x000D_
COX7A2P2	TRGVB	URB2_x000D_
AIDAP2	SLC26A4	HMGB1P26_x000D_
NAP1L5	SLC26A3	OTUD3_x000D_
LINC02562	ANKRD61	MKNK1_x000D_
SFRP2	CAMK2B	IPO13_x000D_
GALNTL6	LINC02848	ATP6V0B_x000D_
WWC2-AS1	SEC61G-DT	CCDC24_x000D_
ASB5	PDGFA-DT	EPHX4_x000D_
SPATA4	BICDL3P	SLC35E2B_x000D_
LINC02492	RPS27AP20	NADK_x000D_
NUDT19P5	LINC01203	HSP90AA3P_x000D_
RPL7AP27	UBE2E4P	DR1_x000D_
LINC02507	SMPX	MAPKAPK2_x000D_
RNA5SP156	RPS15AP40	FCMR_x000D_
RNU6-551P	MKI67P1	PIGR_x000D_
MIR8066	IPO7P1	FCAMR_x000D_
RNA5SP166	CTDSPL2P1	PRMT6_x000D_
LINC01618	LINC01496	NDUFA4P1_x000D_
ERVMER34-1	MED14OS	SH3BGRL3_x000D_
TRIM61	ARL5AP5	TINAGL1_x000D_
ENAM	H3P44	PEF1_x000D_
FGFBP2	HSPA8P1	PEF1-AS1_x000D_
RNU6-998P	PA2G4P1	PLA2G12AP1_x000D_
BST1	UBE2NL	ORC1_x000D_
MAPK10-AS1	RPL36AP52	SDE2_x000D_
GABRA2	LHFPL1	H3-3A_x000D_
MND1	HMGB3P30	ACBD3_x000D_
TECRP1	RPA4	DEGS1_x000D_
PALLD-AS1	SETP8	NVL_x000D_
CNGA1	RNU6-50P	CNIH4_x000D_
HTRA3	UXT-AS1	PABPC4-AS1_x000D_
AP1AR-DT	INGX	PABPC4_x000D_
HPSE	TWF1P2	ECM1_x000D_
LINC02928	TLR7	RN7SL473P_x000D_
LGI2	F8A3	RN7SL600P_x000D_
RPL14P3	LINC02601	ENSA_x000D_
TNRC18P1	PNCK	GOLPH3L_x000D_
TMEM156	RPL7P56	MCL1_x000D_
RRH	SYP-AS1	C1orf35_x000D_
SMAD1-AS2	SLITRK2	MRPL55_x000D_
SPARCL1	ATF4P1	GJC2_x000D_
ABCG2	PLP1	IBA57_x000D_
RPL36P8	WASH6P	OBSCN-AS1_x000D_
ADGRL3	TEX11	TRIM11_x000D_
NSG1	APLN	PPIH_x000D_
FABP2	SOWAHD	YBX1_x000D_
COL25A1	GK4P	P3H1_x000D_
MEPE	ATXN7L3P1	STPG1_x000D_
PF4V1	F8A1	NIPAL3_x000D_
FLJ38576	ARSF	RCAN3_x000D_
PCDH10-DT	MTCYBP32	JUN_x000D_
LINC02363	FRMPD3	ASH1L_x000D_
LINC02362	HAUS7	TXLNA_x000D_
RN7SL589P	LINC00102	IQCC_x000D_
CFAP99	PCDH11X	FAM167B_x000D_
HMGB3P15	FMR1NB	HDAC1_x000D_
CCNL2P1	PCSK1N	MARCKSL1_x000D_
CCSER1	GAB3	SLC16A4_x000D_
SLC26A1	RAB41	SLC16A4-AS1_x000D_
LRRC66	RTL4	LAMTOR5_x000D_
SPATA18	CCT4P2	YTHDF2_x000D_
GUSBP5	GNG5B	MECR_x000D_
KRT18P51	WAS	HLX_x000D_
RPL34-DT	RNA5SP512	MARK1_x000D_
LINC02275	FIRRE	HDAC1P2_x000D_
LINC00499	HCCS-DT	C1orf115_x000D_
LINC01060	BGN	DARS2_x000D_
CYP2U1-AS1	ZCCHC12	GAS5-AS1_x000D_
TMED11P	RPS6P26	RC3H1_x000D_
LNX1	XKR5	INKA2_x000D_
LNX1-AS1	SEPTIN14P8	LINC01750_x000D_
RNU5E-3P	MSRA-DT	RAB7B_x000D_
SEPTIN14P4	LPL	F11R_x000D_
IGBP1P4	MSR1	TSTD1_x000D_
ZNF876P	LINC03022	USF1_x000D_
PTGES3P3	RPL17P33	KLHDC9_x000D_
TMPRSS11GP	MAPK6P4	PFDN2_x000D_
TMPRSS11F	NDUFA5P12	NIT1_x000D_
FGB	SNTG1	DEDD_x000D_
RN7SL558P	CA8	AKIRIN1_x000D_
PABPC1P1	RNF122	NDUFS5_x000D_
RN7SKP292	MRPL9P1	LRIF1_x000D_
NMU	CLVS1	DENND2D_x000D_
RNU6-652P	XKR9	CHI3L2_x000D_
FBXL7	LNMICC	DRAM2_x000D_
CDH9	UQCRB-AS1	RNU7-57P_x000D_
CCNO-DT	RALYL	SDHC_x000D_
UGT3A1	RPL10AP3	ARNT_x000D_
EMB	UBE2HP1	RNU6-1309P_x000D_
GDNF	EYA1	PARP1_x000D_
MTND5P10	RPSAP48	NDUFS2_x000D_
ANKRD34B	RPL32P4	PRDX1_x000D_
IL7R	RNU6-703P	NASP_x000D_
RASGRF2-AS1	MIR30D	GPBP1L1_x000D_
PDZPH1P	RNF5P1	RPS15AP10_x000D_
MTCO3P22	FGL1	TMEM69_x000D_
SELENOP	SRPK2P	SERBP1_x000D_
KRT8P31	TRHR	MIER1_x000D_
NREP-AS1	RPL5P23	SLC45A1_x000D_
RMEL3	PIWIL2-DT	ZNF669_x000D_
ADGRV1	PIWIL2	UCHL5_x000D_
CTD-2350J17.1	UBE2Q2P10	SMIM1_x000D_
MEGF10	MAFA-AS1	RNF19B_x000D_
CDH12P3	RPL19P13	GMEB1_x000D_
CDO1	SLC30A8	CC2D1B_x000D_
SMIM32	FAM87A	LRRC8B_x000D_
LINC01340	RAD21-AS1	BTBD8_x000D_
IRX1	GPT	ZC3H11A_x000D_
PRELID3BP8	COL14A1	CAP1_x000D_
CTNNA1P1	UBR5-DT	HSPB11_x000D_
SEMA6A-AS1	SLC10A5	EPHB2_x000D_
RNF180	RNU6-925P	TMCO1_x000D_
LIX1	PEG13	CDK11B_x000D_
ARHGAP26-IT1	PDE7A-DT	ACOT11_x000D_
BASP1-AS1	SLCO5A1-AS1	AKR1A1_x000D_
BTNL9	CFAP418-AS1	KCNT2_x000D_
ARHGAP26-AS1	LINC00968	CTSK_x000D_
KLF3P1	BAALC-AS2	AZIN2_x000D_
YTHDF1P1	LINC02904	TRIM62_x000D_
LINC00847	ATP5PDP3	FAM133FP_x000D_
SEMA6A-AS2	PPIAP87	CTSS_x000D_
RPS26P28	ATP5F1AP7	LIN9_x000D_
TMED7-TICAM2	LERFS	RBMXL1_x000D_
POGLUT2P1	FAM88E	GBP3_x000D_
SUMO2P6	PTCSC2	GBP1_x000D_
SMAD5-AS1	LINC02937	PTGES3P1_x000D_
GABRA1	SYK	GBP2_x000D_
MSX2	PRRX2	GBP4_x000D_
LINC01844	LINC01507	AHDC1_x000D_
ATP10B	HSPE1P28	IFI44L_x000D_
SLIT3-AS1	NPAP1P4	CYB561D1_x000D_
RPL12P21	SEPTIN7P7	AMIGO1_x000D_
CHSY3	RNU6-319P	GNAI3_x000D_
RPS3AP22	RNU4-82P	RPL7P8_x000D_
LINC02234	TEK	GNAT2_x000D_
RASGEF1C	PARK7P2	PTGS2_x000D_
ZFP2	GXYLT1P3	DDAH1_x000D_
RNA5SP180	FAM225B	SLC16A1_x000D_
RNU6-299P	FAM225A	LINC02593_x000D_
RNU1-73P	MIR600HG	NOC2L_x000D_
RN7SKP230	OR13D3P	PLEKHN1_x000D_
RNU6-482P	ZNF322P1	HES4_x000D_
RNA5SP188	NOXA1	ISG15_x000D_
RN7SL711P	RPS26P3	AGRN_x000D_
RNU6-701P	FAM27E3	MRPL37_x000D_
RPS20P4	HMCN2	SSBP3-AS1_x000D_
CSF1R	PTGS1	COG2_x000D_
TPPP	WNK2	C1orf198_x000D_
RNA5SP195	NTNG2	IFI44_x000D_
SLIT3	AJM1	UBE2Q1_x000D_
SNCAIP	DOCK8	ADAR_x000D_
PCDHA3	PCAT7	EFCAB14_x000D_
PCDHA4	TUBB8P1	DUSP12_x000D_
PCDHA6	ZDHHC12-DT	TRAF5_x000D_
PCDHA10	CYCSP24	SNX25P1_x000D_
FGF18	UBQLN1-AS1	SLC30A1_x000D_
TMCO6	PDSS1P1	ATF6_x000D_
MYOZ3	MTCO3P11	RABGGTB_x000D_
FUNDC2P1	FRG1HP	DENND1B_x000D_
GLRA1	RPL36AP40	FAM204BP_x000D_
RNU6-923P	HMGB1P40	CDC20_x000D_
SLC45A2	CSRP3	ELOVL1_x000D_
IRX2	UBTFL9	MED8_x000D_
FYB1	WT1	AMPD2_x000D_
PDLIM4	MTND5P21	ASPM_x000D_
NIPAL4	SLC17A6-DT	FCF1P7_x000D_
RUFY1-AS1	SYT7	AKT3_x000D_
HMGB3P22	MUC15	C1orf174_x000D_
ARSI	MIR4300HG	IQGAP3_x000D_
RPL7P19	ARHGAP42-AS1	NAXE_x000D_
STC2	RPL31P47	BCAN-AS1_x000D_
PCDHGA7	B3GAT1	NES_x000D_
PCDHGA11	COX6CP18	CRABP2_x000D_
DIAPH1-AS1	LINC02710	ISG20L2_x000D_
IRX2-DT	RAB1B	METTL25B_x000D_
LINC01962	KCNC1	MRPL24_x000D_
PCDHB5	PLAAT2	HDGF_x000D_
PCDHB6	MIX23P5	PRCC_x000D_
PKD2L2-DT	RAPSN	RNF11_x000D_
FAM169A	RPS4XP13	LINC01409_x000D_
LINC01411	MMP10	C1orf159_x000D_
MAST4-AS1	PATE2	TTC39A_x000D_
TENM2-AS1	ACTE1P	MFSD14A_x000D_
EBF1	CCDC89	SASS6_x000D_
N4BP3	SNORA23	LRRC39_x000D_
RPL21P54	OR8D4	DBT_x000D_
OTULINL	BSCL2	RTCA_x000D_
IL31RA	CCDC87	KHDRBS1_x000D_
AGXT2	RBM14-RBM4	TMEM39B_x000D_
PITX1-AS1	OR5AM1P	KPNA6_x000D_
PIGFP1	KCNJ11	CCDC28B_x000D_
ZNF454	LINC02761	DDX20_x000D_
GRM6	ALKBH3-AS1	RPL5_x000D_
SERF1A	MTATP6P15	DIPK1A_x000D_
RETREG1-AS1	MTCO1P15	MTF2_x000D_
FAM174A-DT	TPBGL-AS1	RPS15AP6_x000D_
LINC02236	KRTAP5-4	ECE1_x000D_
MGC32805	TRIM3	SUSD4_x000D_
SPRY4-AS1	WNT11	LRRIQ3_x000D_
PELO-AS1	HPX	CRYZ_x000D_
PURPL	ZP1	TYW3_x000D_
SEM1P1	LMO1	OBSCN_x000D_
MTND5P12	PAX6	H2AC20_x000D_
RPL30P7	CD81-AS1	H2AC21_x000D_
ZNF300P1	NXPE2	BOLA1_x000D_
FAM153A	PGAM1P8	SV2A_x000D_
RPL29P14	ATF4P4	SF3B4_x000D_
FBN2	SLC22A10	RPL34P6_x000D_
CCDC192	CHST1	TMEM9_x000D_
SPATA9	NR1H3	IGFN1_x000D_
MEF2C-AS2	ZNRD2-DT	NEDD8P1_x000D_
LINC01108	WT1-AS	SAMD13_x000D_
NBAT1	RELA-DT	TMEM81_x000D_
LNC-LBCS	RN7SL239P	MTR_x000D_
JARID2-DT	ESAM	SRP9_x000D_
BMP6	GLYATL1P2	TMEM63A_x000D_
OR2U2P	DGAT2	EPHX1_x000D_
MTCO2P33	IGF2	SRM_x000D_
DDX18P3	RNU6-560P	EXOSC10_x000D_
ID4	FNTAP1	SYF2_x000D_
CASC6	CHCHD3P1	RSRP1_x000D_
COL19A1	RPS24P13	RHD_x000D_
ZPR1P1	DUXAP3	TMEM50A_x000D_
ELOVL4	MALRD1	MACO1_x000D_
BVES	LINC00840	TSEN15_x000D_
FAM184A	LINC02672	ADAMTSL4_x000D_
ADGRF1	RPL26P28	PTP4A2_x000D_
NDUFAB1P1	MRLN	FNBP1L_x000D_
NKAIN2	JMJD1C-AS1	ZFYVE9_x000D_
FAM83B	FARSBP1	TMCO4_x000D_
COL10A1	LINC02671	ADGRB2_x000D_
NDUFS5P1	LINC00857	NTNG1_x000D_
TRAPPC3L	PLD5P1	YY1AP1_x000D_
POPDC3	AVPI1	SNAP47_x000D_
TBX18-AS1	CHUK-DT	B4GALT2_x000D_
ACTG1P9	TXNP1	OLFML2B_x000D_
ATF1P1	RBM20	MANEAL_x000D_
CYP51A1P3	LINC02641	TNFRSF14_x000D_
KLHL32	RN7SL749P	IRF2BP2_x000D_
TXLNB	LINC02625	RBM15_x000D_
RPL23AP46	LINC02929	JMJD4_x000D_
FNDC1	LINC02666	KLHDC7A_x000D_
FNDC1-AS1	RNU6-946P	ARL8A_x000D_
DACT2	RN7SL445P	SNX27_x000D_
RN7SL47P	CDNF	MRPL9_x000D_
SNORA33	RHEBP2	OAZ3_x000D_
RN7SL336P	NIFKP1	THEM4_x000D_
SERPINB9	DUSP5-DT	S100A10_x000D_
LINC01011	SRGN	STIL_x000D_
SUMO2P1	RPS15AP28	NCDN_x000D_
IFITM4P	LINC02636	AMY1A_x000D_
KLC4-AS1	PDZD7	MAN1C1_x000D_
CLDN20	LINC03046	SELENON_x000D_
SFTA2	YY1P1	MAB21L3_x000D_
MUCL3	PANK1-AS1	CCSAP_x000D_
PSORS1C3	RET	ZFP69_x000D_
MPC1-DT	RN7SL394P	EXO5-DT_x000D_
HMGCLL1	RPL12P8	ZNF684_x000D_
LINC02544	SH2D4B	RNU6ATAC27P_x000D_
H2BC6	ZNF32	SNHG3_x000D_
H4C4	SH3PXD2A-AS1	TRNAU1AP_x000D_
MSH5	LINC02640	RAB42_x000D_
USP8P1	TACR2	AMY2B_x000D_
RSPH9	NEURL1	CDK18_x000D_
MPIG6B	ANKRD22	GOLT1A_x000D_
ETV7	LINC02637	PLEKHA6_x000D_
H1-5	TMEM72-AS1	ZMYM1_x000D_
H4C13	CELF2-DT	SNORA62_x000D_
ETF1P1	EPC1-AS1	GLMN_x000D_
TRIM31	CNNM1	RPAP2_x000D_
SLC44A4	RPL5P25	ZSCAN20_x000D_
GPSM3	IL2RA	ZBTB17_x000D_
SLC25A27	SEMA4G	FHAD1-AS1_x000D_
TDRD6	DLG5-AS1	EFHD2_x000D_
ECI2-DT	LIPJ	ZBTB8A_x000D_
KIF25-AS1	SLC25A28-DT	ZBTB8OS_x000D_
RNA5SP217	WDR11-DT	NRAS_x000D_
ADGRB3	LINC00839	SIKE1_x000D_
DDX6P1	TPT1P10	CICP27_x000D_
HLA-DOA	LINC01517	ZRANB2_x000D_
HLA-DPB1	SRP9P1	ZRANB2-DT_x000D_
HSD17B8	FAM21FP	CERS2_x000D_
B3GALT4	GLUD1P2	ANXA9_x000D_
MANEA-DT	BEND3P1	PRUNE1_x000D_
OR2H1	PPIAP13	BNIPL_x000D_
OR10C1	RPS26P42	C1orf56_x000D_
H3C6	DDX12P	CDC42SE1_x000D_
RPS7P8	GDF3	MLLT11_x000D_
SRP72P2	CLEC4D	IER5_x000D_
RPP21	B4GALNT3	SLC25A44_x000D_
H2AC14	NANOGNB	FH_x000D_
BTF3P7	LINC02450	KMO_x000D_
HLA-DPA1	MRPS36P5	OPN3_x000D_
PXT1	KRT8P39	CHML_x000D_
RCAN2	PDZRN4	ATAD3A_x000D_
CCN6	PIGAP1	TMEM240_x000D_
MYB	CPNE8-AS1	SSU72_x000D_
ESR1	SLC5A8	MIB2_x000D_
NKAPL	TSPAN8	BCL9_x000D_
RIPPLY2	RPS27P21	EXO1_x000D_
LINC00336	P2RX7	DNAI4_x000D_
CCDC162P	SLC17A8	LBR_x000D_
PKIB	RNU6-1093P	DNAH14_x000D_
RNU6-437P	RN7SL804P	DYRK3_x000D_
CFB	RNU4-41P	MAP10_x000D_
GSTA2	PTMAP4	FPGT_x000D_
LY6G5B	GLI1	RPRD2_x000D_
OR2I1P	B4GALNT1	NBPF19_x000D_
OPN5	CDK4	NSUN4_x000D_
TSBP1-AS1	FAM222A	ZNF124_x000D_
LINC03004	IMMP1LP2	LMNA_x000D_
VNN3P	LAG3	LINC01772_x000D_
ERVFRD-1	GPR162	MST1P2_x000D_
H2AC1	TMEM119	HSPG2_x000D_
KIAA0408	CD163L1	CDC42-IT1_x000D_
HIVEP2-DT	ANKRD33	RHEX_x000D_
SLC26A8	NR4A1	SRGAP2_x000D_
DPRXP2	HSD17B6	IKBKE_x000D_
TNXB	SCAT2	RASSF5_x000D_
THRAP3P3	RPL35AP30	RPL7AP20_x000D_
RPL23AP52	SLC2A14	EIF2D_x000D_
LINC02889	RPL22P19	EIF1AXP1_x000D_
HMGB3P20	C1QL4	CROCC_x000D_
LINC02888	TBC1D30	VASH2_x000D_
TRIL	CLLU1	CYB5RL_x000D_
AOAH	PMEL	ATXN7L2_x000D_
AGMO	GLIPR1L1	CENPL_x000D_
RPL7AP40	GLIPR1L2	ZNF496_x000D_
PON1	CACNA1C-AS2	RABGAP1L_x000D_
TFEC	GARIN6	GPR161_x000D_
RPL7AP42	ATG101	NPL_x000D_
STK31	PLEKHG6	RCC1_x000D_
COL26A1	TMEM132B	C1orf109_x000D_
LRRC4	ART4	ADPRS_x000D_
PTPRN2	RPL30P11	COL8A2_x000D_
COPG2IT1	METTL7B	TRAPPC3_x000D_
TAS2R3	ANO2	MAP7D1_x000D_
CPVL-AS2	LMO3	ZNF362_x000D_
TMEM213	FBXL14	S100A6_x000D_
RNU6-912P	CLEC2B	S100A4_x000D_
RNU6-223P	NDUFA4L2	S100A3_x000D_
THUMPD3P1	HSPD1P12	S100A2_x000D_
GPR22	LINC00592	S100A16_x000D_
MTCYBP24	KRT86	S100A13_x000D_
LINC03013	TAS2R15P	CHTOP_x000D_
RPL13AP17	KCNH3	SNAPIN_x000D_
MAGI2-AS2	ARL6IP4	SH3D21_x000D_
MGAM	HOXC13	STK40_x000D_
TMEM176B	FOXM1	LSM10_x000D_
TPM3P1	OGFOD2	OSCP1_x000D_
CPA4	OASL	MRPS15_x000D_
MEST	LINC00944	STX6_x000D_
FABP5P3	LINC01234	MR1_x000D_
CNTNAP2	IGF1	TMED5_x000D_
RABGEF1P3	RERG-AS1	CCDC18-AS1_x000D_
CRPPA-AS1	POC1B-GALNT4	CCDC18_x000D_
TCP1P1	FLJ13224	SVBP_x000D_
CRYZP1	OR5BT1P	GORAB_x000D_
EPHB6	TMTC1	KDM1A_x000D_
RN7SL81P	MTUS2-AS1	MYOM3_x000D_
RN7SL306P	POSTN	IFNLR1_x000D_
ODCP	LINC00378	ELF3_x000D_
ACHE	NPM1P22	SIPA1L2_x000D_
RNU6-1272P	BRD7P5	SRSF4_x000D_
KPNA7	SP3P	ARHGEF11_x000D_
FAM131B	FAM124A	KRT8P45_x000D_
STAG3	CSNK1A1L	ETV3_x000D_
KLHL7-DT	KRR1P1	NUCKS1P1_x000D_
ELMO1	GJA3	PMVK_x000D_
TTC4P1	ELOBP1	PBXIP1_x000D_
RPS29P14	IL17D	PYGO2_x000D_
RN7SL505P	ZIC2	SHC1_x000D_
LHFPL3	ZIC5	CKS1B_x000D_
STEAP4	RNA5SP25	FLAD1_x000D_
OR2A42	LINC00462	ZBTB7B_x000D_
OR2A25	PARP4P2	ADAM15_x000D_
OR2A14	GOLM2P1	MTMR11_x000D_
OR2A13P	TPTE2	OTUD7B_x000D_
RN7SL377P	RPL23AP97	FAM72D_x000D_
ZNF853	DOCK9-DT	PEX11B_x000D_
HOXA4	CKAP2-DT	LIX1L-AS1_x000D_
SEMA3D	CNMD	LIX1L_x000D_
TCAF2	H3P36	ANKRD34A_x000D_
SLC13A4	EEF1A1P3	POLR3GL_x000D_
BNIP3P42	LINC00463	TXNIP_x000D_
CLK2P1	HMGB3P4	NBPF10_x000D_
C7orf57	RPL21P8	BEND5_x000D_
GPER1	TMEM63C	ROR1_x000D_
RWDD4P1	LINC02302	PFN1P1_x000D_
PRR15	CCDC88C-DT	RPL4P3_x000D_
WNT2	BDKRB1	VAMP4_x000D_
SPDYE10	RPL10L	PFN1P6_x000D_
PLXNA4	LINC02332	RNVU1-26_x000D_
MACC1-DT	REM2	RNVU1-28_x000D_
GDI2P1	HEATR4	NOTCH2NLC_x000D_
CDC14C	OR11G1P	RALGPS2_x000D_
FAM237B	RPL10AP1	PTPN2P1_x000D_
GRID2IP	HSPE1P2	ANGPTL1_x000D_
COL1A2	RNU6-597P	FHAD1_x000D_
SPDYE12	EIF2S2P1	EIF4G3_x000D_
KIAA0087	PAX9	ITPKB_x000D_
IKZF1	RPS2P4	S100A11_x000D_
LRGUK	CHMP4BP1	NBPF15_x000D_
PTN	RPL7AP4	MINDY1_x000D_
AIMP2	RPL7AP5	PIGV_x000D_
SEMA3E	HSPA2-AS1	ZDHHC18_x000D_
WDR86-AS1	PPP1R36	SFN_x000D_
COBL	CPNE6	GPN2_x000D_
LINC02604	CDH24	GPATCH3_x000D_
RP9P	GPX2	NUDC_x000D_
SPDYE14	SEPTIN7P1	RPL12P13_x000D_
GRM8	IFI27	OSTCP2_x000D_
GRM8-AS1	LINC02298	TRNP1_x000D_
CHN2	MIDEAS-AS1	CEP85_x000D_
PRKX-AS1	LINC02328	HMGN2_x000D_
RPL6P30	DEGS2	UBXN11_x000D_
ANOS1	C15orf62	PPP1R15B_x000D_
FAM9A	GABRG3	GLIS1_x000D_
S100G	FOXB1	NDC1_x000D_
CTNNBL1P1	GCHFR	H3P1_x000D_
NUDT11	CYP1A2	PNRC2_x000D_
MAGEH1	CEMIP	SRSF10_x000D_
EDA2R	MINAR1	METTL13_x000D_
FGD1	RBPMS2	DNM3_x000D_
CALM1P1	TUBAP12	DNM3OS_x000D_
PABPC5	LINC02244	PIGC_x000D_
ARL13A	RNU6-554P	EFCAB2_x000D_
EEF1A1P15	HNRNPA1P44	MDM4_x000D_
HNRNPA1P25	POLG-DT	ARID1A_x000D_
STIP1P3	ANP32BP3	WDR47_x000D_
IGBP1-AS2	MESP2	NBPF1_x000D_
RPSAP8	RNU6-667P	PYCR2_x000D_
DIAPH2-AS1	ITPKA	NRDC_x000D_
NUDT19P2	CPEB1-AS1	FAF1_x000D_
USP12PX	AP3B2	PRRC2C_x000D_
KRT18P11	SNHG21	LRRC41_x000D_
XK	LINC01169	TARS2_x000D_
NRK	SCG5-AS1	TDRKH_x000D_
LRCH2	UBAP1L	NBPF11_x000D_
EIF3JP1	CYP1A1	PRKACB_x000D_
RIPPLY1	TGM5	NOTCH2_x000D_
TCEAL7	ARHGAP11A-SCG5	PATJ_x000D_
BEX1	ISL2	MAST2_x000D_
RPL31P63	PWRN4	PRKAA2_x000D_
DCAF12L2	DNM1P35	ASAP3_x000D_
ITM2A	PRC1-AS1	CCNL2_x000D_
CYCSP44	LINC00923	ZNF644_x000D_
PWWP3B	LETR1	KLHL17_x000D_
PLS3-AS1	DPH6-DT	MEF2D_x000D_
RAC1P4	OR4F6	MUC1_x000D_
MTND4P24	NIFKP8	CTBP2P8_x000D_
DCAF12L1	GOLGA8VP	RPS7P4_x000D_
IL13RA2	RPL36AP45	DIRAS3_x000D_
IL1RAPL1	UBE2Q2P13	ELOA_x000D_
PKMP2	ULK4P1	HMGCL_x000D_
RAB39B	ISLR2	FUCA1_x000D_
NAP1L3	CYP11A1	COL16A1_x000D_
MIR222	LUNAR1	ALDH9A1_x000D_
NPM1P49	PDCD6IPP1	DCAF6_x000D_
SYN1	ACSBG1	H2BC21_x000D_
CLIC2	LINC02861	TRMT13_x000D_
PHF10P1	SYT17	ADGRL2_x000D_
FAM223A	COQ7-DT	CITED4_x000D_
ATF4P2	EEF1A1P38	TNNI1_x000D_
ZNF711	MYLK3	PHLDA3_x000D_
NHS-AS1	RPL23AP72	CSRP1_x000D_
LANCL3	APOOP5	CSRP1-AS1_x000D_
L1CAM-AS1	LINC02140	RPS10P7_x000D_
RNU1-56P	WFDC1	IPO9-AS1_x000D_
SOCS5P4	HSPE1P7	IPO9_x000D_
MIR98	DYNC1LI2-DT	SHISA4_x000D_
HSPB1P2	PAQR4	NAV1_x000D_
SATL1	CASP16P	PIAS3_x000D_
TSPAN7	CFAP119	RBM8A_x000D_
TMSB15A	PRSS36	CAPZA1_x000D_
TAF7L	SNX29P1	RHOC_x000D_
GPR174	RPL35AP33	MOV10_x000D_
CAPN6	ITGAD	NBPF26_x000D_
SNORD96B	ZNF843	TAF12_x000D_
MRRFP1	YBX3P1	TAF13_x000D_
ARMCX5-GPRASP2	LINC02168	EPRS1_x000D_
GPRASP1	RPS24P17	BPNT1_x000D_
RNU6-589P	ELMO3	IARS2_x000D_
MFN1P1	ADCY7	RPS15AP12_x000D_
KCNE5	SULT1A2	RAB3GAP2_x000D_
MTND5P26	C16orf89	MORF4L1P1_x000D_
MTND6P32	USP7-AS1	CDC42BPA_x000D_
METTL15P3	CHST4	HSD17B7_x000D_
CLIC4P3	RNU7-24P	MACF1_x000D_
FAM156A	RN7SL543P	PIK3R3_x000D_
ZFP92	KCNG4	TSPAN1_x000D_
PNMA3	CDR2-DT	POMGNT1_x000D_
FAM133A	ZG16B	BLZF1_x000D_
MAGED4	APOBR	CCDC181_x000D_
LINC00629	TBX6	SLC19A2_x000D_
GPC3	TLCD3B	PALMD_x000D_
RGN	LINC01567	GON4L_x000D_
BLOC1S6P1	NPIPA3	LINC00623_x000D_
RN7SL48P	MEFV	PPCS_x000D_
ARMCX2	RHBDL1	PPIAL4G_x000D_
TCEAL2	FBXL16	CSDE1_x000D_
DNASE1L1	NPIPA7	KLHL21_x000D_
ARMCX5	LINC02185	PHF13_x000D_
HS6ST2	MBTPS1-DT	KLHL12_x000D_
DLG3-AS1	PKD1-AS1	ADIPOR1_x000D_
BTK	MIR3677HG	CYB5R1_x000D_
CCDC121P1	LINC00921	TMEM183A_x000D_
RN7SL118P	VWA3A	ADORA1_x000D_
TENM1	YPEL3-DT	CHI3L1_x000D_
MCF2	NPIPA8	UBR4_x000D_
NR0B1	GNAO1	AKR7L_x000D_
RHOXF1P3	AIPL1	MRTO4_x000D_
TMEM255A	RHBDL3	AKR7A2_x000D_
RPS26P11	RPL23AP75	RNU6-1099P_x000D_
TCEAL6	SNORD3B-2	SLC66A1_x000D_
FGF13	AOC3	ACTG1P25_x000D_
GPM6B	SPNS3	RABIF_x000D_
TSIX	TBX2	NPM1P40_x000D_
XIST	ABCA9-AS1	SETDB1_x000D_
GFRA2	RPL32P33	DNAJC11_x000D_
RPL35P6	RPL23AP87	PRDM2_x000D_
LZTS1-AS1	MARCHF10	EMC1_x000D_
C8orf48	RNU6-826P	DPH5_x000D_
NAT2	FAM106A	C1orf50_x000D_
DNAJB6P2	SHBG	EDEM3_x000D_
ADRA1A	Vault	ARPC5_x000D_
MAP2K1P1	NT5M	SMG7_x000D_
RPL10P19	HOXB13	CLCC1_x000D_
CRISPLD1	HES7	IPP_x000D_
PXDNL	MIR4521	TMOD4_x000D_
C8orf34	RPS27AP1	SMAP2_x000D_
CA3	RNU11-2P	HP1BP3_x000D_
STAU2-AS1	TEX19	EXO5_x000D_
ERICH5	PDE6G	PIK3C2B_x000D_
ADAM18	MRPL38	VPS72_x000D_
LINC01030	MIR301A	SEMA6C_x000D_
TSPYL5	VMO1	OVGP1_x000D_
RPS26P6	GAS7	WDR77_x000D_
SBF1P1	PRR29	ATP5PB_x000D_
CPA6	TMEM92-AS1	RAP1A_x000D_
RPS20P20	RPS23P7	FOXO6_x000D_
PDCL3P2	SLC4A1	EDN2_x000D_
LINC01603	HID1-AS1	ATP1B1_x000D_
KCNB2	SETP3	SELENOF_x000D_
SLA	BCL6B	HS2ST1_x000D_
PREX2	SLC2A4	HOOK1_x000D_
RPSAP74	MMP28	CYP2J2_x000D_
HPYR1	SEPTIN4	H2AC25_x000D_
RHPN1-AS1	KRT40	RNF187_x000D_
LYNX1	RBFOX3	AGTRAP_x000D_
BAALC	TBC1D3L	MTHFR_x000D_
SFRP1	LINC01999	SLC44A5_x000D_
RNU6-892P	KRT18P61	FAM229A_x000D_
RNU6-336P	C17orf113	THAP3_x000D_
RNU4-50P	RPL31P7	PPM1J_x000D_
RNU6ATAC8P	LINC01989	PMF1_x000D_
SUB1P1	CCL11	NFYC_x000D_
CA1	SCIMP	SPOCD1_x000D_
AFG3L2P1	RPL35AP35	MIGA1_x000D_
MAPK15	LGALS9	MOB3C_x000D_
ADAM32	SH3GL1P1	SRSF11_x000D_
RPL3P10	HASPIN	RAB4A-AS1_x000D_
PHYHIP	CCDC144A	LNCATV_x000D_
RN7SL350P	RPRML	SLC44A3-AS1_x000D_
GOLGA2P1	RPTOR	LINC02606_x000D_
CNGB3	TBC1D3K	LINC00862_x000D_
OXR1-AS1	KRT26	MIR205HG_x000D_
RNU7-84P	CFAP97D1	SNHG12_x000D_
ABRA	RPL9P2	KDM4A-AS1_x000D_
INTS9-AS1	CCL16	GPR137B_x000D_
RPL36AP32	TBX2-AS1	ERO1B_x000D_
RPL12P24	SRCIN1	MTARC2_x000D_
SMARCE1P4	C1QTNF1-AS1	MTARC1_x000D_
DPYS	UBBP4	ATPAF1_x000D_
TNFRSF10C	DNAH17-AS1	SCMH1_x000D_
TNFRSF10A-AS1	LINC01977	SRGAP2B_x000D_
ADAM2	MEOX1	SARS1_x000D_
RGS22	HEXIM2-AS1	CELSR2_x000D_
LY96	CARD14	PSRC1_x000D_
ZHX1-C8orf76	ARHGAP28-AS1	SORT1_x000D_
LINC00534	COP1P1	PSMA5_x000D_
TCIM	TPMTP1	ZBTB37_x000D_
NRG1-IT3	RPL30P14	UAP1_x000D_
RNU11-4P	LINC01910	IFI16_x000D_
KBTBD11-AS1	HDHD2	BTBD19_x000D_
LINC02933	SKOR2	AK2_x000D_
CPP	ANKRD62	CD46_x000D_
BRF2	GACAT2	YOD1_x000D_
RNU7-181P	TMEM200C	G0S2_x000D_
VIRMA-DT	SLC14A1	IRF6_x000D_
WASHC5-AS1	LINC01902	UTP25_x000D_
FAM86B3P	COSMOC	RIMKLA_x000D_
MTMR7	LINC01915	YARS1_x000D_
SLC25A32	IDH3B-DT	DCAF8_x000D_
CNTNAP3P2	PCSK2	RPSAP18_x000D_
CARNMT1-AS1	SYNDIG1	PEX19_x000D_
SLC28A3	LINC01597	COPA_x000D_
PGM5	SCRT2	CAMSAP2_x000D_
LURAP1L-AS1	KCNK15-AS1	INAVA_x000D_
LINC00484	KCNB1	GGPS1_x000D_
BMS1P11	KCNK15	PFN1P8_x000D_
OR7E31P	PTGIS	SSBL4P_x000D_
FGF7P8	CDH26	PRKAB2_x000D_
COL15A1	VSTM2L	PDIA3P1_x000D_
LINC02872	PHACTR3	FBLIM1_x000D_
FGD3	STX16-NPEPL1	RPL12P14_x000D_
GABBR2	TUBB1	SPEN-AS1_x000D_
CCIN	FER1L4	NBPF3_x000D_
MTATP6P29	RPL37P1	RAP1GAP_x000D_
SNORA84	R3HDML	USP48_x000D_
OGN	CCM2L	CCDC30_x000D_
FAM221B	MMP24	MATN1_x000D_
SPAAR	HNRNPA3P2	SFPQ_x000D_
MIR4473	UBOX5-AS1	PPIE_x000D_
FOCAD-AS1	PTMAP3	BMP8B_x000D_
MIR491	RPL15P1	OXCT2_x000D_
DOCK8-AS1	PRND	TRIT1_x000D_
NPDC1	TNNC2	MYCL_x000D_
ENTPD2	SPEF1	MCOLN3_x000D_
RPL7AP44	LINC01730	SYDE2_x000D_
MIR6856	HMGB3P2	ATP8B2_x000D_
FKTN-AS1	NEURL2	RUSC1_x000D_
PAICSP1	RPL13P2	ARHGEF2_x000D_
MIR27B	C20orf204	USP21_x000D_
MPDZ	RAD21L1	C1orf226_x000D_
PLPP7	LINC01271	UHMK1_x000D_
TNFSF15	ZNF840P	DDR2_x000D_
RNU4ATAC11P	CNBD2	CRYZL2P_x000D_
OSTCP8	MYH7B	RASAL2-AS1_x000D_
TUBB4BP2	MATN4	RASAL2_x000D_
FREM1	MIR646HG	ENAH_x000D_
RN7SL187P	LINC00659	UQCRHL_x000D_
FRRS1L	RNU6-228P	COX20_x000D_
SAXO1	MROH8	DYRK3-AS1_x000D_
ADAMTSL1	SNAP25-AS1	CFH_x000D_
HMGB3P24	FAM182B	KIF1B_x000D_
PRPS1P2	PPIAP3	CTPS1_x000D_
KCNV2	LINC01002	AGT_x000D_
PHYHD1	FTLP5	EIF3I_x000D_
KCNT1	MATK	C1orf43_x000D_
RNU6-694P	ANKLE1	UBAP2L_x000D_
VDAC1P11	RASAL3	BSDC1_x000D_
MT1P1	DPY19L3-DT	RPL5P4_x000D_
ATP5PDP2	UQCRFS1-DT	KIAA0319L_x000D_
SPATA6L	EEF1A1P7	LAMTOR2_x000D_
RNU7-185P	TMEM143	ARHGEF16_x000D_
NPR2	C5AR2	TPRG1L_x000D_
BARHL1	LYPD5	WRAP73_x000D_
CA9	PSG4	TP73-AS1_x000D_
MUSK	CATSPERG	MEGF6_x000D_
NTRK2	SMIM17	RSBN1_x000D_
MIR601	SYT5	AP4B1_x000D_
IGFBPL1	DACT3	HIPK1_x000D_
NDUFA5P3	RPL10P15	DCLRE1B_x000D_
ACER2	DNAAF3	DHRS3_x000D_
MLANA	MED26	HNRNPCL1_x000D_
SMC5-DT	LGI4	LYST_x000D_
UPF3AP3	SBK2	TACSTD2_x000D_
ZNG1DP	NOVA2	MYSM1_x000D_
CCDC180	YIPF2	FBXO2_x000D_
CDKN2A	IGFLR1	FBXO44_x000D_
RPL36AP33	ODAD3	RPF1_x000D_
RLN2	FLT3LG	GNG5_x000D_
MOB3B	RPL39P36	CTBS_x000D_
FAM88C	CNFN	SSX2IP_x000D_
C9orf50	RPS27AP19	MAD2L2_x000D_
HSDL2-AS1	TRAPPC5	FAM72B_x000D_
TLE1-DT	PRR36	SLC2A1_x000D_
LINC01506	WDR83	ZNF496-DT_x000D_
NALT1	RNASEH2A	ZC3H11B_x000D_
RMRP	APLP1	NCF2_x000D_
PCSK5	RN7SL619P	ALG6_x000D_
H3P32	ASF1B	PTPRC_x000D_
NAV2-AS3	TMED1	DMBX1_x000D_
LINC02699	SEMA6B	ASH1L-AS1_x000D_
SPON1-AS1	RASIP1	MSTO1_x000D_
BBOX1	GRIN2D	CAPN2_x000D_
BBOX1-AS1	TBXA2R	TP53BP2_x000D_
LINC02742	SLC25A41	RGS2_x000D_
EEF1A1P47	RN7SL663P	HAX1_x000D_
LINC02733	PRR19	GLMP_x000D_
SLC5A12	TFPT	TTC13_x000D_
SCGB2A1	APOC1	ARV1_x000D_
CNTF	MTCO2P27	TMEM234_x000D_
PLEKHB1	MTATP6P27	GADD45A_x000D_
TYR	SEPTIN7P8	GNG12_x000D_
RHOD	CACNG8	RNU7-80P_x000D_
HEPHL1	KLC3	WLS_x000D_
PDGFD	OR7A17	ESRRG_x000D_
TFAMP2	ZNF665	U1_x000D_
TMPRSS5	GARIN5A	PFN1P2_x000D_
TRIM29	CATSPERD	NBPF8_x000D_
SORL1	AMH	RPS27AP5_x000D_
TENM4	IGFL2-AS1	TNFRSF18_x000D_
LINC02551	BRME1	SDF4_x000D_
RNU7-59P	HCN2	B3GALT6_x000D_
SNORD6	TSPAN16	UBE2J2_x000D_
POU2F3	LYPD3	SCNN1D_x000D_
OR52B6	NAPA	PLEKHO1_x000D_
OR7E12P	TDRD12	ANP32E_x000D_
C11orf52	RNU6-9	APH1A_x000D_
KCTD9P4	KISS1R	C1orf54_x000D_
MRPS36P4	PPM1N	CIART_x000D_
MUC6	GP6	MRPS21_x000D_
CD44-AS1	FCHO1	PRPF3_x000D_
SLC37A2	RNU6-945P	ACAP3_x000D_
RN7SKP50	NAPA-AS1	INTS11_x000D_
CREB3L1	CYP2B7P	CPTP_x000D_
CCDC85B	ZNF536	DVL1_x000D_
SLC29A2	PPFIA3	MXRA8_x000D_
NXPE4	TINCR	AURKAIP1_x000D_
MPZL2	PCMTD1P1	TMEM222_x000D_
CARS1-AS1	RN7SL702P	MAP3K6_x000D_
RNU1-91P	CD24P4	VPS45_x000D_
IGSF9B	FABP5P11	IL6R_x000D_
CCDC81	SYN3	ACADM_x000D_
PTP4A1P6	CNN2P1	ZBTB18_x000D_
ALG9-IT1	GRK3-AS1	TMEM201_x000D_
LGALS12	MRPS18CP6	CLSTN1_x000D_
RN7SL596P	LINC00207	CTNNBIP1_x000D_
ATP5MGP1	RN7SL20P	LZIC_x000D_
PANO1	SNORD83A	PDZK1_x000D_
LINC02989	SLC5A4-AS1	RNF115_x000D_
TUB	RPL7P52	POLR3C_x000D_
RN7SL351P	SGSM3	PIK3CD_x000D_
TBCEL-TECTA	SGSM3-AS1	NBPF9_x000D_
GRM5-AS1	PANX2	NBPF20_x000D_
CTSF	MEI1	NBPF12_x000D_
PLAAT5	TNFRSF13C	VAMP3_x000D_
FAT3	RN7SL812P	PER3_x000D_
MPPED2	KRT18P5	TNFRSF9_x000D_
PPIAP40	ZMAT5	PARK7_x000D_
SHANK2-AS1	GNAZ	ERRFI1_x000D_
LINC02734	TOP3B	CMPK1_x000D_
LINC02951	XKR3	SERTAD4_x000D_
B4GALNT4	RASD2	ST13P19_x000D_
ANO9	SEPTIN3	DPH2_x000D_
SCN3B	P2RX6	JAK1_x000D_
DLG2-AS2	GGTLC2	SETSIP_x000D_
PRDM10-DT	SOX10	BCL10_x000D_
ST14	MFNG	UBE2T_x000D_
DEUP1	LINC01664	CFHR1_x000D_
MAP6	HDHD5-AS1	CLCA4-AS1_x000D_
CASP5	GGT2P	NUAK2_x000D_
OR10A4	SGSM1	SNRPGP10_x000D_
NCR3LG1	SMIM45	BLACAT1_x000D_
ZBTB16	KCNJ6	NCSTN_x000D_
CYB5R2	FAM3B	CD55_x000D_
OR2AG2	PCP4	SYT14_x000D_
LRRC56	LINC00479	AGO1_x000D_
YWHABP2	TMPRSS3	AGO3_x000D_
OR10A5	SIK1	PBX1-AS1_x000D_
OR2AG1	AIRE	ARF1_x000D_
IRAG1	MX2	PBX1_x000D_
OR9I1	FTCD	CHCHD3P3_x000D_
CCDC73	TRPM2	NPM1P39_x000D_
KIRREL3-AS2	LINC02940	WDTC1_x000D_
GRM5	TEKT4P2	WASF2_x000D_
SLCO2B1	ANKRD20A11P	NOTCH2NLB_x000D_
KLHL35	GRIK1-AS1	FCRLB_x000D_
RPL5P30	MT-TN	NOTCH2NLR_x000D_
SLC22A24		NOTCH2NLA_x000D_
KCNK7		TTC34_x000D_
MIR548K		NBPF14_x000D_
VWCE		TAF5L_x000D_
CNTN5		NFIA_x000D_
IFITM2		CREG1_x000D_
HOATZ		ATP1A1-AS1_x000D_
IGSF22		MASP2_x000D_
CCDC153		CAMTA1-DT_x000D_
SETP16		CAMTA1_x000D_
LINC00900		HNRNPA1P54_x000D_
CTTN-DT		CEPT1_x000D_
NAV2-AS2		S1PR1-DT_x000D_
CCDC83		PRKACB-DT_x000D_
ASCL2		LINC01778_x000D_
NAALADL1		CNN3-DT_x000D_
RN7SKP90		MIR181A1HG_x000D_
C11orf97		MIR29B2CHG_x000D_
LRRC37A13P		ZC3H12A-DT_x000D_
LRFN4		ATF6-DT_x000D_
LINC02754		LYPLAL1-DT_x000D_
ADAMTS8		RTCA-AS1_x000D_
FERMT3		PRDX6-AS1_x000D_
RSF1-IT1		LINC01781_x000D_
RIC3		MIR137HG_x000D_
BACE1-AS		TGFB2-AS1_x000D_
LINC02696		ARHGAP29-AS1_x000D_
TTC12-DT		LRRC8C-DT_x000D_
CENPUP1		SERTAD4-AS1_x000D_
RNU6-216P		HHLA3_x000D_
ALG1L9P		LINC00467_x000D_
NRGN		LAMTOR5-AS1_x000D_
CCDC15-DT		SLC2A1-DT_x000D_
PPIAP41		PIK3CD-AS2_x000D_
KIAA1549L		LINC01134_x000D_
LMO2		ZMPSTE24-DT_x000D_
SLC25A51P4		WARS2-AS1_x000D_
OR7E14P		ELOA-AS1_x000D_
OR7E2P		NFYC-AS1_x000D_
XIAPP2		COA6-AS1_x000D_
ADARB2		SLC16A1-AS1_x000D_
HSP90AB7P		ZNF691-DT_x000D_
ITIH2		DPH5-DT_x000D_
ITIH5		GAS5_x000D_
ARMC3		BCAR3-AS1_x000D_
RPP38-DT		FLVCR1-DT_x000D_
MKX		UBIAD1_x000D_
MYO3A		MTOR_x000D_
AGAP10P		ZNF687_x000D_
PROSER2-AS1		PI4KB_x000D_
YWHAZP3		RFX5_x000D_
PRKG1-AS1		RFX5-AS1_x000D_
RPSAP6		PSMB4_x000D_
DKK1		CGN_x000D_
GRID1		TUFT1_x000D_
NRG3-AS1		POGZ_x000D_
CRTAC1		RPS6KA1_x000D_
CYP26C1		DHDDS_x000D_
LINC02664		TARDBP_x000D_
DYDC2		NSRP1P1_x000D_
MAT1A		NEXN-AS1_x000D_
TPM4P1		NEXN_x000D_
DNMBP-AS1		DNAJB4_x000D_
NTAN1P1		FUBP1_x000D_
MMP21		INTS3_x000D_
RPS26P39		SLC27A3_x000D_
NRG3		GATAD2B_x000D_
VAX1		JTB-DT_x000D_
LINC02646		KCND3_x000D_
MIR938		KCNH1_x000D_
RN7SL398P		GNB1_x000D_
PSD		GSTM4_x000D_
LINC01561		GSTM3_x000D_
PRKG1		MTND1P23_x000D_
NRAP		MTND2P28_x000D_
RPS15AP29		MTCO1P12_x000D_
INA		MTCO2P12_x000D_
KCNMA1-AS3		MTATP8P1_x000D_
RNU6-598P		MTATP6P1_x000D_
RNU6-883P		MTCO3P12_x000D_
NDST2		LINC01128_x000D_
RPL35AP23		CEP170_x000D_
LINC00200		KIAA1614_x000D_
SPTLC1P1		USP24_x000D_
ELOVL3		ODF2L_x000D_
PITRM1-AS1		KIRREL1_x000D_
MBL1P		KIRREL1-IT1_x000D_
SFTPD		SMIM42_x000D_
SFTPD-AS1		LINC01704_x000D_
CDH23		ENO1_x000D_
RPS12P18		ENO1-AS1_x000D_
CYP2C9		RERE_x000D_
SORCS3		RIT1_x000D_
RPL21P89		HNRNPU_x000D_
KNDC1		SPEN_x000D_
MMRN2		FAAP20_x000D_
TMEM161BP1		SKI_x000D_
CSGALNACT2-DT		WDR26_x000D_
RPS3AP38		LINC01138_x000D_
LINC02680		KDM5B_x000D_
SFMBT2		PCAT6_x000D_
PTPN20		PPP1R12B_x000D_
DPYSL4		FAM20B_x000D_
RPL13AP19		TOR3A_x000D_
RNU7-77P		ABL2_x000D_
CELF2-AS2		ACTN2_x000D_
CELF2-AS1		TOR1AIP2_x000D_
CELF2		TOR1AIP1_x000D_
LRIT2		QSOX1_x000D_
CCNY-AS1		RYR2_x000D_
AKR1E2		SH3GLB1_x000D_
RPS15AP30		GBP1P1_x000D_
RPL23P11		ZNF731P_x000D_
ELOBP4		CROCCP3_x000D_
RNU6-6P		EMBP1_x000D_
RNU6-1231P		LINC00869_x000D_
U6		LINC01347_x000D_
UNC5B-AS1		TPM3_x000D_
COL17A1		CLIC4_x000D_
NUTM2B		SRRM1_x000D_
LINC00865		ATP2B4_x000D_
RN7SL846P		HNRNPR_x000D_
PLAC9		ZNF436-AS1_x000D_
PGGT1BP1		CAPZB_x000D_
A1CF		MICOS10_x000D_
KCNA5		NBL1_x000D_
MFAP5		CDC42_x000D_
A2ML1-AS2		CROCCP2_x000D_
KLRD1		GNRHR2_x000D_
LINC01252		LINC01719_x000D_
A2ML1		HYDIN2_x000D_
KLRK1		FMO5_x000D_
CLEC6A		CCT8P1_x000D_
RPL23AP66		CHD1L_x000D_
SYT10		TRABD2B_x000D_
BCL2L14		SLC5A9_x000D_
C12orf40		SPATA6_x000D_
NTF3		CEP350_x000D_
GPD1		EPS15_x000D_
LINC02156		PHC2_x000D_
DUX4L27		EPB41_x000D_
MRPL40P1		BTG2_x000D_
ACSS3		KCNAB2_x000D_
BEST3		RPL22_x000D_
PTPRR		RNF207_x000D_
PPP1R12A-AS2		ICMT_x000D_
FAM186A		GPR153_x000D_
C1GALT1P1		HES2_x000D_
LNCOG		PTBP2_x000D_
SLC4A8		PUSL1_x000D_
SOCS2-AS1		MRPL20-AS1_x000D_
RAPGEF3		PDE4DIP_x000D_
ANO4		RGS4_x000D_
EEF1B2P4		ABHD17AP3_x000D_
HSPA8P14		CENPF_x000D_
USP44		GBAP1_x000D_
TESC		ENTREP3_x000D_
SRRM4		SSBP3_x000D_
TMEM132D-AS2		LUZP1_x000D_
LINC02356		EVI5_x000D_
STAC3		GUK1_x000D_
TBX3		IFFO2_x000D_
RNU6-595P		ACOT7_x000D_
RNU1-83P		RAVER2_x000D_
RNU6-769P		SPATA1_x000D_
RNU6-238P		TRAPPC12_x000D_
RNU6-977P		ADI1_x000D_
RNA5SP371		RNASEH1_x000D_
CACNA2D4		TMEM18_x000D_
TPT1P12		RPS7_x000D_
MBD6		SMC6_x000D_
LRRC43		LRATD1_x000D_
HNRNPA1P50		ASAP2_x000D_
MYRFL		WDR35-DT_x000D_
A2M		LINC00954_x000D_
KCNC2		RPS25P3_x000D_
FAM222A-AS1		HADHA_x000D_
RPL31P52		SOX11_x000D_
RPL29P24		TTC32_x000D_
DDN		EFR3B_x000D_
SARNP		GEN1_x000D_
RARS1P1		CYP1B1_x000D_
MRPS35-DT		LDAH_x000D_
RFX4		MATN3_x000D_
SELPLG		HS1BP3_x000D_
HCAR1		ATAD2B_x000D_
CCDC62		SRBD1_x000D_
ACVRL1		CAPN13_x000D_
LINC02401		LTBP1_x000D_
KIF5A		GDF7_x000D_
RDH5		PRKCE_x000D_
RNU6-249P		STRN_x000D_
TMEM233		CENPA_x000D_
C12orf56		EFEMP1_x000D_
PTPRB		EHD3_x000D_
PPFIA2		PAPOLG_x000D_
LRCOL1		RPL7P12_x000D_
SLCO1B1		HADHB_x000D_
GRIN2B		FEZ2_x000D_
IRAK3		SLC3A1_x000D_
DNAJC14		ANXA4_x000D_
LIN7A		WDPCP_x000D_
GLIPR1-AS1		COX7A2L_x000D_
LMNTD1		SFXN5_x000D_
TRHDE-AS1		ZNF638_x000D_
TRHDE		ATL2_x000D_
PHC1P1		PPP4R3B_x000D_
IRAG2		PSMC1P10_x000D_
PHB1P19		USP34_x000D_
GUCY2C-AS1		ETAA1_x000D_
CABP1		RPS20P10_x000D_
H4C16		LBH_x000D_
RNU4-2		DNAAF10_x000D_
RNU4-1		TRABD2A_x000D_
CD69		RPLP0P6_x000D_
DENND5B-AS1		EVA1A_x000D_
LINC02397		HNRNPLL_x000D_
LINC01619		LINC01828_x000D_
RPL36AP41		PNO1_x000D_
RNU6-199P		PNPT1_x000D_
TMPRSS12		SLC35F6_x000D_
C3AR1		POLE4_x000D_
CCND2-AS1		GEMIN6_x000D_
TAS2R13		ASB3_x000D_
BMAL2-AS1		EPAS1_x000D_
PRPF40B		CAMKMT_x000D_
FAM186B		RAB11FIP5_x000D_
RNU6-834P		KCMF1_x000D_
MYO1H		BCL11A_x000D_
TAS2R10		TMSB10_x000D_
DDN-AS1		KMT5AP2_x000D_
LINC02963		MRPL19_x000D_
RMST		PAIP2B_x000D_
ZNF84-DT		NCAPH_x000D_
LINC02471		PKDCC_x000D_
LINC02371		TCF7L1_x000D_
LINC02453		HK2_x000D_
PARP11-AS1		GALNT14_x000D_
RPAP3-DT		CNOT11_x000D_
RFLNA		TACR1_x000D_
FLJ12825		PPM1B_x000D_
TAS2R19		MRPS9_x000D_
TAS2R31		YPEL5_x000D_
LINC00485		MTFR2P1_x000D_
NOP56P3		RPL31_x000D_
FAM86FP		TMEM131_x000D_
CNTN1		C2orf49_x000D_
USP12-DT		RNF149_x000D_
RBM22P2		GCFC2_x000D_
LINC02334		DNAH6_x000D_
RAD17P2		LAPTM4A_x000D_
WASF3		MEIS1_x000D_
USP12-AS1		KRCC1_x000D_
RPSAP53		FAM110C_x000D_
DIAPH3-AS1		RPL22P11_x000D_
SMIM2		OTX1_x000D_
BORA		UBXN2A_x000D_
MFAP1P1		ALK_x000D_
SCEL		TGFA_x000D_
FREM2		VWA3B_x000D_
CTAGE11P		SRSF7_x000D_
WASF3-AS1		NEURL3_x000D_
DCT		PPP1R21_x000D_
POU4F1		TSGA10_x000D_
LINC00410		MFSD9_x000D_
PCDH17		CRIM1_x000D_
SLC15A1		SUCLG1_x000D_
STK24-AS1		RPS12P4_x000D_
RPL27AP8		EML4_x000D_
NALCN-AS1		RPL22P8_x000D_
RPL35P9		SMC3P1_x000D_
LINC00379		SH3RF3_x000D_
CLDN10		CIAO1_x000D_
PCDH8P1		TMEM182_x000D_
HMGN1P24		HK2-DT_x000D_
RNF113B		GALM_x000D_
ATP5MC1P5		LYPD1_x000D_
SUCLA2-AS1		RPS14P5_x000D_
FLT3		ACTR3_x000D_
GPC6-AS2		DDX18_x000D_
LINC00460		RDH14_x000D_
SACS-AS1		SRSF3P5_x000D_
PCNPP5		C2orf76_x000D_
RNASEH2B-AS1		RPL23AP7_x000D_
SMAD9-IT1		SPR_x000D_
CTAGE3P		NDUFAF2P1_x000D_
TRPC4		MAP3K20_x000D_
RASL11A		HS6ST1_x000D_
SIAH3		TMEM185B_x000D_
NALCN		RPS14P4_x000D_
GAS6-DT		SOWAHC_x000D_
MED4-AS1		NCK2_x000D_
HTR2A		MAP3K20-AS1_x000D_
DIAPH3-AS2		MGAT4A_x000D_
RUBCNL		NPAS2_x000D_
COL4A2-AS1		FHL2_x000D_
RGCC		PTPN4_x000D_
LINC00456		SNRNP200_x000D_
RNU2-7P		IMP4_x000D_
CTAGE10P		KCNJ3_x000D_
RPS4XP16		TMEM177_x000D_
MYCBP2-AS1		HAT1_x000D_
ATP11A-AS1		PTPN18_x000D_
MCF2L-AS1		TGFBRAP1_x000D_
LINC00345		STK17B_x000D_
CLYBL-AS1		MGAT5_x000D_
GRK6P1		FARSB_x000D_
ENOX1		HNMT_x000D_
GRTP1		DNER_x000D_
RN7SL166P		MCM6_x000D_
FABP5P2		COPS8_x000D_
PCDH20		CFAP221_x000D_
LINC00390		RAPGEF4_x000D_
CPB2-AS1		SEPTIN10_x000D_
RPS3AP44		METAP1D_x000D_
LINC00598		FIGN_x000D_
UBAC2-AS1		MIR4435-2HG_x000D_
ANKRD26P4		SPOPL_x000D_
PROZ		GALNT5_x000D_
TPTE2P3		TMEM163_x000D_
EDNRB		PSMD14-DT_x000D_
SLAIN1		CWC22_x000D_
RPL39P29		LLPHP3_x000D_
FLT1		HECW2_x000D_
RN7SKP4		SPRED2_x000D_
RLIMP1		HSPA9P1_x000D_
NOVA1		RFTN2_x000D_
LRFN5-DT		INHBB_x000D_
DTD2		LNPK_x000D_
LINC00519		YWHAEP5_x000D_
LINC02331		CSRNP3_x000D_
EIF1AXP2		KANSL1L-AS1_x000D_
RHOJ		DLX1_x000D_
SIPA1L1-AS1		ZNF385B_x000D_
HNRNPUP1		RALB_x000D_
LINC02296		ARL4C_x000D_
RPL21P11		SMYD5_x000D_
COILP1		ATP5F1AP2_x000D_
CAP2P1		EDAR_x000D_
RGS6		TPM3P8_x000D_
SSTR1		MDH1B_x000D_
LINC00642		BARD1_x000D_
RIN3		ANKRD49P1_x000D_
RPL15P2		UBE2E3_x000D_
LINC00605		NEMP2-DT_x000D_
LINC02292		SNHG31_x000D_
LINC02280		FAM133DP_x000D_
GCATP1		PECR_x000D_
MEG3		RPL5P8_x000D_
MEG8		ITPRID2_x000D_
RIPK3		DNAH7_x000D_
NFATC4		PIKFYVE_x000D_
TOMM20L-DT		EPB41L5_x000D_
TOMM20L		TMEM169_x000D_
ADSS1		E2F3P2_x000D_
RBBP4P5		FTH1P20_x000D_
PLEK2		GYPC_x000D_
PLEKHH1		RPL10P6_x000D_
MAGOH3P		C2orf27A_x000D_
BLZF2P		ITGB6_x000D_
BANF1P1		ANAPC1_x000D_
ACTN1-DT		PDCL3_x000D_
TC2N		SGPP2_x000D_
SALL2		SCTR-AS1_x000D_
RNU2-51P		CRACDL_x000D_
RN7SL108P		TANC1_x000D_
OR4K2		STEAP3_x000D_
LRFN5		PLA2R1_x000D_
RNU6-1234P		TBC1D8-AS1_x000D_
OR11H4		ABCA12_x000D_
COCH		INO80D_x000D_
TRAV30		FASTKD2_x000D_
IGHV7-81		XRCC5_x000D_
SYNE3		CALCRL-AS1_x000D_
PROX2		POU3F3_x000D_
JAG2		CYTIP_x000D_
TEX22		TANK_x000D_
RTN1		RGPD8_x000D_
TDRD9		BTF3L4P2_x000D_
GNG2		CALCRL_x000D_
TUNAR		ANKRD44_x000D_
SERTAD4BP		C2orf88_x000D_
RN7SL587P		PSMD14_x000D_
GALNT16-AS1		SH3BP4_x000D_
EXOC3L4		ITM2C_x000D_
LINC01629		TLK1_x000D_
RNU6-1046P		LINC01963_x000D_
SNORD58		KIAA2012_x000D_
HHIPL1		MTERF4_x000D_
RNU1-47P		COPS8-DT_x000D_
ASPG		SLC39A10_x000D_
KIF26A		TFPI_x000D_
PAPLN-AS1		RPL19P4_x000D_
HIF1A-AS1		AHCTF1P1_x000D_
AMN		GPR39_x000D_
SAMD4A-AS1		BOK_x000D_
DICER1-AS1		CCDC115_x000D_
TMEM30B		MXRA7P1_x000D_
TOMM40P1		SLC25A12_x000D_
SLC25A29		OSBPL6_x000D_
SLC10A1		HNRNPCP2_x000D_
SMOC1		UGGT1_x000D_
LRRC9		PRADC1_x000D_
MTCYBP23		ACKR3_x000D_
RYR3-DT		RPS3AP13_x000D_
TMCO5B		DTYMK_x000D_
PLCB2		CD302_x000D_
ALDH1A2		KANSL1L_x000D_
CTDSPL2-DT		PPP3R1_x000D_
CHRNA3		CACYBPP2_x000D_
MTND5P32		RBM43_x000D_
IGDCC3		SP100_x000D_
GPR176-DT		ZRANB3_x000D_
GCAWKR		MREG_x000D_
LINC02254		TMEM17_x000D_
RNU6-188P		SPATS2L_x000D_
RN7SKP95		PLEKHM3_x000D_
RN7SL417P		LINC00607_x000D_
DEPDC1P1		IQCA1_x000D_
SLC28A2		SLC35F5_x000D_
SNORA41B		B3GNT2_x000D_
USP50		PPP1R7_x000D_
ALPK3		CCDC93_x000D_
SCG3		MTX2_x000D_
HYPK		WDR75_x000D_
RPL36AP44		FARP2_x000D_
BCL2A1		KCNS3_x000D_
NDN		SNED1_x000D_
FGF7		D2HGDH_x000D_
ACAN		TMEM37_x000D_
RNU6-181P		MARCHF7_x000D_
FES		YWHAZP2_x000D_
FSD2		COL5A2_x000D_
TM6SF1		STK25_x000D_
STARD5		ATG4B_x000D_
RHPN2P1		MYO1B_x000D_
GOLGA8H		SEPTIN2_x000D_
SLC24A5		RN7SL602P_x000D_
MPHOSPH10P3		RNU2-63P_x000D_
HERC2P6		RNY4P34_x000D_
MEGF11		RPL6P4_x000D_
CRTC3-AS1		SLC66A3_x000D_
LINC02351		E2F6_x000D_
CRAT37		GPD2_x000D_
LCTL		NAB1_x000D_
EHD4-AS1		RAB1AP1_x000D_
HERC2P7		STAT4-AS1_x000D_
RN7SL510P		STAT4_x000D_
SNURF		ATP6V1E2_x000D_
C2CD4A		RHOQ_x000D_
RGMA		PIGF_x000D_
VPS33B-DT		CRIPT_x000D_
SV2B		UGT1A6_x000D_
HERC2P3		UGT1A1_x000D_
ADAMTS7P1		HJURP_x000D_
HERC2P2		TRPM8_x000D_
CCDC33		FAM168B_x000D_
MIR4714		HEATR5B_x000D_
UBE2MP1		CEBPZOS_x000D_
AGGF1P7		CEBPZ_x000D_
CDH8		NDUFAF7_x000D_
MMP2		PRKD3_x000D_
RPS2P44		CDC42EP3_x000D_
RPS27P27		RAPH1_x000D_
PMFBP1		DCTN1-AS1_x000D_
VAT1L		WDR54_x000D_
ARLNC1		INO80B_x000D_
CDH11		WBP1_x000D_
RPL7AP63		CCDC142_x000D_
DYNLRB2		TTC31_x000D_
CDH8-AS1		PCGF1_x000D_
ADAMTS18		AUP1_x000D_
NPIPA5		ATIC_x000D_
RN7SKP76		SPC25_x000D_
RNU6-758P		LRP2_x000D_
MTCO1P28		EEF1A1P12_x000D_
GLIS2-AS1		PTCD3_x000D_
PAM16		MRPL35_x000D_
STX1B		KDM3A_x000D_
PYCARD		SCLY_x000D_
MT1E		ESPNL_x000D_
MT1A		KLHL30_x000D_
RNU6-1005P		ERFE_x000D_
RNU6-196P		ILKAP_x000D_
RRN3P2		HES6_x000D_
SMG1P2		TRAF3IP1_x000D_
C16orf95		PDE6D_x000D_
ZNF469		DIS3L2_x000D_
MT1H		VPS54_x000D_
IRX6		PELI1_x000D_
RNU6-23P		RPL23AP37_x000D_
HBQ1		DIRC3_x000D_
SLC7A6OS		RHOQP2_x000D_
RN7SKP23		MZT2A_x000D_
CPNE7		RGPD3_x000D_
VPS9D1-AS1		RMDN2_x000D_
CTF1		PREPL_x000D_
NKD1		FAHD2B_x000D_
GAS8-AS1		PDK1_x000D_
CPNE2-DT		SLC40A1_x000D_
LRRC36		PASK_x000D_
HSD11B2		EXOC6B_x000D_
LINC00304		TMEM127_x000D_
NOMO3		ING5_x000D_
CMTM2		RGPD4_x000D_
BEAN1-AS1		RPS28P4_x000D_
PRSS22		B3GNT7_x000D_
CDH3		RNPEPL1_x000D_
HSPE1P5		CAPN10-DT_x000D_
GEMIN8P2		CAPN10_x000D_
TUBB3		CNPPD1_x000D_
RPL7P46		RETREG2_x000D_
GRIN2A		ZFAND2B_x000D_
RN7SL743P		ANKZF1_x000D_
MT1G		GLB1L_x000D_
LSM3P5		STK16_x000D_
CES3		UXS1_x000D_
HP		MZT2B_x000D_
SSTR5		RHOQP3_x000D_
SEPTIN1		NOC2LP1_x000D_
IL34		DUSP28_x000D_
RPS2P45		DPY30_x000D_
RPL3L		SLC30A6_x000D_
NDRG4		DDX50P1_x000D_
SSTR5-AS1		RPL7P13_x000D_
CDH13		FBXO36_x000D_
RNA5SP425		SLC19A3_x000D_
MEIOB		CCL20_x000D_
NPIPB3		GLI2_x000D_
PLCG2		SP140_x000D_
LINC01571		LPIN1_x000D_
DNAH3		CLHC1_x000D_
CES4A		MTIF2_x000D_
LINC02182		PRORSD1P_x000D_
SCML2P2		PRELID1P6_x000D_
LCMT1-AS1		RPL27P6_x000D_
PKD1L2		MDH1_x000D_
RAB26		ALMS1-IT1_x000D_
CLEC18A		TPRKB_x000D_
NPIPB12		GTF3C2-AS2_x000D_
FAM157C		SNX17_x000D_
MEIS3P1		ZNF513_x000D_
SLC47A1		PPM1G_x000D_
IL6STP1		FTH1P3_x000D_
SNORD3B-1		NRBP1_x000D_
SLC6A4		KRTCAP3_x000D_
MSANTD3P1		FNDC4_x000D_
SKAP1-AS2		IFT172_x000D_
WNK4		RNU4ATAC_x000D_
RAI1-AS1		NPM1P32_x000D_
PRR15L		NIFK_x000D_
TCAP		TSN_x000D_
CDK5RAP3		ACVR2A_x000D_
SUMO2P17		ORC4_x000D_
LINC02875		MBD5_x000D_
RNU6-1201P		LINC01106_x000D_
RNU7-115P		NPHP1_x000D_
RNU6-928P		LCLAT1_x000D_
RN7SL449P		NOSTRIN_x000D_
TNPO1P2		WDSUB1_x000D_
LINC01152		EHBP1_x000D_
DLX3		VRK2_x000D_
TMEM105		STON1_x000D_
MIR4740		CERS6_x000D_
RNU6-767P		UBE2F_x000D_
RN7SL775P		DYNC1I2_x000D_
B4GALNT2		MTA3_x000D_
TRPV3		IDH1_x000D_
FGF11		EIPR1_x000D_
RANGRF		TIGD1_x000D_
MYH4		CFAP36_x000D_
MYH3		USP8P2_x000D_
MAGOH2P		CCDC150_x000D_
HS3ST3B1		GTF3C3_x000D_
CYCSP40		PGAP1_x000D_
RN7SL819P		RPL4P7_x000D_
NARF-IT1		IL1R1_x000D_
NEURL4		IL1RL2_x000D_
SGSM2-AS1		LIPT1_x000D_
NEK8		MITD1_x000D_
RTN4RL1		MRPL30_x000D_
ACE		LYG1_x000D_
LIMD2		TXNDC9_x000D_
SLC16A5		C2orf69_x000D_
MIF4GD-DT		TYW5_x000D_
LINC01996		TFCP2L1_x000D_
RN7SL784P		SF3B1_x000D_
CHRNE		HSPE1_x000D_
EIF5AP2		MOB4_x000D_
ASIC2		PHOSPHO2_x000D_
SPATA32		KLHL23_x000D_
KRT25		SSB_x000D_
KRT23		METTL5_x000D_
GCGR		HSPD1_x000D_
RAMP2-AS1		UBR3_x000D_
KCTD11		DNAJC19P5_x000D_
AATK		MIR3128_x000D_
USP32P4		TTC30B_x000D_
RUNDC3A		TTC30A_x000D_
ASPA		DPP4_x000D_
SLC16A13		DDX1_x000D_
ASGR1		NCL_x000D_
RPL21P123		COPS9_x000D_
TBC1D3E		NDUFA10_x000D_
TTLL6		PRKRA_x000D_
TBC1D3		PJVK_x000D_
ABCA6		NUDCP2_x000D_
PRO1804		PLEKHA3_x000D_
SLFN11		SNRPG_x000D_
KRT15		PSMD1_x000D_
RN7SL448P		BBS5_x000D_
MYO15A		FASTKD1_x000D_
SEZ6		PPIG_x000D_
KCNH6		TAF1B_x000D_
TRMT112P3		GRHL1_x000D_
DNAJB6P8		KLF11_x000D_
KIF1C-AS1		RRM2_x000D_
ZFP3		HPCAL1_x000D_
DOC2B		SPEG_x000D_
UPF3AP1		OBSL1_x000D_
ZNF385C		STK11IP_x000D_
TBC1D3F		SLC4A3_x000D_
MTND2P13		SDC1_x000D_
TSPOAP1		RHOB_x000D_
RNF43		OLA1_x000D_
UNC13D		CIR1_x000D_
RPL21P4		SCRN3_x000D_
EPN3		RNU6-5P_x000D_
KCNJ12		GIGYF2_x000D_
CACNA1G		KCNJ13_x000D_
CDRT4		H3P6_x000D_
TSPOAP1-AS1		ARL5A_x000D_
LGALS9B		DHX57_x000D_
HOXB-AS3		HSPE1P13_x000D_
LRRC37A17P		FNBP1P1_x000D_
CXCL16		BOLA3_x000D_
HAP1		MOB1A_x000D_
PRKCA-AS1		MTHFD2_x000D_
CEP295NL		USP37_x000D_
MYCBPAP		RN7SKP38_x000D_
ZNF415P1		CNOT9_x000D_
PPP4R1-AS1		PLCD4_x000D_
NDUFV2		BCS1L_x000D_
CELF4		RNF25_x000D_
LINC01416		STK36_x000D_
DCC		TTLL4_x000D_
MRO		CYP27A1_x000D_
LINC01912		NFU1_x000D_
DHFRP1		RPL36AP16_x000D_
LINC00683		B3GALNT1P1_x000D_
LINC01905		ZNF142_x000D_
ZNF516-DT		TMEM198_x000D_
LINC02582		ITPRIPL1_x000D_
NETO1		CCDC74A_x000D_
CNDP1		TBC1D8_x000D_
DOK6		FBXO41_x000D_
MIR3975		ATP5MC3_x000D_
MIR3929		PTMA_x000D_
[truncated: 12,948 more rows]

## Sheet: b
UdRPC_UM30	UM51_iPSCs	UdRPC_UM30_OSN	UdRPC_UM30:UM51_iPSCs	UdRPC_UM30_OSN:UdRPC_UM30	UdRPC_UM30_OSN:UM51_iPSCs	UdRPC_UM30_OSN:UdRPC_UM30:UM51_iPSCs_x000D_
ZBTB48	PDPN	AK5	TP73	AJAP1	SLC45A1	SAMD11_x000D_
RBP7	ALPL	WNT2B	CLCNKB	NMNAT1	LIN28A	KLHL17_x000D_
KIAA1107	C1QB	PYHIN1	PADI3	PADI4	LCK	PLEKHN1_x000D_
MAB21L3	GRHL3	GPR37L1	CELA3A	PAX7	BCAN	ISG15_x000D_
LCE2D	L1TD1	PIK3CD-AS1	FAM46C	FAM43B	RCSD1	AGRN_x000D_
SLAMF8	FOXD3	MASP2	CGN	CDA	KIF17	TTLL10_x000D_
HMCN1	ST6GALNAC3	HNRNPCL4	CRCT1	ZBTB40	LPAR3	B3GALT6_x000D_
C1orf127	CA14	PRAMEF13	LCE1D	NCMAP	RGS5	SCNN1D_x000D_
LAPTM5	RAB25	ZMYND12	VASH2	AZIN2	ESRRG	PUSL1_x000D_
COL8A2	OPTC	FCRL1	HTR1D	TFAP2E	GNG4	CPTP_x000D_
TESK2	NFASC	IL10	KCNN3	ZFP69	CYP4B1	TMEM88B_x000D_
TTC39A	OR2T8	RD3	CRABP2	EXO5	KCNC4	VWA1_x000D_
VAV3	SLC2A7	GIPC2	NMNAT2	KCNQ4	MYCN	MIB2_x000D_
FMO5	NKAIN1	CHIT1	EFR3B	ERMAP	LOC101928161	CALML6_x000D_
SPRR2E	ADAMTS4	RASGRP3	KRTCAP3	C1orf228	KIF5C	PRKCZ_x000D_
COLGALT2	HIST3H3	DAW1	ATP6V1B1	CDKN2C	SP9	SKI_x000D_
PIK3C2B	CADM3	RBKS	CCDC74A	ZYG11A	FEV	RER1_x000D_
AVPR1B	PPM1J	SLC8A1	BCL11A	TCEANC2	IHH	FAM213B_x000D_
TSSK3	SOX11	TSPYL6	CYP27C1	NFIA	DNER	ARHGEF16_x000D_
GSTM5	GREB1	PLGLB1	MREG	ALG6	NMUR1	TPRG1L_x000D_
LINGO4	DPYSL5	LYG2	KBTBD8	EFCAB7	TMEM178A	SMIM1_x000D_
CFAP45	TCF7L1	DPP4	SOX2	SGIP1	KCNK12	DFFB_x000D_
C2orf70	DPP10	PDE1A	IL17RD	NEXN	CMC1	KCNAB2_x000D_
PLB1	B3GALT1	GPR1	EFHB	PTGFR	P2RY1	RNF207_x000D_
ANKRD53	ADD2	CCDC85A	NSUN7	IFI44L	GRIP2	LINC00337_x000D_
PROM2	FOXI3	FAM178B	PDE5A	IFI44	FEZF2	HES3_x000D_
IL1R2	NEB	PPARG	NDNF	EPHX4	HCLS1	ESPN_x000D_
C2orf27A	CRYBA2	MME	RXFP3	SLC44A3	FHDC1	PHF13_x000D_
DLX1	RESP18	RTP1	CDO1	PALMD	FST	THAP3_x000D_
ANKAR	ARHGEF4	C3orf67	SEMA6A	VCAM1	FABP6	CAMTA1_x000D_
TRPM8	LRRN1	RBP2	MYB	NTNG1	TLX3	VAMP3_x000D_
TSGA10	HDAC11	LIPH	LY6G6C	ATXN7L2	MZB1	PER3_x000D_
SCN3A	ITGA9	CD38	GSTA1	CSF1	PCDH1	PARK7_x000D_
PDE11A	ZNF502	ZAR1	CNTNAP2	SLC6A17	NR2E1	ENO1_x000D_
FRZB	STXBP5L	MTHFD2L	CTTNBP2	NBPF8	ARFGEF3	H6PD_x000D_
CALCRL	TMEM108	EREG	NEFM	PPIAL4A	GCM2	SPSB1_x000D_
FAM212A	LRRC2	AREG	POU5F1B	PDE4DIP	HIST1H4B	SLC25A33_x000D_
EBLN2	ALS2CL	RP11-10L7.1	PRDM14	ECM1	MLN	TMEM201_x000D_
CSPG5	PRSS42	FGB	MVB12B	GABPB2	B3GAT2	PIK3CD_x000D_
CISH	CAMKV	NPY2R	GNA14	LCE2A	ALDH8A1	UBE4B_x000D_
ARHGEF3	CACNA2D2	FAM218A	ARMCX4	SPRR1A	MYB-AS1	KIF1B_x000D_
CLCN2	FAM19A4	NPR3	SPRY3	S100A9	FAM20C	PGD_x000D_
PCDH7	ROBO1	IL31RA	ZCCHC5	LOC101928034	ELFN1	APITD1-CORT_x000D_
CWH43	DPPA4	PRR16	PLAC1	EFNA1	WIPF3	PEX14_x000D_
ARL9	LSAMP	CSF2	SOX3	HCN3	LINC00525	TARDBP_x000D_
LNX1	IGSF11	DNAH5	NUTM2B	IFI16	WBSCR17	ANGPTL7_x000D_
QRFPR	SPTSSB	FAM134B	ANK3	DDR2	EN2	UBIAD1_x000D_
TMEM155	PRSS50	ATP10B	MYOZ1	RGS4	PIK3CG	PTCHD2_x000D_
FAM198B	HESX1	GRM6	FOLR2	TBX19	KCNH2	FBXO44_x000D_
SMR3A	MSX1	CYP21A1P	LOC100506127	ZBTB37	ADAP1	FBXO6_x000D_
CMYA5	RHOH	APOBEC2	PATE4	BRINP2	MACC1	DRAXIN_x000D_
KCNIP1	RASL11B	AKAP7	MRGPRD	SOAT1	SLC7A2	AGTRAP_x000D_
PDE4D	KIT	BTNL2	B4GALNT3	AXDND1	PREX2	C1orf167_x000D_
TRPC7	GRID2	METTL24	ACRBP	MR1	DUSP26	PLOD1_x000D_
PDGFRB	LRAT	VNN2	FAM186B	RGL1	ADRB3	MFN2_x000D_
CRHBP	APELA	PDE10A	TESC	OCLM	PLAG1	MIIP_x000D_
RIMS1	PPP2R2C	FGL2	SCG5	PLA2G4A	FOXH1	TNFRSF8_x000D_
SOBP	LDB2	ABCB4	LCTL	CFH	TRPM3	TNFRSF1B_x000D_
PKIB	BEND4	PDK4	SBK1	C1orf53	ROR2	VPS13D_x000D_
LAMA2	ATP8A1	RELN	IRX5	PPP1R12B	CCDC187	PRAMEF12_x000D_
PLEKHG1	ERVMER34-1	OR2A42	HS3ST3B1	PRELP	GYG2	PRAMEF5_x000D_
TMEM217	KDR	BLACE	SLC5A10	DYRK3	FAM47B	PRDM2_x000D_
CLIC5	PRKG2	PRSS2	GDPD1	PFKFB2	PLP1	KAZN_x000D_
PARK2	SFRP2	SOX17	ALOX12B	RCOR3	PNMA6A	TMEM51_x000D_
ADGRF2	TRIML2	HNF4G	QRICH2	SMYD2	AMER1	EFHD2_x000D_
SPDYE3	ADGRL3	DEFA4	KRBA2	KCNK2	BEX1	DNAJC16_x000D_
NFE4	RNF212	DEFA1B	AXIN2	SLC35F3	NUP62CL	RSC1A1_x000D_
CPA1	PDZD2	DEFA5	ONECUT2	EDARADD	TSPAN7	PLEKHM2_x000D_
LOC389602	RAB3C	RP1L1	PARD6G	KMO	UCMA	SLC25A34_x000D_
SCX	RGS7BP	AF131215.3	RNF125	KIF26B	LBX1	TMEM82_x000D_
EGR3	IQGAP2	FAM167A	MAST1	NLRP3	COL17A1	FBLIM1_x000D_
SBSPON	THBS4	IL7	PRRG2	PGBD2	OR52M1	SPEN_x000D_
ARHGAP39	ADGRV1	REXO1L4P	SMIM24	PERM1	GRIA4	C1orf64_x000D_
DMRT1	KCNN2	GPR20	LGALS4	TNFRSF4	SLC5A12	NECAP2_x000D_
CCDC171	ADAMTS19	SCRT1	SYNE4	TNFRSF9	HRASLS5	FAM231C_x000D_
CCL21	PCDHB2	FAM110B	INSM1	LRRC38	MAP6	CROCC_x000D_
BAAT	JAKMIP2-AS1	DEFA1	EFCAB8	MST1L	DTX1	PADI1_x000D_
KLF8	SCGB3A2	DEFA3	GP1BB	PADI2	GPR19	ARHGEF10L_x000D_
CLDN2	HRH2	HHLA1	SEC14L4	EMC1	LIN7A	IGSF21_x000D_
GAB3	ZNF454	LURAP1L	C22orf34	TCEA3	MSI1	MRTO4_x000D_
TCEANC	FSTL4	GDA		CNR2	RASL11A	PQLC2_x000D_
CT47A5	KLHL3	ARID3C		MYOM3	SLAIN1	OTUD3_x000D_
PTF1A	JAKMIP2	ENTPD8		IL22RA1	CCDC169	PLA2G5_x000D_
SEMA4G	PCDHB3	ANKRD20A3		RHCE	TSSK4	PLA2G2F_x000D_
EMX2	PCDHB16	GCNT1		NR0B2	SERPINA13P	PINK1_x000D_
SFRP5	PCDHB15	ARHGAP6		MAP3K6	PAQR5	NBPF3_x000D_
EBF3	PPP2R2B	RAI2		ADGRB2	ARID3B	LDLRAD2_x000D_
ANXA8	HIST1H4F	ZMAT1		TMEM234	ISL2	HSPG2_x000D_
MICALCL	PRSS16	DCX		EVA1B	CDH5	CELA3B_x000D_
SPON1	PACSIN1	NHSL2		OSCP1	PLEKHG4	CDC42_x000D_
RAG1	LIN28B	MYPN		CSF3R	PLA2G10	EPHA8_x000D_
SPDYC	SLC35F1	HABP2		RHBDL2	DOC2A	C1QA_x000D_
FOLR1	FABP7	DMBT1		EDN2	SLC35G6	C1QC_x000D_
TMEM133	HEY2	MTRNR2L7		CCDC163P	CFAP52	EPHB2_x000D_
CEP126	SMOC2	LOC102724323		CYP4A11	GSDMA	KDM1A_x000D_
ABCG4	KCNK5	ARHGAP22		DMRTA2	PROCA1	ZNF436-AS1_x000D_
OR9G4	GUCA1B	RBP4		ZCCHC11	PHOSPHO1	RPL11_x000D_
KCNE3	RCAN2	CALHM1		JUN	SLC47A1	TCEB3_x000D_
NOX4	GPR63	SPRN		CYP2J2	CCDC144NL-AS1	PITHD1_x000D_
CNTF	BEND3	MMRN2		DIRAS3	CETN1	LYPLA2_x000D_
PRG2	HS3ST5	CNGA4		ADGRL4	CDH7	PNRC2_x000D_
CD4	FAM65B	KIAA1549L		TTLL7	KLHL14	NIPAL3_x000D_
SMCO2	FILIP1	SERPING1		GBP3	RAX	RCAN3_x000D_
MYF6	ADCYAP1R1	CD3E		GBP1	NETO1	CLIC4_x000D_
ANO4	ADCY1	TRPM5		GBP4	KISS1R	TMEM50A_x000D_
STYK1	MUC3A	ABCC8		TGFBR3	FAM129C	TMEM57_x000D_
KRT73	PTPRZ1	CSRP3		EVI5	C3	LDLRAP1_x000D_
RASSF9	MEST	YPEL4		FAM69A	INSR	EXTL1_x000D_
DNAH10OS	RAPGEF5	BLID		GCLM	OLFM2	PDIK1L_x000D_
THAP2	ELMO1	LRRIQ1		ALG14	CCDC151	ZNF593_x000D_
TRHDE	CALN1	PLXNC1		HENMT1	CRLF1	CEP85_x000D_
PRB1	CCL26	NR1H4		WDR47	SLC8A2	SH3BGRL3_x000D_
KL	MAGI2	LOC100129940		AMIGO1	IZUMO2	DHDDS_x000D_
SCEL	GPC2	CPM		GSTM3	KLK6	HMGN2_x000D_
GPR18	FEZF1	LRRC10		ALX3	SNAP25	RPS6KA1_x000D_
FOXG1	FAM131B	ATP8A2		SLC16A4	C20orf78	ARID1A_x000D_
AKAP5	EPHA1	ITGBL1		LRIF1	TNNC2	PIGV_x000D_
VASH1	PIWIL2	AMER2		DENND2D	ATP9A	ZDHHC18_x000D_
PLD4	UNC5D	TNFSF13B		PHTF1	SIRPB1	SFN_x000D_
NRL	IDO1	PTGER2		PTPN22	RIPPLY3	NUDC_x000D_
TGFB3	C8orf34	CYP46A1		AP4B1	ERVH48-1	TRNP1_x000D_
RYR3	SULF1	SERPINA6		CD58	MYO18B	WDTC1_x000D_
C15orf59	ESRP1	GOLGA6L22		PDZK1	FAM83F	TMEM222_x000D_
GOLGA6C	GRHL2	HIGD2B		LIX1L		SYTL1_x000D_
PYCARD-AS1	SGK223	KDM8		LOC105371242		GPR3_x000D_
C16orf47	MTMR7	ZNF469		PPIAL4G		FAM76A_x000D_
ZNF500	DOK2	LOC100506388		NBPF9		STX12_x000D_
DRC3	TEX15	WFIKKN2		CTSS		PPP1R8_x000D_
GRAPL	PURG	OR4D2		S100A3		THEMIS2_x000D_
CCL7	C8orf86	EVI2A		S100A2		SMPDL3B_x000D_
LRRC37A11P	ZMAT4	C17orf102		DCST2		XKR8_x000D_
NLRP1	SFRP1	CCR7		INSRR		ATPIF1_x000D_
TEKT1	EYA1	KRT28		FCRL4		SESN2_x000D_
C17orf96	JPH1	KRT33B		OR6N1		MED18_x000D_
KRT10	CALB1	LRRC30		CFAP126		PHACTR4_x000D_
KRTAP9-2	TEK	APCDD1		CD247		RCC1_x000D_
KRTAP9-3	PIP5K1B	SLC14A1		METTL18		TRNAU1AP_x000D_
GSG1L2	CRB2	TSHZ1		KIFAP3		RAB42_x000D_
PRELID3A	WDR38	ELSPBP1		ZNF648		GMEB1_x000D_
FAM69C	OLFM1	CTC-453G23.8		RNASEL		YTHDF2_x000D_
CBLN2	ELAVL2	GFY		NCF2		EPB41_x000D_
ZNF136	C9orf50	ADGRE2		PTGS2		PTPRU_x000D_
SLC25A41	LCN10	CIB3		ZBTB41		ZCCHC17_x000D_
SCGB2B2	ARSF	LIM2		DENND1B		SERINC2_x000D_
ZFP14	GRPR	KLK9		PTPN7		LINC01225_x000D_
PSG1	HEPH	ZNF347		CHI3L1		TINAGL1_x000D_
ISM1	GDPD2	MACROD2		RAB7B		HCRTR1_x000D_
CST7	NLGN3	DPH3P1		CTSE		KHDRBS1_x000D_
MYLK2	LPAR4	GFRA4		CD34		TMEM39B_x000D_
LOC100131496	PCDH11X	SLPI		PLXNA2		KPNA6_x000D_
TUBB1	TCEAL2	OLIG2		LAMB3		TXLNA_x000D_
BFSP1	TCEAL7	APOBEC3H		KCNH1		CCDC28B_x000D_
LRRC3	ZIC3	STKLD1		LPGAT1		IQCC_x000D_
HSF2BP	AFF2			INTS7		EIF3I_x000D_
	GABRQ			DUSP10		FAM167B_x000D_
	PCYT1B			TAF1A		HDAC1_x000D_
	SLC7A3			TMEM63A		RBBP4_x000D_
	NAP1L2			ITPKB		KIAA1522_x000D_
	ZDHHC15			BTNL10		S100PBP_x000D_
	NAP1L3			ABCB10		HPCA_x000D_
	BEX5			C1orf131		RNF19B_x000D_
	TMSB15A			LYST		ZNF362_x000D_
	IGSF1			ERO1B		ZSCAN20_x000D_
	GPC3			LGALS8-AS1		C1orf94_x000D_
	GABRA3			MT1HL1		GJA4_x000D_
	RAB39B			MMP23B		ZMYM1_x000D_
	RAB40A			PRAMEF15		ZMYM4_x000D_
	PCDH11Y			NBPF6		NCDN_x000D_
	TBL1Y			GSTM1		AGO4_x000D_
	MYO3A			CHRM3		AGO1_x000D_
	SLC18A2			PRAMEF27		AGO3_x000D_
	SFMBT2			OMA1		ADPRHL2_x000D_
	SLC16A9			GBP2		MAP7D1_x000D_
	C10orf105			ARHGAP29		THRAP3_x000D_
	C10orf82			DENND2C		ZC3H12A_x000D_
	CPXM2			MUC1		DNALI1_x000D_
	FFAR4			ILDR2		CDCA8_x000D_
	CUZD1			SEC16B		MANEAL_x000D_
	ODF3			GDF7		C1orf122_x000D_
	SYT9			KLHL29		UTP11L_x000D_
	PDE3B			KCNK3		AKIRIN1_x000D_
	MRGPRX4			MAPRE3		NDUFS5_x000D_
	SLC22A20			TCF23		MACF1_x000D_
	RAB39A			CLIP4		OXCT2P1_x000D_
	C11orf53			PLEKHH2		PPIE_x000D_
	COLCA2			DYNC2LI1		MFSD2A_x000D_
	HTR3A			SLC1A4		CAP1_x000D_
	GRIK4			MEIS1		RLF_x000D_
	DDX25			ARHGAP25		ZMPSTE24_x000D_
	PYGM			DYSF		SMAP2_x000D_
	CD248			SEMA4F		ZFP69B_x000D_
	TMPRSS13			ZNF2		ZNF684_x000D_
	NANOG			IL1R1		NFYC_x000D_
	A2ML1			RGPD4		CTPS1_x000D_
	CCDC184			GPR39		FOXO6_x000D_
	NTS			HNMT		GUCA2B_x000D_
	WSCD2			SPOPL		RIMKLA_x000D_
	CFAP73			KYNU		PPIH_x000D_
	CABP1			MBD5		YBX1_x000D_
	TMEM132B			TNFAIP6		ZNF691_x000D_
	GDF3			GALNT5		TMEM125_x000D_
	LMO3			TANC1		TIE1_x000D_
	NELL2			SCN2A		CDC20_x000D_
	FIGNL2			NOSTRIN		SZT2_x000D_
	GLS2			SCRN3		PTPRF_x000D_
	MGAT4C			AC010894.3		KDM4A_x000D_
	GALNT9			HOXD8		ST3GAL3_x000D_
	SERTM1			SSFA2		ARTN_x000D_
	TNFSF11			PPP1R1C		IPO13_x000D_
	MIR17HG			MFSD6		DPH2_x000D_
	CLDN10			CASP10		ATP6V0B_x000D_
	FLT1			CASP8		B4GALT2_x000D_
	DCLK1			CDK15		CCDC24_x000D_
	LECT1			NBEAL1		KLF17_x000D_
	SLITRK1			PARD3B		DMAP1_x000D_
	ZIC5			PLCD4		RNF220_x000D_
	REM2			CYP27A1		KIF2C_x000D_
	SYT16			DES		RPS8_x000D_
	VRTN			SGPP2		PLK3_x000D_
	CHGA			KCNE4		BTBD19_x000D_
	C14orf132			CCL20		UROD_x000D_
	SALL2			SP140L		HPDL_x000D_
	OTX2			SP100		TOE1_x000D_
	BEGAIN			ALPI		MMACHC_x000D_
	DLK1			TWIST2		AKR1A1_x000D_
	EGLN3			DUSP28		NASP_x000D_
	TC2N			GAL3ST2		TMEM69_x000D_
	GABRA5			MYT1L		MAST2_x000D_
	CKMT1A			CMPK2		TSPAN1_x000D_
	SEMA6D			ITGB1BP1		LURAP1_x000D_
	SLC27A2			E2F6		RAD54L_x000D_
	SCG3			OSR1		UQCRH_x000D_
	TMEM266			TTC32		NSUN4_x000D_
	ALPK3			PFN4		FAAH_x000D_
	ST8SIA2			ADCY3		DMBX1_x000D_
	NDN			CCDC121		TEX38_x000D_
	HDC			FEZ2		CMPK1_x000D_
	IGDCC3			HAAO		FOXE3_x000D_
	GRAMD2			PUS10		RNF11_x000D_
	HCN4			TMEM17		OSBPL9_x000D_
	CHRNA3			VPS54		BTF3L4_x000D_
	GATM			ASPRV1		ZFYVE9_x000D_
	CHP2			MCEE		PRPF38A_x000D_
	PRKCB			EVA1A		GPX7_x000D_
	HS3ST4			LONRF2		FAM159A_x000D_
	ITGAM			ST6GAL2		ZYG11B_x000D_
	CCDC113			NPHP1		SCP2_x000D_
	CDH1			CCDC93		PODN_x000D_
	CHST4			EN1		CPT2_x000D_
	VAT1L			C2orf76		DMRTB1_x000D_
	CLDN6			LYPD1		LRRC42_x000D_
	C16orf89			NCKAP5		MRPL37_x000D_
	FAM57B			NXPH2		ACOT11_x000D_
	GP1BA			ZEB2		TMEM61_x000D_
	BCL6B			NMI		BSND_x000D_
	ATP1B2			CCDC148		PCSK9_x000D_
	SHISA6			WDSUB1		PRKAA2_x000D_
	ARHGAP44			LY75-CD302		FGGY_x000D_
	KCNJ18			IFIH1		HOOK1_x000D_
	RAB11FIP4			GRB14		INADL_x000D_
	KCNH6			COBLL1		USP1_x000D_
	TEX19			SCN9A		ATG4C_x000D_
	SCN4A			GPR155		PGM1_x000D_
	BTBD17			KIAA1715		ROR1_x000D_
	RHBDL3			TFPI		CACHD1_x000D_
	EPN3			NEMP2		RAVER2_x000D_
	RNF165			TMEFF2		AK4_x000D_
	KATNAL2			HECW2		LEPR_x000D_
	CDH20			ANKRD44		MIER1_x000D_
	ZNF521			FTCDNL1		GADD45A_x000D_
	SYT4			CLK1		SRSF11_x000D_
	ST8SIA5			FAM126B		HHLA3_x000D_
	ATCAY			MYL1		CTH_x000D_
	ZNF333			IKZF2		TYW3_x000D_
	SLC5A5			ABCA12		RABGGTB_x000D_
	BHMG1			MARCH4		ST6GALNAC5_x000D_
	PPFIA3			DOCK10		FAM73A_x000D_
	SIGLEC7			IRS1		ADGRL2_x000D_
	ICAM3			COL4A4		PRKACB_x000D_
	AP1M2			C2orf83		RPF1_x000D_
	UNC13A			USP40		CYR61_x000D_
	RASGRP4			IQCA1		SH3GLB1_x000D_
	NTN5			COL6A3		LMO4_x000D_
	SLC17A7			OR6B2		PKN2_x000D_
	ZNF730			RSAD2		LRRC8B_x000D_
	CACNA1A			KIAA1841		ZNF326_x000D_
	CHGB			MXD1		CDC7_x000D_
	SEMG1			C2orf15andLIPT1andMRPL30		BRDT_x000D_
	WFDC2			BBS5		BTBD8_x000D_
	TFAP2C			HOXD4		RPAP2_x000D_
	C20orf85			NABP1		RPL5_x000D_
	PROKR2			CYP1B1		MTF2_x000D_
	PTPRT			GPR75		CCDC18_x000D_
	ADA			ZNF514		DR1_x000D_
	SLC13A3			ANKRD36C		FNBP1L_x000D_
	CBLN4			PLA2R1		ABCD3_x000D_
	RBM11			ITGB6		LOC729970_x000D_
	HUNK			TTC21B		RWDD3_x000D_
	LINC00649			SLC23A3		PTBP2_x000D_
	ABCG1			CNTN6		SNX7_x000D_
	PDE9A			BHLHE40		AGL_x000D_
	CECR2			IL17RE		SLC35A3_x000D_
	GNAZ			IRAK2		MFSD14A_x000D_
	PLA2G3			SLC6A11		TRMT13_x000D_
	C22orf42			KAT2B		RTCA_x000D_
	ARHGAP8			RBMS3		CDC14A_x000D_
	PRR5-ARHGAP8			FBXL2		SLC30A7_x000D_
				VILL		S1PR1_x000D_
				TTC21A		PRMT6_x000D_
				TGM4		FAM102B_x000D_
				CCR9		PRPF38B_x000D_
				UBA7		STXBP3_x000D_
				SEMA3F		GPSM2_x000D_
				PARP3		TMEM167B_x000D_
				PPM1M		KIAA1324_x000D_
				GLYCTK		SARS_x000D_
				STAB1		CELSR2_x000D_
				PDE12		SYPL2_x000D_
				C3orf14		CYB561D1_x000D_
				ZNF654		GPR61_x000D_
				ARL6		AHCYL1_x000D_
				CRYBG3		STRIP1_x000D_
				ZPLD1		UBL4B_x000D_
				SIDT1		RBM15_x000D_
				ARHGAP31		PROK1_x000D_
				ADPRH		CEPT1_x000D_
				EAF2		ATP5F1_x000D_
				DTX3L		RAP1A_x000D_
				KALRN		DDX20_x000D_
				CHST13		LOC643355_x000D_
				RHO		CTTNBP2NL_x000D_
				NEK11		CAPZA1_x000D_
				ACKR4		MOV10_x000D_
				MRAS		FAM19A3_x000D_
				ESYT3		LRIG2_x000D_
				FAIM		MAGI3_x000D_
				CLSTN2		DCLRE1B_x000D_
				RASA2		HIPK1_x000D_
				TM4SF4		VANGL1_x000D_
				PTX3		SLC22A15_x000D_
				PQLC2L		PTGFRN_x000D_
				OTOL1		TTF2_x000D_
				ATP11B		MAN1A2_x000D_
				VWA5B2		WDR3_x000D_
				RTP4		HSD3B2_x000D_
				CLDN16		PHGDH_x000D_
				IL1RAP		NBPF26_x000D_
				FBXO45		SRGAP2C_x000D_
				LMLN		LOC388692_x000D_
				PRRT3		PPIAL4F_x000D_
				WNT7A		FAM72D_x000D_
				THRB		GPR89A_x000D_
				NGLY1		POLR3C_x000D_
				AZI2		NUDT17_x000D_
				KIF9		NUDT4P1_x000D_
				NME6		NBPF12_x000D_
				C3orf18		BCL9_x000D_
				DCP1A		GPR89B_x000D_
				DNASE1L3		NUDT4_x000D_
				FAM3D		PPIAL4C_x000D_
				FHIT		HIST2H4B_x000D_
				ADAMTS9		HIST2H2AA3_x000D_
				PROS1		HIST2H3A_x000D_
				FILIP1L		HIST2H2AC_x000D_
				ABI3BP		BOLA1_x000D_
				SENP7		VPS45_x000D_
				ZBED2		CIART_x000D_
				CCDC191		MRPS21_x000D_
				ZBTB20		PRPF3_x000D_
				WDR5B		RPRD2_x000D_
				PARP9		TARS2_x000D_
				HSPBAP1		ADAMTSL4_x000D_
				ALDH1L1		SETDB1_x000D_
				MGLL		ANXA9_x000D_
				ASTE1		PRUNE_x000D_
				SLCO2A1		BNIPL_x000D_
				DZIP1L		C1orf56_x000D_
				NME9		MLLT11_x000D_
				ATR		SCNM1_x000D_
				SLC9A9		PIP5K1A_x000D_
				PLSCR4		PSMD4_x000D_
				TM4SF1		ZNF687_x000D_
				B3GALNT1		PSMB4_x000D_
				BCHE		TUFT1_x000D_
				MECOM		SNX27_x000D_
				LRRC34		OAZ3_x000D_
				TNFSF10		LCE3B_x000D_
				NCEH1		LCE2B_x000D_
				LAMP3		LCE4A_x000D_
				SST		KPRP_x000D_
				GMNC		LCE1F_x000D_
				TMEM44		LCE1E_x000D_
				CAV3		LCE1A_x000D_
				CLEC3B		SPRR4_x000D_
				ABHD14A		LOR_x000D_
				NXPE3		S100A1_x000D_
				UPK1B		CHTOP_x000D_
				TF		SNAPIN_x000D_
				SSUH2		NPR1_x000D_
				SRGAP3		RPS27_x000D_
				METTL6		UBAP2L_x000D_
				PRSS46		HAX1_x000D_
				UCN2		AQP10_x000D_
				C3orf62		ATP8B2_x000D_
				HYAL3		IL6R_x000D_
				MUSTN1		CHRNB2_x000D_
				POPDC2		CKS1B_x000D_
				ACAD11		FLAD1_x000D_
				NPHP3		LENEP_x000D_
				PLSCR2		ZBTB7B_x000D_
				TM4SF19		SLC50A1_x000D_
				CRIPAK		TRIM46_x000D_
				STK32B		FDPS_x000D_
				CPEB2		RUSC1_x000D_
				C1QTNF7		ASH1L-AS1_x000D_
				CLRN2		MSTO1_x000D_
				SLIT2		DAP3_x000D_
				ZCCHC4		SYT11_x000D_
				TBC1D19		LAMTOR2_x000D_
				FAM114A1		LMNA_x000D_
				LIAS		SEMA4A_x000D_
				ATP10D		SLC25A44_x000D_
				SPATA18		PMF1_x000D_
				UGT2B10		TMEM79_x000D_
				UGT2B7		TSACC_x000D_
				SLC4A4		TTC24_x000D_
				NPFFR2		APOA1BP_x000D_
				CXCL8		HAPLN2_x000D_
				THAP6		RRNAD1_x000D_
				C4orf26		PRCC_x000D_
				ANXA3		PEAR1_x000D_
				PRDM8		LRRC71_x000D_
				ARHGAP24		KIRREL_x000D_
				BMPR1B		CD1D_x000D_
				RAP1GDS1		CD1E_x000D_
				NFKB1		DUSP23_x000D_
				TET2		FCRL6_x000D_
				NPNT		ATP1A2_x000D_
				SGMS2		ATP1A4_x000D_
				ALPK1		PEA15_x000D_
				NDST3		NCSTN_x000D_
				INTU		NHLH1_x000D_
				HSPA4L		VANGL2_x000D_
				C4orf33		KLHDC9_x000D_
				IL15		NIT1_x000D_
				HHIP		UFC1_x000D_
				EDNRA		USP21_x000D_
				DCLK2		PPOX_x000D_
				TLR2		NDUFS2_x000D_
				GUCY1A3		TOMM40L_x000D_
				GLRB		PCP4L1_x000D_
				TLL1		SDHC_x000D_
				WDR17		HSPA6_x000D_
				TLR3		FCRLA_x000D_
				CYTL1		FCRLB_x000D_
				EVC2		DUSP12_x000D_
				ABLIM2		ATF6_x000D_
				SLC2A9		UHMK1_x000D_
				SEPSECS		UAP1_x000D_
				GNPDA2		HSD17B7_x000D_
				CHIC2		NUF2_x000D_
				IGFBP7		PBX1_x000D_
				UGT2B11		MGST3_x000D_
				ADAMTS3		POGK_x000D_
				BTC		POU2F1_x000D_
				CDKL2		MPZL1_x000D_
				CXCL10		DCAF6_x000D_
				CXCL11		TIPRL_x000D_
				MAPK10		SFT2D2_x000D_
				ABCG2		ATP1B1_x000D_
				NAP1L5		BLZF1_x000D_
				DDIT4L		C1orf112_x000D_
				DKK2		GORAB_x000D_
				CFI		PRRC2C_x000D_
				TIFA		METTL13_x000D_
				TRAM1L1		SUCO_x000D_
				CLGN		PRDX6_x000D_
				TBC1D9		KLHL20_x000D_
				SLC10A7		DARS2_x000D_
				TMEM154		RABGAP1L_x000D_
				CTSO		CACYBP_x000D_
				PDGFC		RASAL2_x000D_
				DDX60		RALGPS2_x000D_
				AADAT		FAM20B_x000D_
				VEGFC		TOR3A_x000D_
				WWC2-AS2		FAM163A_x000D_
				IRF2		TOR1AIP1_x000D_
				ACSL1		CEP350_x000D_
				GPR78		QSOX1_x000D_
				PDGFRA		LHX4_x000D_
				FGF5		XPR1_x000D_
				C4orf22		KIAA1614_x000D_
				ENPEP		DHX9_x000D_
				CYP4V2		LAMC1_x000D_
				ARAP2		LAMC2_x000D_
				TLR6		SMG7_x000D_
				NAAA		TSEN15_x000D_
				SLC9B2		C1orf21_x000D_
				DDX60L		RNF2_x000D_
				LRRC14B		C1orf27_x000D_
				ROPN1L		RGS2_x000D_
				FAM105A		TROVE2_x000D_
				CDH6		CDC73_x000D_
				SPEF2		LHX9_x000D_
				IL7R		NEK7_x000D_
				OSMR		CAMSAP2_x000D_
				PTGER4		GPR25_x000D_
				CARD6		C1orf106_x000D_
				ITGA2		IGFN1_x000D_
				SETD9		PKP1_x000D_
				FCHO2		IPO9_x000D_
				TMEM171		SHISA4_x000D_
				TMEM174		TIMM17A_x000D_
				ARHGEF28		RNPEP_x000D_
				FAM151B		ELF3_x000D_
				NR2F1		TMEM183A_x000D_
				ERAP2		PPFIA4_x000D_
				LNPEP		ADORA1_x000D_
				FAM174A		BTG2_x000D_
				FER		ATP2B4_x000D_
				SLC22A4		ZBED6_x000D_
				SLC22A5		SNRPE_x000D_
				C5orf66		SOX13_x000D_
				SH3RF2		CNTN2_x000D_
				ADRB2		TMCC2_x000D_
				ABLIM3		CDK18_x000D_
				SGCD		MFSD4_x000D_
				NIPAL4		C1orf186_x000D_
				LOC101928093		SRGAP2_x000D_
				CREBRF		IKBKE_x000D_
				FASTKD3		RASSF5_x000D_
				CDH18		MAPKAPK2_x000D_
				LMBRD2		CD55_x000D_
				C5orf42		CD46_x000D_
				ANXA2R		MIR205HG_x000D_
				C5orf28		G0S2_x000D_
				CCNO		DIEXF_x000D_
				IL6ST		SYT14_x000D_
				ACTBL2		SERTAD4_x000D_
				PLK2		HHAT_x000D_
				ELOVL7		TRAF5_x000D_
				ADAMTS6		DTL_x000D_
				FOXD1		PPP2R5A_x000D_
				GCNT4		NENF_x000D_
				POC5		ATF3_x000D_
				F2RL2		TATDN3_x000D_
				HAPLN1		FLVCR1_x000D_
				MEF2C		RPS6KC1_x000D_
				KIAA0825		CENPF_x000D_
				MCTP1		KCTD3_x000D_
				ST8SIA4		RRP15_x000D_
				FBXL17		TGFB2_x000D_
				EPB41L4A		IARS2_x000D_
				LOX		MARK1_x000D_
				C5orf63		C1orf115_x000D_
				IRF1		MARC2_x000D_
				SHROOM1		MARC1_x000D_
				HBEGF		MIA3_x000D_
				FGF1		BROX_x000D_
				NR3C1		DISP1_x000D_
				IL17B		CCDC185_x000D_
				HAVCR1		CAPN2_x000D_
				FNDC9		FBXO28_x000D_
				ZBED8		DEGS1_x000D_
				FAM196B		CNIH4_x000D_
				HK3		SRP9_x000D_
				DOK3		EPHX1_x000D_
				PTCD2		H3F3A_x000D_
				POU4F3		MIXL1_x000D_
				C1QTNF3-AMACR		C1orf95_x000D_
				DAB2		PSEN2_x000D_
				CDKL3		ADCK3_x000D_
				EDN1		ZNF678_x000D_
				RBM24		ARF1_x000D_
				TRIM38		GUK1_x000D_
				BTN2A3P		GJC2_x000D_
				BTN2A1		IBA57_x000D_
				OR2B6		OBSCN_x000D_
				PSORS1C1		HIST3H2BB_x000D_
				LST1		RNF187_x000D_
				APOM		RAB4A_x000D_
				MSH5		URB2_x000D_
				HLA-DQA2		GALNT2_x000D_
				CLPSL1		COG2_x000D_
				CDKN1A		ARV1_x000D_
				RAB44		GNPAT_x000D_
				PI16		SPRTN_x000D_
				GUCA1A		NTPCR_x000D_
				TTBK1		KIAA1804_x000D_
				SLC22A7		KCNK1_x000D_
				POLH		COA6_x000D_
				ENPP4		GGPS1_x000D_
				TDRD6		TBCE_x000D_
				BEND6		GPR137B_x000D_
				DDX43		LGALS8_x000D_
				IRAK1BP1		ACTN2_x000D_
				NT5E		MTR_x000D_
				LACE1		EXO1_x000D_
				CEP57L1		SDCCAG8_x000D_
				FAM26F		ZBTB18_x000D_
				FAM26E		DESI2_x000D_
				DCBLD1		COX20_x000D_
				SMPDL3A		EFCAB2_x000D_
				PDE7B		CNST_x000D_
				ADGRG6		SCCPDH_x000D_
				STX11		OR2G3_x000D_
				STXBP5		TRIM58_x000D_
				PPP1R14C		OR2W3_x000D_
				C6orf99		OR2T2_x000D_
				UNC93A		OR2T3_x000D_
				MYLK4		ZNF672_x000D_
				PXDC1		NOC2L_x000D_
				SLC35B3		HES4_x000D_
				ELOVL2		RNF223_x000D_
				ADTRP		C1orf159_x000D_
				ATXN1		TNFRSF18_x000D_
				NHLRC1		SDF4_x000D_
				DCDC2		FAM132A_x000D_
				KIAA0319		UBE2J2_x000D_
				ZKSCAN4		ACAP3_x000D_
				ZSCAN12		CPSF3L_x000D_
				ZSCAN23		DVL1_x000D_
				HSPA1L		MXRA8_x000D_
				HLA-DPA1		AURKAIP1_x000D_
				BTBD9		CCNL2_x000D_
				TFEB		MRPL20_x000D_
				PGC		ANKRD65_x000D_
				PRPH2		TMEM240_x000D_
				COL12A1		SSU72_x000D_
				ME1		C1orf233_x000D_
				COQ3		NADK_x000D_
				BVES		GNB1_x000D_
				POPDC3		TMEM52_x000D_
				AK9		MORN1_x000D_
				DDO		PEX10_x000D_
				CDK19		PANK4_x000D_
				REV3L		HES5_x000D_
				FRK		LOC115110_x000D_
				CEP85L		MMEL1_x000D_
				TBC1D32		MEGF6_x000D_
				SOGA3		WRAP73_x000D_
				ARHGAP18		TP73-AS1_x000D_
				OR2A4		LRRC47_x000D_
				CTAGE9		CEP104_x000D_
				MOXD1		C1orf174_x000D_
				MTFR2		NPHP4_x000D_
				NMBR		CHD5_x000D_
				HIVEP2		RPL22_x000D_
				PLAGL1		ICMT_x000D_
				RAET1E		GPR153_x000D_
				ULBP3		ACOT7_x000D_
				SYNE1		HES2_x000D_
				RGS17		NOL9_x000D_
				OSTCP1		KLHL21_x000D_
				SLC22A2		DNAJC11_x000D_
				PACRG-AS3		RERE_x000D_
				FRMD1		SLC2A5_x000D_
				DLL1		GPR157_x000D_
				LY6G6F		PIK3CD-AS2_x000D_
				CFB		CLSTN1_x000D_
				PSMB8-AS1		CTNNBIP1_x000D_
				PSMB9		LZIC_x000D_
				ZBED9		DFFA_x000D_
				HLA-DOB		CASZ1_x000D_
				FAM46A		SRM_x000D_
				TBX18		EXOSC10_x000D_
				CNKSR3		MTOR_x000D_
				GPER1		FBXO2_x000D_
				IL6		MAD2L2_x000D_
				NPSR1		MTHFR_x000D_
				HECW1		NPPB_x000D_
				EGFR		KIAA2013_x000D_
				TPST1		DHRS3_x000D_
				LAT2		CASP9_x000D_
				NCF1		AGMAT_x000D_
				SRRM3		UQCRHL_x000D_
				PHTF2		ZBTB17_x000D_
				CROT		HSPB7_x000D_
				VPS50		FAM131C_x000D_
				GNG11		EPHA2_x000D_
				EPO		ARHGEF19_x000D_
				SERPINE1		RSG1_x000D_
				LRRC17		FBXO42_x000D_
				CAV2		NBPF1_x000D_
				ST7		FAM231A_x000D_
				ANKRD7		MFAP2_x000D_
				CPED1		ATP13A2_x000D_
				SMKR1		SDHB_x000D_
				CPA4		RCC2_x000D_
				TMEM140		UBR4_x000D_
				TBXAS1		AKR7L_x000D_
				TMEM139		AKR7A3_x000D_
				CLCN1		AKR7A2_x000D_
				OR2A1		CAPZB_x000D_
				ZNF862		TMCO4_x000D_
				ZBED6CL		RNF186_x000D_
				DFNA5		PLA2G2E_x000D_
				HOXA1		PLA2G2D_x000D_
				HOXA2		CAMK2N1_x000D_
				HOXA5		MUL1_x000D_
				HOXA11		SH2D5_x000D_
				KIAA0895		HP1BP3_x000D_
				INHBA		EIF4G3_x000D_
				NPC1L1		ECE1_x000D_
				NACAD		USP48_x000D_
				LOC401357		WNT4_x000D_
				TRIM74		LACTBL1_x000D_
				TRIM50		LUZP1_x000D_
				GSAP		ZNF436_x000D_
				SEMA3C		ASAP3_x000D_
				PCLO		E2F2_x000D_
				SEMA3E		ID3_x000D_
				SAMD9		GALE_x000D_
				SAMD9L		HMGCL_x000D_
				CYP3A5		FUCA1_x000D_
				IMMP2L		SRSF10_x000D_
				TMEM168		IFNLR1_x000D_
				GPR85		STPG1_x000D_
				GPR37		SYF2_x000D_
				CEP41		RSRP1_x000D_
				FAM180A		AUNIP_x000D_
				ATP6V0A4		PAQR7_x000D_
				CTAGE6		STMN1_x000D_
				ARHGEF35		PAFAH2_x000D_
				TPK1		SLC30A2_x000D_
				MNX1		TRIM63_x000D_
				EPDR1		UBXN11_x000D_
				ZNF713		AIM1L_x000D_
				ZNF736		GPN2_x000D_
				AC007566.10		GPATCH3_x000D_
				GS1-259H13.2		KDF1_x000D_
				COX19		FAM46B_x000D_
				SKAP2		SLC9A1_x000D_
				MTERF1		FCN3_x000D_
				ZNF800		WASF2_x000D_
				MGC27345		AHDC1_x000D_
				ZNF596		FGR_x000D_
				FBXO25		IFI6_x000D_
				MYOM2		RPA2_x000D_
				C8orf74		EYA3_x000D_
				GATA4		SPCS2_x000D_
				ZNF705D		DNAJC8_x000D_
				C8orf48		TAF12_x000D_
				VPS37A		TMEM200B_x000D_
				PDGFRL		SRSF4_x000D_
				NAT1		MECR_x000D_
				SH2D4A		SDC3_x000D_
				PNOC		PUM1_x000D_
				NRG1		SNRNP40_x000D_
				PLEKHA2		FABP3_x000D_
				C8orf4		PEF1_x000D_
				RGS20		COL16A1_x000D_
				TRIM55		SPOCD1_x000D_
				ZFHX4		PTP4A2_x000D_
				CA3		MARCKSL1_x000D_
				REXO1L11P		FAM229A_x000D_
				ATP6V0D2		BSDC1_x000D_
				CPQ		ZBTB8OS_x000D_
				SPAG1		SYNC_x000D_
				CTHRC1		YARS_x000D_
				NOV		FNDC5_x000D_
				ZNF572		TMEM54_x000D_
				LY6K		AK2_x000D_
				C8orf31		TRIM62_x000D_
				CSMD1		A3GALT2_x000D_
				LGI3		PHC2_x000D_
				PEBP4		DLGAP3_x000D_
				NUGGC		ZMYM6NB_x000D_
				PBK		KIAA0319L_x000D_
				GOT1L1		RP4-728D4.2_x000D_
				DKK4		PSMB2_x000D_
				CYP7B1		C1orf216_x000D_
				MYBL1		CLSPN_x000D_
				LACTB2		TRAPPC3_x000D_
				MSC		STK40_x000D_
				PAG1		LSM10_x000D_
				REXO1L1P		MRPS15_x000D_
				REXO1L2P		MEAF6_x000D_
				CCNE2		SNIP1_x000D_
				C8orf37		GNL2_x000D_
				NIPAL2		RSPO1_x000D_
				RNF19A		C1orf109_x000D_
				LRP12		YRDC_x000D_
				ABRA		MTF1_x000D_
				SYBU		INPP5B_x000D_
				TRPS1		SF3A3_x000D_
				TNFRSF11B		FHL3_x000D_
				ENPP2		PABPC4_x000D_
				HAS2		HEYL_x000D_
				FBXO32		HPCAL4_x000D_
				KCNQ3		OXCT2_x000D_
				LRRC6		TRIT1_x000D_
				ST3GAL1		MYCL_x000D_
				C8orf82		PPT1_x000D_
				SFTPC		COL9A2_x000D_
				HMBOX1		RIMS3_x000D_
				DCTN6		CITED4_x000D_
				UBXN8		SLFNL1_x000D_
				ADHFE1		SCMH1_x000D_
				DLC1		HIVEP3_x000D_
				TMEM249		GUCA2A_x000D_
				DOCK8		FOXJ3_x000D_
				SMARCA2		CLDN19_x000D_
				JAK2		P3H1_x000D_
				CD274		SVBP_x000D_
				PDCD1LG2		SLC2A1_x000D_
				ADAMTSL1		C1orf210_x000D_
				DENND4C		ELOVL1_x000D_
				IFT74		MED8_x000D_
				RUSC2		HYI_x000D_
				NPR2		SLC6A9_x000D_
				ZNF658		ERI3_x000D_
				ANKRD20A1		TMEM53_x000D_
				ANXA1		PTCH2_x000D_
				IDNK		EIF2B3_x000D_
				FOXE1		HECTD3_x000D_
				NIPSNAP3A		MUTYH_x000D_
				FSD1L		PRDX1_x000D_
				FKTN		CCDC17_x000D_
				SLC31A2		GPBP1L1_x000D_
				TLR4		IPP_x000D_
				SWI5		PIK3R3_x000D_
				CFAP77		POMGNT1_x000D_
				C9orf9		LRRC41_x000D_
				COL5A1		KNCN_x000D_
				UAP1L1		ATPAF1_x000D_
				NFIB		EFCAB14_x000D_
				ZDHHC21		PDZK1IP1_x000D_
				IFNE		TRABD2B_x000D_
				BAG1		SPATA6_x000D_
				CNTFR		BEND5_x000D_
				ANKRD18A		FAF1_x000D_
				ZNF658B		EPS15_x000D_
				NMRK1		NRDC_x000D_
				RFK		RAB3B_x000D_
				KIF27		TXNDC12_x000D_
				XPA		CC2D1B_x000D_
				ACTL7B		ORC1_x000D_
				SUSD1		COA7_x000D_
				WDR31		ECHDC2_x000D_
				TNFSF15		SLC1A7_x000D_
				TNC		C1orf123_x000D_
				MEGF9		MAGOH_x000D_
				NR5A1		LRP8_x000D_
				ANGPTL2		GLIS1_x000D_
				LCN15		NDC1_x000D_
				CLIC3		YIPF1_x000D_
				ANKRD20A4		HSPB11_x000D_
				PGM5		LDLRAD1_x000D_
				PALM2		TMEM59_x000D_
				ALDH1A1		SSBP3_x000D_
				GOLGA1		PARS2_x000D_
				TMEM210		TTC22_x000D_
				SHROOM2		DHCR24_x000D_
				REPS2		USP24_x000D_
				SCML1		TACSTD2_x000D_
				CDKL5		MYSM1_x000D_
				MAGEB1		TM2D1_x000D_
				LANCL3		KANK4_x000D_
				UXT-AS1		DOCK7_x000D_
				SPACA5		ITGB3BP_x000D_
				GPR173		JAK1_x000D_
				RRAGB		SLC35D1_x000D_
				STARD8		SERBP1_x000D_
				CXorf49B		GNG12_x000D_
				ATP7A		WLS_x000D_
				SRPX2		DEPDC1_x000D_
				TMEM31		LRRC40_x000D_
				H2BFM		ANKRD13C_x000D_
				MUM1L1		ZRANB2_x000D_
				RNF128		NEGR1_x000D_
				TBC1D8B		CRYZ_x000D_
				MID2		PIGK_x000D_
				VSIG1		ZZZ3_x000D_
				ATG4A		USP33_x000D_
				PAK3		FUBP1_x000D_
				LONRF3		GNG5_x000D_
				RAB33A		CTBS_x000D_
				DDX26B		SSX2IP_x000D_
				CXorf51A		SYDE2_x000D_
				MAGEA11		C1orf52_x000D_
				MAMLD1		BCL10_x000D_
				MTM1		DDAH1_x000D_
				ZNF275		ZNHIT6_x000D_
				OPN1MW2		ODF2L_x000D_
				PLXNA3		SEP15_x000D_
				CXorf23		GTF2B_x000D_
				RPS6KA3		CCBL2_x000D_
				KCND1		BARHL2_x000D_
				WDR45		ZNF644_x000D_
				SHROOM4		SETSIP_x000D_
				LINC01496		GFI1_x000D_
				ALAS2		TMED5_x000D_
				SPIN4		BCAR3_x000D_
				OPHN1		DNTTIP2_x000D_
				PHKA1		ABCA4_x000D_
				SYTL4		F3_x000D_
				RAB9B		CNN3_x000D_
				MORC4		RPL7_x000D_
				LRCH2		DPYD_x000D_
				CT47A7		FRRS1_x000D_
				CT47A1		SASS6_x000D_
				DCAF12L2		DBT_x000D_
				DCAF12L1		EXTL2_x000D_
				ELF4		DPH5_x000D_
				ZNF75D		COL11A1_x000D_
				F8		SLC25A24_x000D_
				STS		NBPF4_x000D_
				PPP1R3F		TAF13_x000D_
				ARSE		PSRC1_x000D_
				MAGEA5		MYBPHL_x000D_
				FAM208B		SORT1_x000D_
				ITIH2		PSMA5_x000D_
				OTUD1		GNAT2_x000D_
				APBB1IP		LAMTOR5_x000D_
				ZEB1		KCNA10_x000D_
				CCDC7		KCNA2_x000D_
				CSGALNACT2		DRAM2_x000D_
				ALOX5		WDR77_x000D_
				PTPN20		FAM212B_x000D_
				NPY4R		ST7L_x000D_
				CHAT		SLC16A1_x000D_
				DKK1		RSBN1_x000D_
				BICC1		SYT6_x000D_
				ARID5B		TRIM33_x000D_
				SRGN		NRAS_x000D_
				HKDC1		CSDE1_x000D_
				TSPAN15		SIKE1_x000D_
				ADAMTS14		TSPAN2_x000D_
				NUDT13		NGF_x000D_
				ZNF503-AS2		IGSF3_x000D_
				SH2D4B		TRIM45_x000D_
				CDHR1		GDAP2_x000D_
				LDB3		ZNF697_x000D_
				STAMBPL1		NOTCH2_x000D_
				FAS		FAM72B_x000D_
				IFIT2		FAM72C_x000D_
				IFIT3		PPIAL4E_x000D_
				IFIT1		NBPF15_x000D_
				IFIT5		SRGAP2B_x000D_
				HECTD2		NBPF20_x000D_
				CYP26C1		RNF115_x000D_
				PLCE1		PIAS3_x000D_
				TBC1D12		ITGA10_x000D_
				R3HCC1L		ANKRD34A_x000D_
				CNNM1		TXNIP_x000D_
				NKX2-3		PRKAB2_x000D_
				SFXN3		ACP6_x000D_
				ACSL5		NBPF11_x000D_
				PLPP4		HIST2H2BF_x000D_
				PSTK		HIST2H3D_x000D_
				GPR26		HIST2H4A_x000D_
				LRRC27		HIST2H2AB_x000D_
				C10orf91		SV2A_x000D_
				FAM107B		SF3B4_x000D_
				PPIAP30		MTMR11_x000D_
				FAM188A		OTUD7B_x000D_
				TRDMT1		ANP32E_x000D_
				VIM-AS1		APH1A_x000D_
				ARHGAP21		ENSA_x000D_
				ARMC4		GOLPH3L_x000D_
				KIAA1462		CTSK_x000D_
				NRP1		ARNT_x000D_
				ZNF248		CERS2_x000D_
				ZNF25		FAM63A_x000D_
				VSTM4		SEMA6C_x000D_
				FAM13C		LYSMD1_x000D_
				RHOBTB1		PI4KB_x000D_
				EGR2		RFX5_x000D_
				DNAJC12		SELENBP1_x000D_
				ATOH7		POGZ_x000D_
				PBLD		TDRKH_x000D_
				SLC25A16		CELF3_x000D_
				AIFM2		MRPL9_x000D_
				NODAL		C2CD4D_x000D_
				TBATA		THEM5_x000D_
				C10orf54		THEM4_x000D_
				MSS51		S100A10_x000D_
				C10orf55		S100A11_x000D_
				KCNMA1		CRNN_x000D_
				ANKRD1		LCE3A_x000D_
				LOXL4		LCE1C_x000D_
				PDZD7		S100A6_x000D_
				AFAP1L2		S100A4_x000D_
				GFRA1		S100A16_x000D_
				HSPA12A		S100A14_x000D_
				ADAM12		S100A13_x000D_
				SYCE1		ILF2_x000D_
				AKR1C1		GATAD2B_x000D_
				AKR1C3		DENND4B_x000D_
				CYP2C19		CRTC2_x000D_
				HOGA1		SLC39A1_x000D_
				BORCS7		JTB_x000D_
				PRAP1		RAB13_x000D_
				AKR1C2		TPM3_x000D_
				BEND7		C1orf43_x000D_
				ZNF438		UBE2Q1_x000D_
				CHUK		ADAR_x000D_
				SEC31B		PMVK_x000D_
				ZDHHC6		PBXIP1_x000D_
				SLC22A18		DPM3_x000D_
				OR52K2		THBS3_x000D_
				OR51E1		FAM189B_x000D_
				SMPD1		SCAMP3_x000D_
				INSC		CLK2_x000D_
				NCR3LG1		PKLR_x000D_
				LDHC		RUSC1-AS1_x000D_
				ANO5		ASH1L_x000D_
				PRRG4		GON4L_x000D_
				DEPDC7		RIT1_x000D_
				TCP11L1		KIAA0907_x000D_
				CD44		SSR2_x000D_
				PRDM11		UBQLN4_x000D_
				CREB3L1		MEX3A_x000D_
				OR4S1		PAQR6_x000D_
				LRRC55		SMG5_x000D_
				P2RX3		CCT3_x000D_
				MS4A8		MEF2D_x000D_
				MS4A10		IQGAP3_x000D_
				CD6		GPATCH4_x000D_
				LRRC10B		NES_x000D_
				CTSW		ISG20L2_x000D_
				NPAS4		MRPL24_x000D_
				LINC01537		HDGF_x000D_
				SLCO2B1		SH2D2A_x000D_
				ACER3		ARHGEF11_x000D_
				KCTD21-AS1		ETV3L_x000D_
				ANKRD42		ETV3_x000D_
				ZC3H12C		TAGLN2_x000D_
				LAYN		IGSF9_x000D_
				CLDN25		PIGM_x000D_
				ZBTB16		IGSF8_x000D_
				NNMT		COPA_x000D_
				CXCR5		USF1_x000D_
				C11orf63		PVRL4_x000D_
				CCDC15		PFDN2_x000D_
				KIRREL3-AS3		DEDD_x000D_
				ADAMTS15		B4GALT3_x000D_
				MRGPRG		MPZ_x000D_
				NUP98		OLFML2B_x000D_
				HBB		C1orf111_x000D_
				IGSF22		LMX1A_x000D_
				E2F8		ALDH9A1_x000D_
				SVIP		TMCO1_x000D_
				BDNF		RP11-9L18.3_x000D_
				PAX6		TADA1_x000D_
				TRAF6		GPA33_x000D_
				SPI1		MPC2_x000D_
				RAPSN		GCSH_x000D_
				AGBL2		GPR161_x000D_
				LPXN		NME7_x000D_
				NRXN2		SLC19A2_x000D_
				C11orf85		SCYL3_x000D_
				CATSPER1		VAMP4_x000D_
				GPR152		CENPL_x000D_
				TBX10		RC3H1_x000D_
				ACY3		MRPS14_x000D_
				P4HA3		KIAA0040_x000D_
				KCTD21		RFWD2_x000D_
				GAB2		ABL2_x000D_
				TENM4		TOR1AIP2_x000D_
				RAB30		STX6_x000D_
				TRIM49		GLUL_x000D_
				MAML2		RGS16_x000D_
				MMP7		ARPC5_x000D_
				MMP1		EDEM3_x000D_
				PDGFD		FAM129A_x000D_
				CASP4		TRMT1L_x000D_
				CRYAB		IVNS1ABP_x000D_
				IL18		TPR_x000D_
				DSCAML1		UCHL5_x000D_
				TRIM34		GLRX2_x000D_
				TRIM6-TRIM34		KCNT2_x000D_
				DNHD1		ASPM_x000D_
				PPP1R32		ATP6V1G3_x000D_
				SIPA1		ZNF281_x000D_
				BIRC3		KIF14_x000D_
				TMEM25		DDX59_x000D_
				SAA2		KIF21B_x000D_
				CLCF1		ASCL5_x000D_
				CASP1		TMEM9_x000D_
				CARD16		TNNI1_x000D_
				POU2AF1		PHLDA3_x000D_
				ALG9		CSRP1_x000D_
				FXYD6		ARL8A_x000D_
				TIGAR		UBE2T_x000D_
				ACSM4		SYT2_x000D_
				FOXJ2		KDM5B_x000D_
				PRH2		RABIF_x000D_
				GPRC5A		KLHL12_x000D_
				EMP1		ADIPOR1_x000D_
				C12orf60		CYB5R1_x000D_
				PYROXD1		MYOG_x000D_
				IRAK4		MYBPH_x000D_
				TMEM117		FMOD_x000D_
				DNAJC22		ETNK2_x000D_
				ASIC1		KISS1_x000D_
				KRT86		GOLT1A_x000D_
				TNS2		PPP1R15B_x000D_
				HOXC8		LRRN2_x000D_
				DGKA		TMEM81_x000D_
				HSD17B6		RBBP5_x000D_
				MARCH9		DSTYK_x000D_
				SLC16A7		NUAK2_x000D_
				TMEM5		KLHDC8A_x000D_
				MSRB3		ELK4_x000D_
				GLIPR1L2		SLC45A3_x000D_
				GLIPR1		NUCKS1_x000D_
				NAV3		RAB29_x000D_
				DRAM1		SLC41A1_x000D_
				HCFC2		PM20D1_x000D_
				RAD9B		FAM72A_x000D_
				OAS2		EIF2D_x000D_
				CCDC64		FCAMR_x000D_
				HNF1A		C1orf116_x000D_
				LRRC43		YOD1_x000D_
				B3GNT4		C1orf74_x000D_
				CRACR2A		IRF6_x000D_
				FGF23		SLC30A1_x000D_
				C12orf4		NEK2_x000D_
				LPAR5		TMEM206_x000D_
				C3AR1		BATF3_x000D_
				CLEC4E		NSL1_x000D_
				MANSC1		ANGEL2_x000D_
				ARHGDIB		PTPN14_x000D_
				EPS8		GPATCH2_x000D_
				AMN1		EPRS_x000D_
				AMIGO2		BPNT1_x000D_
				SLC11A2		RAB3GAP2_x000D_
				POU6F1		TLR5_x000D_
				KRT80		SUSD4_x000D_
				KRT71		TP53BP2_x000D_
				KRT74		NVL_x000D_
				KRT72		WDR26_x000D_
				ITGB7		LBR_x000D_
				MMP19		ENAH_x000D_
				AVIL		LEFTY2_x000D_
				LRIG3		SDE2_x000D_
				DPY19L2		ACBD3_x000D_
				PTPRB		LIN9_x000D_
				KITLG		PARP1_x000D_
				LUM		CDC42BPA_x000D_
				CEP83		JMJD4_x000D_
				TMCC3		C1orf35_x000D_
				CCDC53		MRPL55_x000D_
				SLC41A2		TRIM11_x000D_
				CRY1		TRIM17_x000D_
				SELPLG		HIST3H2A_x000D_
				TMEM116		CCSAP_x000D_
				TBX3		ACTA1_x000D_
				TAOK3		NUP133_x000D_
				HPD		TAF5L_x000D_
				CLIP1		PGBD5_x000D_
				HCAR3		C1orf198_x000D_
				HCAR1		TTC13_x000D_
				TAPBPL		EXOC8_x000D_
				C1S		EGLN1_x000D_
				LRMP		TSNAX_x000D_
				SSPN		SIPA1L2_x000D_
				HOXC10		PCNXL2_x000D_
				HOXC9		TARBP1_x000D_
				OAS1		IRF2BP2_x000D_
				WDR66		TOMM20_x000D_
				ZNF10		B3GALNT2_x000D_
				C1R		NID1_x000D_
				PRR4		HEATR1_x000D_
				TAS2R14		GREM2_x000D_
				PRB4		FH_x000D_
				CCDC92		OPN3_x000D_
				IFT88		CHML_x000D_
				C1QTNF9B-AS1		MAP1LC3C_x000D_
				MEDAG		CEP170_x000D_
				CCNA1		AKT3_x000D_
				RFXAP		ADSS_x000D_
				DGKH		SMYD3_x000D_
				SERP2		TFB2M_x000D_
				SPERT		AHCTF1_x000D_
				SETDB2		ZNF670_x000D_
				CCDC70		ZNF669_x000D_
				PRR20D		C1orf229_x000D_
				PRR20C		ZNF124_x000D_
				KLF5		ZNF496_x000D_
				GPR180		SH3BP5L_x000D_
				MBNL2		ZNF692_x000D_
				TEX29		ATAD3B_x000D_
				SOX1		ATAD3A_x000D_
				GJB2		PLCH2_x000D_
				CRYL1		TNFRSF14_x000D_
				N6AMT2		CLCN6_x000D_
				MICU2		PRAMEF25_x000D_
				SLC46A3		FHAD1_x000D_
				STARD13		CELA2A_x000D_
				ALG5		CLCNKA_x000D_
				POSTN		SZRD1_x000D_
				TRPC4		MINOS1_x000D_
				KBTBD7		NBL1_x000D_
				EPSTI1		MINOS1-NBL1_x000D_
				ENOX1		SRRM1_x000D_
				KCTD4		SEPN1_x000D_
				SLC25A30		MTFR1L_x000D_
				LCP1		ZBTB8B_x000D_
				LPAR6		ZBTB8A_x000D_
				THSD1		SH3D21_x000D_
				PCDH9		PPCS_x000D_
				POU4F1		C1orf50_x000D_
				NALCN		FPGT_x000D_
				LIG4		FPGT-TNNI3K_x000D_
				PRR20B		ACADM_x000D_
				LMO7		DNAJB4_x000D_
				SLITRK5		HS2ST1_x000D_
				BIVM-ERCC5		LRRC8C_x000D_
				BIVM		LRRC8D_x000D_
				FBXL3		RNPC3_x000D_
				ANG		GNAI3_x000D_
				TMEM253		AMPD2_x000D_
				COCH		GSTM4_x000D_
				AP4S1		GSTM2_x000D_
				SRP54		OLFML3_x000D_
				MIPOL1		ATP1A1_x000D_
				C14orf28		FAM231D_x000D_
				KLHDC1		POLR3GL_x000D_
				CGRRF1		CHD1L_x000D_
				DACT1		NBPF19_x000D_
				PAPLN		PLEKHO1_x000D_
				ACOT4		LCE1B_x000D_
				DNAL1		INTS3_x000D_
				BBOF1		SLC27A3_x000D_
				SAMD15		ADAM15_x000D_
				RIN3		DCST1_x000D_
				COX8C		EFNA4_x000D_
				IFI27		EFNA3_x000D_
				CEBPE		MTX1_x000D_
				ZFHX2		NOS1AP_x000D_
				PRKD1		C1orf226_x000D_
				SLC25A21		UCK2_x000D_
				FOXA1		C1orf220_x000D_
				RPL10L		IER5_x000D_
				SOS2		NAV1_x000D_
				CDKL1		MDM4_x000D_
				NIN		LYPLAL1_x000D_
				C14orf105		CNIH3_x000D_
				SGPP1		SNAP47_x000D_
				CCDC177		RHOU_x000D_
				DPF3		DISC1_x000D_
				FAM161B		TSNAX-DISC1_x000D_
				ENTPD5		CDK11B_x000D_
				RPS6KA5		SLC35E2B_x000D_
				GPR68		CDK11A_x000D_
				FBLN5		SLC35E2_x000D_
				SERPINA1		FAAP20_x000D_
				ATG2B		TTC34_x000D_
				MOK		TNFRSF25_x000D_
				NUBPL		PLEKHG5_x000D_
				MIA2		ERRFI1_x000D_
				CTAGE5		HNRNPCL1_x000D_
				ZNF410		ALDH4A1_x000D_
				HEATR5A		IFFO2_x000D_
				KLHL28		DDOST_x000D_
				LINC01599		HNRNPR_x000D_
				GPR135		SMIM12_x000D_
				L3HYPDH		SFPQ_x000D_
				TMEM229B		RRAGC_x000D_
				DIO2		MYCBP_x000D_
				GOLGA8T		EBNA1BP2_x000D_
				C15orf53		MKNK1_x000D_
				GALK2		MOB3C_x000D_
				GLDN		STIL_x000D_
				TMOD2		CDCP2_x000D_
				LIPC		CYB5RL_x000D_
				GCNT3		PLPP3_x000D_
				SMAD6		CLCC1_x000D_
				IQCH		RHOC_x000D_
				CORO2B		BCAS2_x000D_
				THSD4		WARS2_x000D_
				BBS4		SEC22B_x000D_
				TBC1D21		PEX11B_x000D_
				UBE2Q2		RBM8A_x000D_
				HYKK		NBPF10_x000D_
				KIAA1024		NOTCH2NL_x000D_
				WHAMM		NBPF14_x000D_
				TM6SF1		HIST2H2AA4_x000D_
				ADAMTSL3		HIST2H2BE_x000D_
				PDE8A		MCL1_x000D_
				GDPGP1		ADAMTSL4-AS1_x000D_
				CRTC3		CDC42SE1_x000D_
				PRC1-AS1		VPS72_x000D_
				NR2F2		RORC_x000D_
				GOLGA8O		PYGO2_x000D_
				FMN1		SHC1_x000D_
				RASGRP1		KRTCAP2_x000D_
				LTK		GBA_x000D_
				SLC30A4		YY1AP1_x000D_
				FBN1		ARHGEF2_x000D_
				TNFAIP8L3		GLMP_x000D_
				LYSMD2		C1orf61_x000D_
				BCL2L10		C1orf204_x000D_
				FAM214A		DCAF8_x000D_
				NEDD4		PEX19_x000D_
				DAPK2		F11R_x000D_
				ITGA11		TSTD1_x000D_
				CSPG4		CREG1_x000D_
				BNC1		PIGC_x000D_
				NMB		ACBD6_x000D_
				FAM169B		TNNT2_x000D_
				TARSL2		LAD1_x000D_
				GANC		PLEKHA6_x000D_
				TMEM62		BLACAT1_x000D_
				C15orf48		AIDA_x000D_
				ANKDD1A		LEFTY1_x000D_
				MCTP2		PYCR2_x000D_
				GOLGA8M		RBM34_x000D_
				GOLGA8R		ARID4B_x000D_
				RAB27A		HNRNPU_x000D_
				CCPG1		ACP1_x000D_
				DYX1C1		SNTG2_x000D_
				PARP16		TPO_x000D_
				LINS1		TRAPPC12_x000D_
				MSLN		RPS7_x000D_
				C16orf71		COLEC11_x000D_
				ATF7IP2		RNF144A_x000D_
				CIITA		ID2_x000D_
				ERCC4		ASAP2_x000D_
				CCP110		CPSF3_x000D_
				ACSM5		IAH1_x000D_
				SCNN1B		TAF1B_x000D_
				ATP2A1		KLF11_x000D_
				ZG16		RRM2_x000D_
				MYLPF		C2orf48_x000D_
				MT4		HPCAL1_x000D_
				MT1IP		KCNF1_x000D_
				SLC12A3		PQLC3_x000D_
				ADGRG1		TRIB2_x000D_
				LOC388282		FAM84A_x000D_
				TEPP		DDX1_x000D_
				CES4A		VSNL1_x000D_
				TSNAXIP1		GEN1_x000D_
				PLCG2		MSGN1_x000D_
				CDH13		RHOB_x000D_
				LOC339059		UBXN2A_x000D_
				ZNF276		NCOA1_x000D_
				CCDC154		CENPO_x000D_
				CEMP1		RAB10_x000D_
				MEFV		GAREM2_x000D_
				IGSF6		HADHB_x000D_
				TBC1D10B		EPT1_x000D_
				LOC730183		TMEM214_x000D_
				MYLK3		AGBL5_x000D_
				PRSS54		EMILIN1_x000D_
				CDH16		KHK_x000D_
				RRAD		ATRAID_x000D_
				B3GNT9		CAD_x000D_
				TRADD		TRIM54_x000D_
				ZDHHC1		SNX17_x000D_
				SMPD3		NRBP1_x000D_
				CLEC18B		SLC4A1AP_x000D_
				MLKL		FOSL2_x000D_
				MAFTRR		WDR43_x000D_
				ARHGDIG		YPEL5_x000D_
				CLUAP1		LCLAT1_x000D_
				ITPRIPL2		EHD3_x000D_
				CKLF-CMTM1		SPAST_x000D_
				MC1R		SLC30A6_x000D_
				ERVK13-1		YIPF4_x000D_
				TMEM186		BIRC6_x000D_
				UMOD		TTC27_x000D_
				TK2		LTBP1_x000D_
				LCAT		CRIM1_x000D_
				TUSC5		GPATCH11_x000D_
				OR3A3		NDUFAF7_x000D_
				SMTNL2		QPCT_x000D_
				ZFP3		GALM_x000D_
				FBXO39		GEMIN6_x000D_
				SHBG		PKDCC_x000D_
				ALOX15B		EML4_x000D_
				GLP2R		MTA3_x000D_
				EVPLL		LINC01126_x000D_
				NEK8		PPM1B_x000D_
				CCL2		CAMKMT_x000D_
				CCL18		SIX3_x000D_
				MRM1		PRKCE_x000D_
				LHX1		EPAS1_x000D_
				CSF3		RHOQ_x000D_
				TTC25		CRIPT_x000D_
				TMEM106A		SOCS5_x000D_
				CCDC103		TTC7A_x000D_
				MYL4		EPCAM_x000D_
				FLJ45513		FOXN2_x000D_
				TMEM92		PPP1R21_x000D_
				CACNA1G		CHAC2_x000D_
				ABCC3		ERLEC1_x000D_
				DGKE		SPTBN1_x000D_
				PPM1E		RPS27A_x000D_
				BCAS3		CFAP36_x000D_
				KCNJ16		VRK2_x000D_
				GPR142		PAPOLG_x000D_
				C17orf99		PEX13_x000D_
				MIR22HG		AHSA2_x000D_
				RTN4RL1		USP34_x000D_
				ZZEF1		COMMD1_x000D_
				CXCL16		B3GNT2_x000D_
				CAMTA2		EHBP1_x000D_
				KIAA0753		OTX1_x000D_
				SLC25A35		MDH1_x000D_
				TMEM220		UGP2_x000D_
				GRAP		LGALSL_x000D_
				MFAP4		AFTPH_x000D_
				ULK2		CEP68_x000D_
				AKAP10		ACTR2_x000D_
				CORO6		ETAA1_x000D_
				PEX12		PNO1_x000D_
				CCL5		ANTXR1_x000D_
				CCL23		GMCL1_x000D_
				CCL3		PCBP1_x000D_
				HNF1B		PCYOX1_x000D_
				KRT38		VAX2_x000D_
				KRT14		MPHOSPH10_x000D_
				EZH1		ZNF638_x000D_
				ASB16-AS1		SPR_x000D_
				ARHGAP27		EMX1_x000D_
				COPZ2		NOTO_x000D_
				SKAP1		SMYD5_x000D_
				HOXB9		CCT7_x000D_
				GIP		ALMS1_x000D_
				CYB561		STAMBP_x000D_
				CSH1		ACTG2_x000D_
				ICAM2		DGUOK_x000D_
				LRRC37A3		TET3_x000D_
				ABCA8		MTHFD2_x000D_
				RNF157		WDR54_x000D_
				B3GNTL1		TTC31_x000D_
				TNFSF12		TLX2_x000D_
				CD68		HTRA2_x000D_
				TBC1D26		DOK1_x000D_
				CCDC144A		HK2_x000D_
				LGALS9		POLE4_x000D_
				SARM1		MRPL19_x000D_
				ADAP2		TMSB10_x000D_
				ITGB3		KCMF1_x000D_
				TRPV3		TGOLN2_x000D_
				CDRT1		ELMOD3_x000D_
				HOXB7		SH2D6_x000D_
				RNFT1		MAT2A_x000D_
				ABCA5		VAMP8_x000D_
				PTPRM		VAMP5_x000D_
				GREB1L		RNF181_x000D_
				GATA6		USP39_x000D_
				LAMA3		ATOH8_x000D_
				KIAA1328		PTCD3_x000D_
				SIGLEC15		MRPL35_x000D_
				LIPG		KDM3A_x000D_
				RAB27B		RMND5A_x000D_
				KIAA1468		THNSL2_x000D_
				ZCCHC2		RPIA_x000D_
				HSBP1L1		TEKT4_x000D_
				SPIRE1		MAL_x000D_
				CEP76		KCNIP3_x000D_
				ANKRD29		FAHD2A_x000D_
				DSC3		CIAO1_x000D_
				SLC25A52		ITPRIPL1_x000D_
				ZSCAN30		NCAPH_x000D_
				EPG5		ARID5A_x000D_
				PSTPIP2		FER1L5_x000D_
				CFAP53		CNNM3_x000D_
				ATP8B1		ANKRD36_x000D_
				ALPK2		COX5B_x000D_
				RTTN		INPP4A_x000D_
				ZADH2		UNC50_x000D_
				MBP		EIF5B_x000D_
				HMSD		PDCL3_x000D_
				SERPINB8		NPAS2_x000D_
				PRTN3		RPL31_x000D_
				GIPC3		CNOT11_x000D_
				EBI3		MAP4K4_x000D_
				LRRC8E		TMEM182_x000D_
				SWSAP1		MRPS9_x000D_
				ZNF439		C2orf49_x000D_
				ZNF788		NCK2_x000D_
				JUNB		SULT1C4_x000D_
				MIR1199		GCC2_x000D_
				MVB12A		LIMS1_x000D_
				NUDT19		RANBP2_x000D_
				ZNF181		SH3RF3_x000D_
				SCN1B		SOWAHC_x000D_
				FXYD3		RGPD6_x000D_
				GAPDHS		BCL2L11_x000D_
				KMT2B		MERTK_x000D_
				HCST		TMEM87B_x000D_
				ZNF529-AS1		FBLN7_x000D_
				SPRED3		ZC3H6_x000D_
				ZFP36		TTL_x000D_
				FOSB		POLR1B_x000D_
				IGFL2		CHCHD5_x000D_
				C19orf68		SLC20A1_x000D_
				GRIN2D		IL36G_x000D_
				DHDH		IL1F10_x000D_
				ZNF578		CBWD2_x000D_
				KIR2DL4		RABL2A_x000D_
				TLE2		ACTR3_x000D_
				PRAM1		DDX18_x000D_
				MUC16		INSIG2_x000D_
				COL5A3		MARCO_x000D_
				OR7A17		STEAP3_x000D_
				CYP4F2		DBI_x000D_
				EPS15L1		TMEM37_x000D_
				ZNF676		PTPN4_x000D_
				TSHZ3		EPB41L5_x000D_
				TMEM147-AS1		RALB_x000D_
				ZNF565		INHBB_x000D_
				ZNF529		GLI2_x000D_
				ZNF829		TSN_x000D_
				ZNF569		GYPC_x000D_
				SYCN		PROC_x000D_
				CLC		GPR17_x000D_
				FCGBP		SFT2D3_x000D_
				SERTAD1		UGGT1_x000D_
				CEACAM1		RAB6C_x000D_
				PLA2G4C		MZT2B_x000D_
				TMEM143		IMP4_x000D_
				HSD17B14		PTPN18_x000D_
				KCNA7		CFC1B_x000D_
				KCNC3		TISP43_x000D_
				KLK12		MGAT5_x000D_
				HAS1		ACMSD_x000D_
				FPR1		CCNT2_x000D_
				ZNF615		RAB3GAP1_x000D_
				AC008753.6		R3HDM1_x000D_
				LILRB5		UBXN4_x000D_
				LAIR1		THSD7B_x000D_
				SHISA7		ACVR2A_x000D_
				NLRP9		EPC2_x000D_
				MCEMP1		LYPD6B_x000D_
				CYP4F3		LYPD6_x000D_
				CYP4F12		FMNL2_x000D_
				ZNF536		ARL6IP6_x000D_
				MIA		PKP4_x000D_
				CEACAM21		MARCH7_x000D_
				CEACAM5		TANK_x000D_
				ZNF284		PSMD14_x000D_
				ZNF225		GCA_x000D_
				ZNF846		CSRNP3_x000D_
				ZGLP1		CERS6_x000D_
				ZNF20		PPIG_x000D_
				ZNF799		SSB_x000D_
				LINC00663		UBR3_x000D_
				ZNF781		SP5_x000D_
				PSG6		GAD1_x000D_
				ZNF404		GORASP2_x000D_
				ZNF229		DCAF17_x000D_
				GPR4		CYBRD1_x000D_
				LILRB3		DYNC1I2_x000D_
				VN1R1		HAT1_x000D_
				EBF4		METAP1D_x000D_
				GNRH2		ITGA6_x000D_
				PRND		PDK1_x000D_
				PLCB4		ZAK_x000D_
				SPTLC3		CDCA7_x000D_
				LINC00851		H3F3AP4_x000D_
				CFAP61		HOXD12_x000D_
				DEFB118		HOXD9_x000D_
				ACSS2		HOXD1_x000D_
				TLDC2		MTX2_x000D_
				ARHGAP40		HNRNPA3_x000D_
				PI3		AGPS_x000D_
				ZSWIM3		RBM45_x000D_
				SLC2A10		PLEKHA3_x000D_
				LINC01270		UBE2E3_x000D_
				C20orf194		ITGA4_x000D_
				LRRN4		ZC3H15_x000D_
				PLCB1		ITGAV_x000D_
				CST5		FAM171B_x000D_
				GDF5		GULP1_x000D_
				ZHX3		COL3A1_x000D_
				KCNS1		WDR75_x000D_
				WFDC3		ASNSD1_x000D_
				HELZ2		PMS1_x000D_
				VPS16		INPP1_x000D_
				L3MBTL1		NAB1_x000D_
				SGK2		GLS_x000D_
				ZNF343		MYO1B_x000D_
				MAP3K7CL		SLC39A10_x000D_
				UBASH3A		CCDC150_x000D_
				KRTAP10-4		SF3B1_x000D_
				ADARB1		COQ10B_x000D_
				C21orf140		MARS2_x000D_
				TEKT4P2		SPATS2L_x000D_
				ADAMTS5		SGOL2_x000D_
				KRTAP6-2		AOX1_x000D_
				SYNJ1		NIF3L1_x000D_
				KCNJ6		NDUFB3_x000D_
				UMODL1-AS1		CFLAR_x000D_
				TFF1		STRADB_x000D_
				IL10RB		FZD7_x000D_
				KCNJ15		NOP58_x000D_
				RUNX1		BMPR2_x000D_
				KRTAP10-5		FAM117B_x000D_
				USP18		CARF_x000D_
				TBX1		CYP20A1_x000D_
				RAB36		ABI2_x000D_
				APOL6		NRP2_x000D_
				APOL1		EEF1B2_x000D_
				MCHR1		ZDBF2_x000D_
				RIBC2		FASTKD2_x000D_
				GRAMD4		CREB1_x000D_
				KLHDC7B		CCNYL1_x000D_
				SHANK3		PIKFYVE_x000D_
				USP41		MAP2_x000D_
				LOC388882		RPE_x000D_
				MIF-AS1		CPS1_x000D_
				LRP5L		SPAG16_x000D_
				DUSP18		ATIC_x000D_
				C22orf24		TMEM169_x000D_
				RFPL3S		XRCC5_x000D_
				APOL3		SMARCAL1_x000D_
				APOL4		IGFBP2_x000D_
				MLC1		ARPC2_x000D_
				IGLL5		GPBAR1_x000D_
				APOBEC3G		PNKD_x000D_
				RASL10A		SLC11A1_x000D_
				C1QTNF6		CTDSP1_x000D_
				ANKRD54		RQCD1_x000D_
				LOC389834		BCS1L_x000D_
				LOC283788		STK36_x000D_
						TTLL4_x000D_
						WNT6_x000D_
						WNT10A_x000D_
						CDK5R2_x000D_
						FAM134A_x000D_
						ZFAND2B_x000D_
						ANKZF1_x000D_
						STK16_x000D_
						TUBA4B_x000D_
						DNAJB2_x000D_
						GMPPA_x000D_
						ASIC4_x000D_
						TMEM198_x000D_
						INHA_x000D_
						STK11IP_x000D_
						SLC4A3_x000D_
						CCDC140_x000D_
						ACSL3_x000D_
						MRPL44_x000D_
						RHBDD1_x000D_
						MFF_x000D_
						AGFG1_x000D_
						FBXO36_x000D_
						CAB39_x000D_
						ITM2C_x000D_
						C2orf72_x000D_
						PSMD1_x000D_
						ARMC9_x000D_
						B3GNT7_x000D_
						C2orf57_x000D_
						PTMA_x000D_
						COPS7B_x000D_
						DIS3L2_x000D_
						ALPP_x000D_
						ALPPL2_x000D_
						PRSS56_x000D_
						CHRND_x000D_
						CHRNG_x000D_
						EIF4E2_x000D_
						EFHD1_x000D_
						NEU2_x000D_
						INPP5D_x000D_
						ATG16L1_x000D_
						DGKD_x000D_
						SH3BP4_x000D_
						AGAP1_x000D_
						ACKR3_x000D_
						COPS8_x000D_
						MLPH_x000D_
						PRLH_x000D_
						RAMP1_x000D_
						ESPNL_x000D_
						FAM132B_x000D_
						TRAF3IP1_x000D_
						ASB1_x000D_
						GPC1_x000D_
						RNPEPL1_x000D_
						AQP12A_x000D_
						AGXT_x000D_
						SNED1_x000D_
						PPP1R7_x000D_
						ANO7_x000D_
						SEPT2_x000D_
						FARP2_x000D_
						BOK_x000D_
						ATG4B_x000D_
						ING5_x000D_
						D2HGDH_x000D_
						NEU4_x000D_
						RTP5_x000D_
						SH3YL1_x000D_
						TMEM18_x000D_
						PXDN_x000D_
						TSSC1_x000D_
						ADI1_x000D_
						ADAM17_x000D_
						YWHAQ_x000D_
						CYS1_x000D_
						ODC1_x000D_
						NOL10_x000D_
						PDIA6_x000D_
						FLJ33534_x000D_
						ROCK2_x000D_
						NBAS_x000D_
						FAM49A_x000D_
						WDR35_x000D_
						MATN3_x000D_
						LAPTM4A_x000D_
						SDC1_x000D_
						PUM2_x000D_
						LDAH_x000D_
						ATAD2B_x000D_
						C2orf44_x000D_
						SF3B6_x000D_
						TP53I3_x000D_
						ITSN2_x000D_
						PTRHD1_x000D_
						POMC_x000D_
						DTNB_x000D_
						KIF3C_x000D_
						HADHA_x000D_
						ADGRF3_x000D_
						OTOF_x000D_
						OST4_x000D_
						CGREF1_x000D_
						PREB_x000D_
						SLC5A6_x000D_
						SLC30A3_x000D_
						UCN_x000D_
						MPV17_x000D_
						GTF3C2_x000D_
						EIF2B4_x000D_
						ZNF513_x000D_
						PPM1G_x000D_
						IFT172_x000D_
						FNDC4_x000D_
						ZNF512_x000D_
						SUPT7L_x000D_
						TRMT61B_x000D_
						C2orf71_x000D_
						ALK_x000D_
						GALNT14_x000D_
						FAM98A_x000D_
						STRN_x000D_
						HEATR5B_x000D_
						EIF2AK2_x000D_
						CEBPZ_x000D_
						PRKD3_x000D_
						ATL2_x000D_
						HNRNPLL_x000D_
						SRSF7_x000D_
						DHX57_x000D_
						SOS1_x000D_
						MAP4K3_x000D_
						THUMPD2_x000D_
						KCNG3_x000D_
						OXER1_x000D_
						ZFP36L2_x000D_
						THADA_x000D_
						LRPPRC_x000D_
						PREPL_x000D_
						SIX2_x000D_
						SRBD1_x000D_
						PIGF_x000D_
						MCFD2_x000D_
						FBXO11_x000D_
						NRXN1_x000D_
						PSME4_x000D_
						MTIF2_x000D_
						CCDC88A_x000D_
						PPP4R3B_x000D_
						PNPT1_x000D_
						EFEMP1_x000D_
						FANCL_x000D_
						LOC339803_x000D_
						XPO1_x000D_
						FAM161A_x000D_
						CCT4_x000D_
						PELI1_x000D_
						RAB1A_x000D_
						SPRED2_x000D_
						C1D_x000D_
						CNRIP1_x000D_
						FBXO48_x000D_
						GFPT1_x000D_
						NFU1_x000D_
						AAK1_x000D_
						SNRPG_x000D_
						FAM136A_x000D_
						TGFA_x000D_
						PAIP2B_x000D_
						EXOC6B_x000D_
						PRADC1_x000D_
						FBXO41_x000D_
						EGR4_x000D_
						TPRKB_x000D_
						DUSP11_x000D_
						BOLA3_x000D_
						MOB1A_x000D_
						C2orf81_x000D_
						RTKN_x000D_
						MOGS_x000D_
						CCDC142_x000D_
						LBX2_x000D_
						PCGF1_x000D_
						AUP1_x000D_
						LOXL3_x000D_
						GCFC2_x000D_
						SUCLG1_x000D_
						RETSAT_x000D_
						CAPG_x000D_
						GGCX_x000D_
						TMEM150A_x000D_
						C2orf68_x000D_
						SFTPB_x000D_
						ST3GAL5_x000D_
						IMMT_x000D_
						CD8B_x000D_
						KRCC1_x000D_
						EIF2AK3_x000D_
						ASTL_x000D_
						DUSP2_x000D_
						STARD7_x000D_
						TMEM127_x000D_
						SNRNP200_x000D_
						NEURL3_x000D_
						KANSL3_x000D_
						LMAN2L_x000D_
						SEMA4C_x000D_
						FAHD2B_x000D_
						ANKRD36B_x000D_
						ACTR1B_x000D_
						TMEM131_x000D_
						COA5_x000D_
						KIAA1211L_x000D_
						MITD1_x000D_
						LYG1_x000D_
						TXNDC9_x000D_
						REV1_x000D_
						CHST10_x000D_
						CREG2_x000D_
						MFSD9_x000D_
						TGFBRAP1_x000D_
						FHL2_x000D_
						UXS1_x000D_
						RGPD3_x000D_
						SEPT10_x000D_
						MALL_x000D_
						LIMS3L_x000D_
						RGPD8_x000D_
						BUB1_x000D_
						ANAPC1_x000D_
						ZC3H8_x000D_
						RGPD5_x000D_
						CKAP2L_x000D_
						PAX8_x000D_
						SLC35F5_x000D_
						TMEM185B_x000D_
						TFCP2L1_x000D_
						CLASP1_x000D_
						NIFK_x000D_
						BIN1_x000D_
						ERCC3_x000D_
						MAP3K2_x000D_
						LIMS2_x000D_
						WDR33_x000D_
						POLR2D_x000D_
						AMMECR1L_x000D_
						SAP130_x000D_
						HS6ST1_x000D_
						CCDC74B_x000D_
						SMPD4_x000D_
						TUBA3E_x000D_
						CCDC115_x000D_
						CFC1_x000D_
						FAM168B_x000D_
						WTH3DI_x000D_
						C2orf27B_x000D_
						CCNT2-AS1_x000D_
						ZRANB3_x000D_
						MCM6_x000D_
						DARS_x000D_
						GTDC1_x000D_
						ORC4_x000D_
						MMADHC_x000D_
						RND3_x000D_
						RBM43_x000D_
						CACNB4_x000D_
						STAM2_x000D_
						PRPF40A_x000D_
						LOC100144595_x000D_
						ACVR1_x000D_
						BAZ2B_x000D_
						RBMS1_x000D_
						FIGN_x000D_
						GALNT3_x000D_
						STK39_x000D_
						SPC25_x000D_
						FASTKD1_x000D_
						METTL5_x000D_
						TLK1_x000D_
						METTL8_x000D_
						SLC25A12_x000D_
						DLX2_x000D_
						SP3_x000D_
						OLA1_x000D_
						CIR1_x000D_
						WIPF1_x000D_
						CHN1_x000D_
						ATF2_x000D_
						ATP5G3_x000D_
						EVX2_x000D_
						TTC30A_x000D_
						PRKRA_x000D_
						FKBP7_x000D_
						SESTD1_x000D_
						CWC22_x000D_
						DIRC1_x000D_
						COL5A2_x000D_
						SLC40A1_x000D_
						OSGEPL1_x000D_
						ORMDL1_x000D_
						HIBCH_x000D_
						STAT1_x000D_
						SDPR_x000D_
						STK17B_x000D_
						GTF3C3_x000D_
						PGAP1_x000D_
						HSPD1_x000D_
						SATB2_x000D_
						TYW5_x000D_
						KCTD18_x000D_
						PPIL3_x000D_
						ORC2_x000D_
						TRAK2_x000D_
						TMEM237_x000D_
						MPP4_x000D_
						ALS2_x000D_
						SUMO1_x000D_
						ICA1L_x000D_
						WDR12_x000D_
						RAPH1_x000D_
						INO80D_x000D_
						NDUFS1_x000D_
						DYTN_x000D_
						KLF7_x000D_
						METTL21A_x000D_
						FZD5_x000D_
						PLEKHM3_x000D_
						CRYGD_x000D_
						CRYGC_x000D_
						IDH1_x000D_
						KANSL1L_x000D_
						LANCL1_x000D_
						ERBB4_x000D_
						BARD1_x000D_
						FN1_x000D_
						IGFBP5_x000D_
						AAMP_x000D_
						TMBIM1_x000D_
						USP37_x000D_
						ZNF142_x000D_
						RNF25_x000D_
						PRKAG3_x000D_
						CNPPD1_x000D_
						GLB1L_x000D_
						TUBA4A_x000D_
						PTPRN_x000D_
						DNPEP_x000D_
						CHPF_x000D_
						OBSL1_x000D_
						EPHA4_x000D_
						FARSB_x000D_
						AP1S3_x000D_
						WDFY1_x000D_
						SERPINE2_x000D_
						CUL3_x000D_
						PID1_x000D_
						TRIP12_x000D_
						SLC16A14_x000D_
						SP110_x000D_
						NCL_x000D_
						LINC00471_x000D_
						PDE6D_x000D_
						NPPC_x000D_
						ECEL1_x000D_
						TIGD1_x000D_
						NGEF_x000D_
						HJURP_x000D_
						ARL4C_x000D_
						ASB18_x000D_
						RAB17_x000D_
						ILKAP_x000D_
						HES6_x000D_
						HDAC4_x000D_
						MYEOV2_x000D_
						OTOS_x000D_
[truncated: 10,905 more rows]
