# Supplementary material for: Modelling APOL1-mediated kidney inflammation and fibrosis using a partially reprogrammed urine-derived SIX2-positive renal progenitor cell line
Source: Stem Cell Res Ther. 2025 Nov 12;16:630. doi: 10.1186/s13287-025-04710-x (PMC12613565; doi:10.1186/s13287-025-04710-x)
Supplement: Supplementary file 3 — Supplementary material 3. [file 13287_2025_4710_MOESM3_ESM.xlsx]

## Sheet: sheet
GOID	Pvalue	OddsRatio	ExpCount	Count	Size	Term	GO_type	genes_x000D_
GO:0033036	5.97996e-82	2.3568	1683.48	2129	2804	macromolecule localization	GO_BP	AAAS,AACS,AAGAB,AAK1,ABAT,ABCA1,ABCA12,ABCA13,ABCA2,ABCA3,ABCA5,ABCA7,ABCA8,ABCB1,ABCB4,ABCB9,ABCC1,ABCC10,ABCC2,ABCC3,ABCC4,ABCD1,ABCD3,ABCD4,ABCG1,ABCG5,ABHD17A,ABHD17B,ABHD17C,ABHD5,ABL1,ABLIM3,ACACB,ACAP1,ACD,ACSL1,ACSL3,ACSL4,ACSL5,ACTB,ACTG1,ACTN2,ACTN4,ACVR2B,ADAM10,ADAM8,ADAM9,ADAMTS9,ADORA1,ADTRP,AFDN,AFTPH,AGAP1,AGAP2,AGER,AGFG1,AGK,AGRN,AGT,AHCTF1,AHCYL1,AHI1,AIFM1,AIP,AJUBA,AKAP10,AKA…
GO:0006725	1.31947e-74	1.79488	3881.76	4458	6434	cellular aromatic compound metabolic process	GO_BP	AADAT,AAR2,AARS1,AARS2,AARSD1,AASDHPPT,AASS,AATF,ABAT,ABCB10,ABCB7,ABCC1,ABCC2,ABCC6,ABCD1,ABCD4,ABCE1,ABHD14B,ABL1,ABLIM3,ABRAXAS1,ABT1,ACACA,ACACB,ACAT1,ACD,ACIN1,ACLY,ACMSD,ACOT1,ACOT11,ACOT2,ACOT7,ACOT8,ACOT9,ACSF2,ACSF3,ACSL1,ACSL3,ACSL4,ACSL5,ACSM1,ACSM2A,ACSM2B,ACSM3,ACSM5,ACSS1,ACSS2,ACTB,ACTL6A,ACTN1,ACTN2,ACTN4,ACTR2,ACTR3,ACTR5,ACTR6,ACTR8,ACVR1,ACVR1B,ACVR2A,ACVR2B,ADA,ADAL,ADAR,ADARB…
GO:0071840	2.9107e-72	2.07071	1954.55	2407	3423	cellular component organization or biogenesis	GO_BP	A4GALT,AAAS,AAK1,AAR2,AATF,ABCA1,ABCA12,ABCA13,ABCA2,ABCA3,ABCA5,ABCA7,ABCB1,ABCB4,ABCB7,ABCB8,ABCC1,ABCC4,ABCD1,ABCD3,ABCD4,ABCE1,ABCG1,ABCG5,ABHD17A,ABHD17B,ABHD17C,ABI1,ABI2,ABI3BP,ABITRAM,ABL1,ABL2,ABLIM1,ABLIM3,ABRAXAS1,ABRAXAS2,ABT1,ACAA2,ACACA,ACACB,ACAD9,ACAP3,ACD,ACIN1,ACOT13,ACOT8,ACP2,ACSL3,ACTB,ACTBL2,ACTG1,ACTL6A,ACTN1,ACTN2,ACTN4,ACTR2,ACTR3,ACTR5,ACTR6,ACTR8,ACVR1B,ADAM10,ADAM15,AD…
GO:0034654	7.90636e-70	2.02763	2095.93	2548	3506	nucleobase-containing compound biosynthetic process	GO_BP	AASS,AATF,ABHD14B,ABL1,ABLIM3,ABT1,ACACA,ACACB,ACAT1,ACD,ACLY,ACMSD,ACOT7,ACSF3,ACSL1,ACSL3,ACSL4,ACSL5,ACSS1,ACSS2,ACTB,ACTL6A,ACTN1,ACTN2,ACTN4,ACTR2,ACTR3,ACTR5,ACTR6,ACTR8,ACVR1,ACVR1B,ACVR2A,ACVR2B,ADA,ADAL,ADCY3,ADCY6,ADCY9,ADK,ADNP,ADNP2,ADRB2,ADRM1,ADSL,ADSS2,AEBP1,AEBP2,AFAP1L2,AFF3,AFMID,AGER,AGO1,AGO2,AGRN,AGT,AHDC1,AHI1,AHR,AICDA,AIP,AJUBA,AK1,AK2,AK3,AK4,AK5,AK6,AK7,AK8,AK9,AKAP17A,A…
GO:1901360	1.48744e-69	1.75061	3973.75	4533	6599	organic cyclic compound metabolic process	GO_BP	AADAT,AAR2,AARS1,AARS2,AARSD1,AASDHPPT,AASS,AATF,ABAT,ABCA1,ABCA2,ABCA5,ABCB10,ABCB7,ABCC1,ABCC2,ABCC6,ABCD1,ABCD3,ABCD4,ABCE1,ABCG1,ABHD14B,ABL1,ABLIM3,ABRAXAS1,ABT1,ACAA2,ACACA,ACACB,ACADVL,ACAT1,ACBD3,ACD,ACIN1,ACLY,ACMSD,ACOT1,ACOT11,ACOT2,ACOT7,ACOT8,ACOT9,ACSF2,ACSF3,ACSL1,ACSL3,ACSL4,ACSL5,ACSM1,ACSM2A,ACSM2B,ACSM3,ACSM5,ACSS1,ACSS2,ACTB,ACTL6A,ACTN1,ACTN2,ACTN4,ACTR2,ACTR3,ACTR5,ACTR6,ACT…
GO:0006996	9.57561e-51	2.25637	1015.46	1301	1753	organelle organization	GO_BP	AAAS,ABCA1,ABCA3,ABCC4,ABCD1,ABCD3,ABCD4,ABCE1,ABI1,ABI2,ABITRAM,ABL1,ABL2,ABLIM1,ABLIM3,ABRAXAS1,ABRAXAS2,ABT1,ACAA2,ACAD9,ACD,ACIN1,ACOT8,ACP2,ACTB,ACTBL2,ACTG1,ACTL6A,ACTN1,ACTN2,ACTN4,ACTR2,ACTR3,ACTR5,ACTR6,ACTR8,ADAMTS16,ADCK1,ADD1,ADD3,ADPRHL1,ADRB2,AFF2,AFG1L,AFG3L2,AGAP2,AGFG1,AGK,AGO4,AGRN,AGTPBP1,AHCTF1,AHI1,AIF1L,AIFM1,AIFM2,AJUBA,AKAP11,AKAP13,AKAP8,AKAP8L,AKAP9,AKT1,AKT3,AKTIP,ALKBH…
GO:0044085	1.95608e-45	21.8815	139.071	233	241	cellular component biogenesis	GO_BP	AAAS,AAR2,AATF,ABCA1,ABCA2,ABCA3,ABCA7,ABCB7,ABCC4,ABCE1,ABI2,ABITRAM,ABL1,ABLIM1,ABLIM3,ABRAXAS1,ABRAXAS2,ABT1,ACACA,ACACB,ACAD9,ACD,ACOT13,ACSL3,ACTB,ACTG1,ACTN1,ACTN2,ACTR2,ACTR3,ADAM10,ADAMTS16,ADAR,ADD1,ADD3,ADNP,ADPRHL1,ADRB2,ADRM1,AFDN,AGFG1,AGO1,AGO2,AGO3,AGO4,AGRN,AGT,AHCTF1,AHI1,AIDA,AIF1L,AIFM1,AJUBA,AKAP13,AKAP9,AKIRIN1,AKT1,ALAD,ALDH1A3,ALDH9A1,ALKBH5,ALMS1,ALOX5AP,ALPK1,ALS2,AMBRA1,…
GO:0043933	1.47907e-39	3.4911	370.761	522	631	protein-containing complex organization	GO_BP	AAR2,ABCA1,ABCA3,ABCA5,ABCA7,ABCE1,ABCG1,ABITRAM,ABL1,ABRAXAS1,ABT1,ACACA,ACACB,ACAD9,ACOT13,ACSL3,ACTB,ACTL6A,ACTN2,ACTR5,ACTR6,ACTR8,ADAM10,ADAR,ADD1,ADD3,ADRB2,ADRM1,AEBP2,AFDN,AGO1,AGO2,AGO3,AGO4,AGT,AHCTF1,AICDA,AIDA,AIFM1,AJUBA,AKAP9,ALAD,ALDH1A3,ALDH9A1,ALKBH4,ALOX5AP,ALS2,AMBRA1,ANG,ANGPT1,ANKRA2,ANKRD27,ANLN,ANO6,ANP32B,ANP32E,ANTKMT,AP2M1,AP2S1,APBA1,APBB1,APC,APEH,APIP,APLF,APOE,APOM,A…
GO:0043687	4.48241e-37	2.98924	449.911	609	750	post-translational protein modification	GO_BP	ABCA2,ABL1,ABRAXAS1,ABRAXAS2,AGBL5,AGTPBP1,AKT1,AKTIP,AMBRA1,AMER1,AMFR,ANAPC1,ANAPC10,ANAPC11,ANAPC13,ANAPC16,ANAPC2,ANAPC4,ANAPC5,ANAPC7,ANGPT1,ANKIB1,ANKRD9,APPBP2,AREL1,ARIH1,ARIH2,ARNT,ARRB1,ARRB2,ARRDC1,ARRDC3,ARRDC4,ASB1,ASB13,ASB14,ASB2,ASB3,ASB6,ASB7,ASB8,ASB9,ATG10,ATG12,ATG16L1,ATG3,ATG4A,ATG4B,ATG4C,ATG5,ATG7,ATXN3,AURKB,AXIN1,BABAM2,BAG2,BAG5,BAP1,BARD1,BAZ1B,BCL10,BCL11A,BCL2,BEX2,B…
GO:0051234	1.37372e-33	1.5259	2836.26	3183	4698	establishment of localization	GO_BP	AAAS,AACS,AAGAB,AAK1,ABAT,ABCA1,ABCA12,ABCA13,ABCA2,ABCA3,ABCA5,ABCA7,ABCA8,ABCB1,ABCB10,ABCB4,ABCB7,ABCB8,ABCB9,ABCC1,ABCC10,ABCC2,ABCC3,ABCC4,ABCC5,ABCC6,ABCC9,ABCD1,ABCD3,ABCD4,ABCE1,ABCG1,ABCG5,ABL1,ABL2,ABLIM3,ABRAXAS1,ABRAXAS2,ACAA2,ACACB,ACAP1,ACAP2,ACD,ACKR2,ACKR3,ACKR4,ACO1,ACSL1,ACSL3,ACSL4,ACSL5,ACTB,ACTG1,ACTN2,ACTN4,ACTR10,ACTR1A,ACTR2,ACVR2B,ADA,ADAM10,ADAM8,ADAM9,ADAMTS9,ADGRE2,ADM…
GO:0051301	2.92061e-32	4.19919	254.235	364	423	cell division	GO_BP	AATF,ABRAXAS2,ACTR2,ACTR3,ACTR8,AHCTF1,AKNA,ALKBH4,ANAPC1,ANAPC10,ANAPC11,ANAPC13,ANAPC15,ANAPC16,ANAPC2,ANAPC4,ANAPC5,ANAPC7,ANK3,ANKLE2,ANLN,ANXA11,APC,ARF1,ARF6,ARHGEF2,ARL3,ARL8A,ARL8B,ARPP19,ASPM,AURKA,AURKB,AURKC,BABAM1,BABAM2,BBS4,BCAR1,BCL2L1,BECN1,BIN3,BIRC5,BIRC6,BLM,BMI1,BOD1,BRCA2,BRCC3,BRIP1,BRSK2,BTC,BUB1,BUB1B,BUB3,CABLES1,CABLES2,CALM1,CALM2,CALM3,CAT,CCDC124,CCNA2,CCNB1,CCNB2,CCN…
GO:0051173	3.11463e-31	1.84222	1090.13	1316	1831	positive regulation of nitrogen compound metabolic process	GO_BP	AATF,ABAT,ABCA2,ABCB10,ABCB7,ABCG1,ABHD14B,ABI1,ABL1,ABLIM3,ABRAXAS1,ABT1,ACD,ACSL3,ACSS2,ACTB,ACTL6A,ACTN1,ACTN2,ACTN4,ACTR2,ACTR3,ACTR5,ACTR6,ACTR8,ACVR1,ACVR2A,ADAM17,ADAM8,ADAM9,ADNP,ADORA1,ADRB2,ADTRP,AFAP1L2,AGAP2,AGER,AGO1,AGO2,AGRN,AGT,AGTPBP1,AHI1,AHR,AIFM1,AIP,AKAP8L,AKAP9,AKIRIN1,AKIRIN2,AKNA,AKT1,AKTIP,ALG10B,ALKBH5,ALS2,AMBRA1,AMER1,ANG,ANGPT1,ANKLE2,ANKRD1,ANKRD31,ANKRD49,ANP32B,ANX…
GO:0031325	1.07077e-29	1.6382	1647.53	1910	2738	positive regulation of cellular metabolic process	GO_BP	AATF,ABAT,ABCA2,ABCB10,ABCB7,ABCD1,ABHD14B,ABHD5,ABI1,ABL1,ABLIM3,ABRAXAS1,ABT1,ACD,ACSL3,ACSS2,ACTA2,ACTB,ACTG1,ACTL6A,ACTN1,ACTN2,ACTN4,ACTR2,ACTR3,ACTR5,ACTR6,ACTR8,ACVR1,ACVR1B,ACVR2A,ADAM17,ADAM19,ADAM8,ADAM9,ADAR,ADM,ADM2,ADNP,ADORA1,ADORA2B,ADRB2,ADTRP,AFAP1L2,AFDN,AGAP2,AGER,AGO1,AGO2,AGO3,AGPAT1,AGPAT2,AGRN,AGT,AHI1,AHR,AICDA,AIP,AJUBA,AKAP12,AKAP8L,AKAP9,AKIRIN1,AKIRIN2,AKNA,AKR1C1,AKR1…
GO:0043043	3.98891e-28	2.47009	470.899	612	780	peptide biosynthetic process	GO_BP	AARS1,AARS2,AARSD1,AASDH,ABCE1,ABCF1,ABTB1,ACO1,AGO1,AGO2,AGO3,AGO4,AIMP1,AJUBA,AKT1,AKT2,ALKBH1,ALKBH5,ANG,ANKZF1,APEH,APP,ASCC2,ASCC3,ATF4,ATXN2,AURKAIP1,BANK1,BCL3,BDH2,BOLL,BTG2,BZW1,BZW2,C1QBP,C6orf52,CALR,CAPRIN1,CAPRIN2,CARS1,CARS2,CASC3,CDK5RAP1,CDKAL1,CELF1,CHAC1,CHAC2,CHCHD1,CIRBP,CNBP,CNOT1,CNOT10,CNOT11,CNOT2,CNOT3,CNOT6,CNOT6L,CNOT7,CNOT8,CNOT9,COA3,COPS5,CPEB1,CPEB2,CPEB3,CPEB4,CSDE…
GO:0090304	2.48169e-26	1.45052	2735.21	3038	4642	nucleic acid metabolic process	GO_BP	AAR2,AARS1,AARS2,AARSD1,AASS,AATF,ABCE1,ABHD14B,ABL1,ABLIM3,ABRAXAS1,ABT1,ACD,ACIN1,ACSS2,ACTB,ACTL6A,ACTN1,ACTN2,ACTN4,ACTR2,ACTR3,ACTR5,ACTR6,ACTR8,ACVR1,ACVR1B,ACVR2A,ACVR2B,ADAR,ADARB1,ADAT1,ADAT2,ADNP,ADNP2,ADPRS,ADRB2,ADRM1,AEBP1,AEBP2,AEN,AFAP1L2,AFF2,AFF3,AGER,AGO1,AGO2,AGO3,AGO4,AGRN,AGT,AHCYL1,AHDC1,AHI1,AHNAK,AHNAK2,AHR,AICDA,AIFM1,AIP,AJUBA,AKAP17A,AKAP8L,AKIRIN1,AKIRIN2,AKNA,AKT1,ALK…
GO:0051128	1.05876e-25	1.87552	818.258	997	1376	regulation of cellular component organization	GO_BP	AAK1,ABCA1,ABCA13,ABCA2,ABCA3,ABCA7,ABCB4,ABCB7,ABHD17A,ABHD17B,ABHD17C,ABI2,ABITRAM,ABL1,ABL2,ACAA2,ACAP3,ACD,ACTB,ACTG1,ACTL6A,ACTN2,ACTR2,ACTR3,ACTR5,ACTR8,ACVR1B,ADAM10,ADAM15,ADAM17,ADAM9,ADAMTS16,ADCK1,ADCY6,ADD1,ADD3,ADGRL1,ADIPOR1,ADNP,ADRB2,ADTRP,AEBP1,AGRN,AGT,AHI1,AHNAK,AICDA,AIDA,AJUBA,AKAP13,AKAP6,AKAP9,AKIRIN1,AKT1,ALK,ALKBH4,ALMS1,AMBRA1,AMIGO1,AMIGO2,ANAPC1,ANAPC11,ANAPC15,ANAPC2,…
GO:0007049	1.27959e-25	4.57079	173.226	255	295	cell cycle	GO_BP	AAAS,AATF,ABCB1,ABL1,ABRAXAS1,ABRAXAS2,ACTB,ACTL6A,ACTR2,ACTR3,ACTR5,ACTR8,ACVR1,ACVR1B,ADAM17,ADAMTS1,ADARB1,AFAP1L2,AGO4,AHCTF1,AHR,AICDA,AJUBA,AKAP8,AKAP8L,AKT1,AKT2,ALKBH4,ALMS1,AMBRA1,ANAPC1,ANAPC10,ANAPC11,ANAPC13,ANAPC15,ANAPC16,ANAPC2,ANAPC4,ANAPC5,ANAPC7,ANGEL2,ANK3,ANKLE2,ANKRD17,ANKRD31,ANLN,ANXA11,APBB1,APBB2,APC,APEX2,APP,APPL1,APPL2,ARF1,ARF6,ARHGEF10,ARHGEF2,ARID1A,ARID1B,ARID2,ARL…
GO:0051254	2.44866e-25	1.7001	1162.96	1370	1927	positive regulation of RNA metabolic process	GO_BP	AATF,ABHD14B,ABL1,ABLIM3,ABT1,ACSS2,ACTB,ACTL6A,ACTN1,ACTN2,ACTN4,ACTR2,ACTR3,ACTR5,ACTR6,ACTR8,ACVR1,ACVR2A,ADRB2,AFAP1L2,AGO1,AGO2,AGRN,AGT,AHI1,AHR,AIP,AKAP8L,AKIRIN1,AKIRIN2,AKNA,AKT1,ALKBH5,ANKRD1,ANKRD49,ANXA2,AP3B1,AP3D1,APBB1,APBB2,APEX1,APOE,APP,AR,ARF4,ARHGEF11,ARHGEF2,ARID1A,ARID1B,ARID3A,ARID3B,ARID4A,ARID4B,ARID5A,ARID5B,ARMCX3,ARNT,ARNT2,ARRB1,ASH1L,ASH2L,ASXL1,ASXL2,ATAD2,ATAD2B,AT…
GO:0019637	2.81412e-25	2.32768	470.151	604	781	organophosphate metabolic process	GO_BP	AADAT,AASS,ABCA2,ABCA3,ABCA8,ABCC6,ABCD1,ABHD12,ABHD12B,ABHD14B,ABHD3,ABHD4,ABHD5,ABHD6,ACACA,ACACB,ACAT1,ACLY,ACMSD,ACOT1,ACOT11,ACOT2,ACOT7,ACOT8,ACOT9,ACP6,ACSF2,ACSF3,ACSL1,ACSL3,ACSL4,ACSL5,ACSM1,ACSM2A,ACSM2B,ACSM3,ACSM5,ACSS1,ACSS2,ADA,ADAL,ADCY3,ADCY6,ADCY9,ADK,ADPGK,ADSL,ADSS2,AFMID,AGPAT1,AGPAT2,AGPAT3,AGPAT4,AGPAT5,AJUBA,AK1,AK2,AK3,AK4,AK5,AK6,AK7,AK8,AK9,AKR1A1,ALDH1L2,AMPD2,AMPD3,AN…
GO:0051253	3.27141e-25	1.9051	780.598	952	1295	negative regulation of RNA metabolic process	GO_BP	AASS,ABCE1,ACTR6,ACVR2B,AEBP1,AEBP2,AHR,AICDA,AJUBA,AKIRIN2,ANGEL2,ANKRD1,ANKRD2,APBB1,APBB2,APEX1,APOBEC3C,APOBEC3F,APOBEC3G,AR,ARID4A,ARID4B,ARID5A,ARID5B,ATF2,ATF3,ATF4,ATF5,ATF7IP,ATN1,ATOH8,ATP8B1,ATXN1,ATXN1L,AURKB,AXIN1,AXIN2,BACH1,BACH2,BAG4,BAHD1,BAP1,BARD1,BASP1,BATF3,BAZ2A,BCDIN3D,BCL11A,BCL3,BCL6,BCL7A,BCLAF1,BCOR,BCORL1,BEND3,BEND5,BEND6,BHLHE40,BHLHE41,BIN1,BIRC5,BMAL1,BMI1,BMP2,BMP…
GO:0009891	8.11194e-25	1.5638	1641.51	1880	2719	positive regulation of biosynthetic process	GO_BP	AATF,ABCA2,ABCB10,ABCB7,ABCD1,ABCG1,ABHD14B,ABHD6,ABL1,ABLIM3,ABT1,ACD,ACSL3,ACSS2,ACTA2,ACTB,ACTG1,ACTL6A,ACTN1,ACTN2,ACTN4,ACTR2,ACTR3,ACTR5,ACTR6,ACTR8,ACVR1,ACVR1B,ACVR2A,ADAM17,ADAM19,ADAM8,ADAR,ADM,ADM2,ADORA2B,ADRB2,ADTRP,AFAP1L2,AFDN,AGER,AGO1,AGO2,AGO3,AGPAT1,AGPAT2,AGRN,AGT,AHI1,AHR,AICDA,AIP,AJUBA,AKAP12,AKAP8L,AKIRIN1,AKIRIN2,AKNA,AKT1,AKT2,ALG10B,ANGEL2,ANGPT1,ANK2,ANK3,ANKRD1,ANKRD4…
GO:0022607	2.31986e-24	1.88292	746.431	914	1269	cellular component assembly	GO_BP	AAAS,AAR2,ABCA1,ABCA2,ABCA3,ABCA7,ABCB7,ABCC4,ABI2,ABITRAM,ABL1,ABLIM1,ABLIM3,ABRAXAS1,ABRAXAS2,ABT1,ACACA,ACACB,ACAD9,ACD,ACOT13,ACSL3,ACTB,ACTG1,ACTN1,ACTN2,ACTR2,ACTR3,ADAM10,ADAMTS16,ADAR,ADD1,ADD3,ADNP,ADPRHL1,ADRB2,ADRM1,AFDN,AGFG1,AGO1,AGO2,AGO3,AGO4,AGRN,AGT,AHCTF1,AHI1,AIDA,AIF1L,AIFM1,AJUBA,AKAP13,AKAP9,AKIRIN1,AKT1,ALAD,ALDH1A3,ALDH9A1,ALKBH5,ALMS1,ALOX5AP,ALPK1,ALS2,AMBRA1,AMIGO1,AMIG…
GO:0006796	2.00101e-23	2.41037	386.467	505	655	phosphate-containing compound metabolic process	GO_BP	AADAT,AAK1,AASS,ABCA2,ABCA3,ABCA8,ABCC6,ABCD1,ABHD12,ABHD12B,ABHD14B,ABHD3,ABHD4,ABHD5,ABHD6,ABI1,ABI2,ABL1,ABL2,ACACA,ACACB,ACAT1,ACLY,ACMSD,ACOT1,ACOT11,ACOT2,ACOT7,ACOT8,ACOT9,ACP2,ACP5,ACP6,ACSF2,ACSF3,ACSL1,ACSL3,ACSL4,ACSL5,ACSM1,ACSM2A,ACSM2B,ACSM3,ACSM5,ACSS1,ACSS2,ACTB,ACVR1,ACVR1B,ACVR2A,ACVR2B,ACYP1,ACYP2,ADA,ADAL,ADAM10,ADAM17,ADAM9,ADAR,ADARB1,ADCK1,ADCK2,ADCK5,ADCY3,ADCY6,ADCY9,ADK,…
GO:0006886	2.26903e-23	4.08169	183.762	263	307	intracellular protein transport	GO_BP	ABCA12,ACD,AGK,AHCYL1,AKAP5,AKIRIN2,AKT1,ANGPT1,ANP32B,AP1B1,AP1G1,AP1G2,AP1M1,AP1M2,AP1S1,AP1S2,AP1S3,AP2A1,AP2A2,AP2B1,AP2M1,AP2S1,AP3B1,AP3D1,AP3M1,AP3M2,AP3S1,AP3S2,AP4B1,AP4E1,AP4M1,APBA1,APPBP2,APPL1,APPL2,ARCN1,ARF1,ARF3,ARF4,ARF6,ARFGAP3,ARFIP1,ARFIP2,ARFRP1,ARHGAP44,ARHGEF2,ARL1,ARL14,ARL17B,ARL4A,ARL4C,ARL4D,ARL5A,ARL5B,ARL6,ASPSCR1,ATF2,ATG14,ATP13A2,ATP1B1,ATP6AP1,AUP1,B3GAT3,BAG3,BAR…
GO:0051640	2.78349e-23	2.59591	348.054	458	577	organelle localization	GO_BP	ABCE1,ABRAXAS1,ABRAXAS2,ACTN4,ACTR10,ACTR2,ACTR3,ADGRE2,ADORA2B,AGTPBP1,AHCYL1,AKAP9,AP1AR,AP1G1,AP1M2,AP3B1,AP3D1,AP3M1,AP3M2,AP3S1,AP3S2,APC,ARCN1,ARFGAP2,ARFGAP3,ARHGAP21,ARL6,ARL8B,ARMC1,ARMCX3,ASPM,ATG14,ATM,ATP13A2,ATP2A2,ATP9A,AURKB,AURKC,BBS2,BBS5,BBS7,BECN1,BICD1,BICD2,BICDL1,BIN1,BIRC5,BLOC1S1,BLOC1S2,BLOC1S3,BLOC1S4,BLOC1S5,BLOC1S6,BOD1,BORCS5,BORCS6,BORCS7,BORCS8,BRAT1,BRSK1,BRSK2,BSN…
GO:0046907	1.14613e-22	4.08801	170.687	247	290	intracellular transport	GO_BP	AAAS,ABCA1,ABCA12,ABCA2,ABCD1,ABCD3,ABCD4,ABCE1,ABCG1,ACAP2,ACD,ACTN2,ACTN4,ACTR10,ACTR2,ADRB2,AFTPH,AGAP2,AGFG1,AGK,AGTPBP1,AHCTF1,AHCYL1,AKAP5,AKAP8L,AKIRIN2,AKT1,AKTIP,ALKBH5,ALMS1,ALS2,ALS2CL,ALYREF,ANGPT1,ANK1,ANKFY1,ANKRD27,ANKRD50,ANKRD54,ANP32A,ANP32B,ANXA2,ANXA2P2,AP1AR,AP1B1,AP1G1,AP1G2,AP1M1,AP1M2,AP1S1,AP1S2,AP1S3,AP2A1,AP2A2,AP2B1,AP2M1,AP2S1,AP3B1,AP3D1,AP3M1,AP3M2,AP3S1,AP3S2,AP4B1…
GO:0010557	1.22451e-22	1.54875	1531.38	1752	2541	positive regulation of macromolecule biosynthetic process	GO_BP	AATF,ABCA2,ABCB10,ABHD14B,ABL1,ABLIM3,ABT1,ACD,ACSS2,ACTA2,ACTB,ACTG1,ACTL6A,ACTN1,ACTN2,ACTN4,ACTR2,ACTR3,ACTR5,ACTR6,ACTR8,ACVR1,ACVR1B,ACVR2A,ADAM17,ADAM19,ADAM8,ADAR,ADM2,ADORA2B,ADRB2,ADTRP,AFAP1L2,AFDN,AGER,AGO1,AGO2,AGO3,AGPAT1,AGPAT2,AGRN,AGT,AHI1,AHR,AICDA,AIP,AKAP12,AKAP8L,AKIRIN1,AKIRIN2,AKNA,AKT1,AKT2,ALG10B,ANGEL2,ANGPT1,ANK2,ANK3,ANKRD1,ANKRD49,ANXA1,ANXA2,AP3B1,AP3D1,APBB1,APBB2,AP…
GO:0044238	5.88944e-22	1.58403	1147.24	1348	2249	primary metabolic process	GO_BP	A4GALT,AACS,AADAT,AAK1,AAR2,AARS1,AARS2,AARSD1,AASDH,AASDHPPT,AASS,AATF,ABAT,ABCA1,ABCA12,ABCA2,ABCA3,ABCA5,ABCA7,ABCA8,ABCB10,ABCB4,ABCC6,ABCD1,ABCD3,ABCD4,ABCE1,ABCF1,ABCG1,ABHD10,ABHD11,ABHD12,ABHD12B,ABHD14B,ABHD15,ABHD17A,ABHD17B,ABHD17C,ABHD2,ABHD3,ABHD4,ABHD5,ABHD6,ABI1,ABI2,ABL1,ABL2,ABLIM3,ABO,ABRAXAS1,ABRAXAS2,ABT1,ABTB1,ACAA2,ACACA,ACACB,ACAD10,ACAD8,ACAD9,ACADM,ACADS,ACADSB,ACADVL,ACA…
GO:0009056	7.77999e-22	2.30134	390.651	506	665	catabolic process	GO_BP	AADAT,AASDHPPT,AASS,ABAT,ABCA2,ABCA7,ABCC1,ABCC2,ABCD1,ABCD3,ABCD4,ABHD10,ABHD12,ABHD12B,ABHD15,ABHD17A,ABHD17B,ABHD17C,ABHD2,ABHD3,ABHD4,ABHD5,ABHD6,ABL1,ABL2,ACAA2,ACACB,ACAD10,ACAD8,ACADM,ACADS,ACADSB,ACADVL,ACAT1,ACAT2,ACBD5,ACER3,ACMSD,ACOT7,ACOT8,ACOX1,ACOX3,ACSF3,ACSL1,ADA,ADAL,ADAM10,ADAM15,ADAM8,ADAM9,ADAMTS12,ADAMTS13,ADAMTS14,ADAMTS3,ADAMTS7,ADH5,ADHFE1,ADORA1,ADPGK,ADRB2,ADRM1,ADTRP,A…
GO:0045893	1.4245e-21	3.05974	238.096	326	400	positive regulation of DNA-templated transcription	GO_BP	AATF,ABHD14B,ABL1,ABLIM3,ABT1,ACSS2,ACTB,ACTL6A,ACTN1,ACTN2,ACTN4,ACTR2,ACTR3,ACTR5,ACTR6,ACTR8,ACVR1,ACVR2A,ADRB2,AFAP1L2,AGO1,AGO2,AGRN,AGT,AHI1,AHR,AIP,AKAP8L,AKIRIN1,AKIRIN2,AKNA,AKT1,ANKRD1,ANKRD49,ANXA2,AP3B1,AP3D1,APBB1,APBB2,APEX1,APOE,APP,AR,ARF4,ARHGEF11,ARHGEF2,ARID1A,ARID1B,ARID3A,ARID3B,ARID4A,ARID4B,ARID5A,ARID5B,ARMCX3,ARNT,ARNT2,ARRB1,ASH1L,ASH2L,ASXL1,ASXL2,ATAD2,ATAD2B,ATF1,ATF2…
GO:0008104	7.93386e-21	2.56666	291.093	389	501	protein localization	GO_BP	AAAS,AACS,AAGAB,AAK1,ABAT,ABCA1,ABCA12,ABCA2,ABCA7,ABCB9,ABCG1,ABHD17A,ABHD17B,ABHD17C,ABL1,ABLIM3,ACAP1,ACD,ACSL3,ACSL4,ACTB,ACTG1,ACTN2,ACTN4,ACVR2B,ADAM10,ADAM8,ADAM9,ADAMTS9,ADORA1,ADTRP,AFDN,AFTPH,AGAP1,AGAP2,AGER,AGK,AGRN,AHCTF1,AHCYL1,AHI1,AIFM1,AIP,AJUBA,AKAP10,AKAP11,AKAP3,AKAP5,AKAP6,AKAP8,AKIRIN2,AKT1,AKT2,AKTIP,ALOX5,ALS2,AMOT,ANG,ANGPT1,ANK1,ANK2,ANK3,ANKRD1,ANKRD13A,ANKRD13C,ANKRD27…
GO:0006364	1.84646e-20	18.8897	70.3832	113	117	rRNA processing	GO_BP	ABT1,BMS1,BOP1,BRIX1,BUD23,BYSL,C1D,CHD7,DCAF13,DDX10,DDX17,DDX18,DDX21,DDX27,DDX49,DDX51,DDX52,DDX54,DDX56,DHX37,DIMT1,DIS3,DKC1,DROSHA,EBNA1BP2,EIF4A3,EIF6,EMG1,ERCC2,ERI1,ERI2,ERI3,ESF1,EXOSC1,EXOSC10,EXOSC2,EXOSC3,EXOSC5,EXOSC6,EXOSC7,EXOSC8,EXOSC9,FBL,FBLL1,FCF1,FDXACB1,FRG1,FTSJ3,GAR1,GEMIN4,GTF2H5,GTPBP4,HEATR1,IMP3,IMP4,ISG20,KAT2B,KRI1,KRR1,LAS1L,LSM6,LYAR,MAK16,METTL15,METTL16,METTL18,M…
GO:0043161	9.66522e-20	5.41627	119.551	177	199	proteasome-mediated ubiquitin-dependent protein catabolic process	GO_BP	ADRM1,AGAP3,AKIRIN2,AKT1,AMBRA1,AMN1,ANAPC1,ANAPC10,ANAPC11,ANAPC13,ANAPC15,ANAPC16,ANAPC2,ANAPC4,ANAPC5,ANAPC7,ANKRD9,APC,APPBP2,ARAF,ARMC8,ARRB1,ARRB2,ASB2,ASCC2,ASCC3,ATXN3,AURKA,AXIN1,AXIN2,BAG5,BAG6,BBS7,BFAR,BIRC2,BMAL1,BTRC,CAMLG,CCAR2,CCNF,CDC16,CDC20,CDC23,CDC26,CDC27,CDC34,CDK2,CHFR,CLOCK,CLU,COMMD1,COP1,CRBN,CSNK1A1,CSNK1D,CSNK1E,CTNNB1,CUL1,CUL2,CUL3,CUL4A,CUL5,DAB2,DCAF11,DCAF12,DCAF…
GO:0006403	1.94388e-18	6.28157	100.714	151	167	RNA localization	GO_BP	AAAS,AGFG1,AHCTF1,AKAP8L,ALKBH5,ALYREF,ATM,ATR,ATXN2,BICD1,BICD2,CASC3,CCT2,CCT3,CCT4,CCT5,CCT6A,CCT7,CCT8,CETN2,CETN3,CHTOP,CKAP5,CPSF6,DCP2,DDX19A,DDX19B,DDX25,DDX39A,DDX39B,DHX36,DHX9,DKC1,EIF4A3,EIF4E,ENY2,EXOSC10,FBL,FLOT1,FMR1,FUBP3,FXR1,FXR2,FYTTD1,G3BP2,GLE1,HHEX,HNRNPA1,HNRNPA2B1,HNRNPU,HSF1,IGF2BP1,IGF2BP2,IGF2BP3,IWS1,KHDRBS1,KHSRP,KIF5C,KPNB1,LRPPRC,MAGOH,MAGOHB,MCM3AP,MEX3D,MRPL18,MV…
GO:0002181	2.62213e-18	21.7187	60.8661	98	101	cytoplasmic translation	GO_BP	AARS1,CNBP,CPEB1,CPEB2,CPEB3,CPEB4,CSDE1,DENR,DHX29,DHX36,DHX9,DRG1,DRG2,EIF2AK4,EIF2B1,EIF2B2,EIF2B3,EIF2B4,EIF2B5,EIF2D,EIF2S2,EIF2S3,EIF2S3B,EIF3A,EIF3B,EIF3C,EIF3CL,EIF3D,EIF3E,EIF3F,EIF3G,EIF3H,EIF3I,EIF3J,EIF3K,EIF3L,EIF3M,EIF4A1,EIF4A2,EIF4G1,EIF5,ETF1,FAU,FMR1,FTSJ1,HNRNPD,HNRNPU,IGF2BP1,IMPACT,MCTS1,METTL3,MIF4GD,MTOR,NCBP1,NCBP2,NCK1,NEMF,PABPC1,PAIP1,PARP16,PKM,RACK1,RBM4,RPL10,RPL10A,…
GO:1901137	3.41197e-18	2.32008	328.863	423	546	carbohydrate derivative biosynthetic process	GO_BP	A4GALT,AATF,ABCA2,ABCA7,ABCC5,ABO,ACACA,ACACB,ACAT1,ACLY,ACOT7,ACOT8,ACSF3,ACSL1,ACSL3,ACSL4,ACSL5,ACSS1,ACSS2,ADA,ADAL,ADCY3,ADCY6,ADCY9,ADK,ADSL,ADSS2,AGO2,AK1,AK2,AK3,AK4,AK5,AKR1A1,ALG1,ALG10,ALG10B,ALG11,ALG12,ALG13,ALG14,ALG2,ALG3,ALG5,ALG6,ALG8,ALG9,AMDHD2,AMPD2,AMPD3,ANGPT1,ANTKMT,AP2A1,APRT,AQP11,ARFGEF1,ATIC,ATP5F1A,ATP5F1B,ATP5F1C,ATP5F1D,ATP5F1E,ATP5F1EP2,ATP5MC1,ATP5MC2,ATP5MC3,ATP5M…
GO:0008219	6.92094e-18	1.52392	1243.05	1420	2059	cell death	GO_BP	AARS1,AATF,ABL1,ACAA2,ACER3,ACIN1,ACKR3,ACTB,ACTL6A,ACTN1,ACTN2,ACTN4,ACVR1,ACVR1B,ADA,ADAM17,ADAM8,ADAMTSL4,ADAR,ADARB1,ADM,ADNP,ADORA1,ADPRS,AEN,AGAP2,AGO4,AGT,AHCYL1,AHI1,AHR,AIFM1,AIFM2,AIMP1,AKAP1,AKAP12,AKR1A1,AKR1B1,AKR1C3,AKT1,AKT1S1,AKT2,AKTIP,ALDH1A3,ALK,ALKBH1,ALKBH7,ALPK2,AMBRA1,AMIGO2,ANGPT1,ANGPTL4,ANKLE2,ANKRD1,ANKRD13C,ANO6,ANP32A,ANP32B,ANP32E,ANXA1,ANXA2,ANXA4,ANXA5,ANXA6,APAF1,…
GO:0061136	4.82181e-17	4.79275	114.102	166	189	regulation of proteasomal protein catabolic process	GO_BP	AKT1,ALAD,APOE,AQP11,ARAF,ATXN3,AURKA,AXIN1,AXIN2,BAG2,BAG5,BAG6,BBS7,BCAP31,BTRC,CAMLG,CAV1,CCAR2,CDC20,CDK2,CHFR,CLU,COMMD1,COP1,CSNK1A1,CSNK1D,CSNK1E,DAB2,DAB2IP,DDA1,DDRGK1,DESI1,DET1,DNAAF4,DNAJB2,DVL1,EIF3H,ELOB,FBXO22,FBXW7,FBXW8,FHIT,FMR1,FZR1,GABARAP,GABARAPL2,GBA1,GCLC,GIPC1,GLMN,GNA12,GPX1,GSK3A,GSK3B,HECTD1,HERPUD1,HFE,HSP90AB1,HSPA1A,HSPA1B,HSPBP1,KEAP1,LAMP3,LRRK2,MAP1A,MAPK9,MARCHF…
GO:0016197	5.57475e-17	10.4261	69.724	109	116	endosomal transport	GO_BP	ABCA1,ACAP2,ACTN2,AGAP2,AKAP5,AKTIP,ALMS1,ALS2,ALS2CL,ANKFY1,ANKRD27,ANKRD50,AP1G1,AP3D1,AP5B1,AP5M1,AP5S1,AP5Z1,ARF6,ARFIP1,ARFRP1,ARHGAP1,ARHGAP44,ARHGAP8,ARL1,ARL4C,ARL8B,ATG14,ATP6AP1,ATP9A,BECN1,BET1L,BLOC1S1,BLOC1S2,BLTP1,BLTP3B,CCDC22,CCDC93,CHMP1A,CHMP1B,CHMP2A,CHMP2B,CHMP3,CHMP4A,CHMP4B,CHMP4C,CHMP5,CHMP6,CHMP7,CLEC16A,CLN5,CLTC,CLTCL1,CMTM6,CORO1C,DAB2,DCLK1,DCTN1,DENND10,DENND1A,DENND1…
GO:0000375	1.61386e-16	2.83153	205.867	276	341	RNA splicing, via transesterification reactions	GO_BP	AAR2,AQR,BCAS2,BUD13,BUD31,C1QBP,C9orf78,CACTIN,CASC3,CD2BP2,CDC40,CDC5L,CDK13,CELF1,CENATAC,CIRBP,CLNS1A,COIL,CRNKL1,CTNNBL1,CWC15,CWC22,CWC25,CWC27,CWF19L1,CWF19L2,DAZAP1,DBR1,DCPS,DDX1,DDX17,DDX20,DDX23,DDX39A,DDX39B,DDX41,DDX42,DDX46,DDX5,DHX15,DHX16,DHX35,DHX38,DHX8,DHX9,DNAJC17,DYRK1A,EFTUD2,EIF1,EIF4A3,ESRP2,ESS2,EXOSC10,FMR1,FRA10AC1,FRG1,GCFC2,GEMIN2,GEMIN4,GEMIN5,GEMIN6,GEMIN8,GPATCH1,G…
GO:0055086	1.81511e-16	2.10375	367.575	462	610	nucleobase-containing small molecule metabolic process	GO_BP	AADAT,AASS,ABCC6,ABCD1,ABHD14B,ACACA,ACACB,ACAT1,ACLY,ACMSD,ACOT1,ACOT11,ACOT2,ACOT7,ACOT8,ACOT9,ACSF2,ACSF3,ACSL1,ACSL3,ACSL4,ACSL5,ACSM1,ACSM2A,ACSM2B,ACSM3,ACSM5,ACSS1,ACSS2,ADA,ADAL,ADCY3,ADCY6,ADCY9,ADK,ADPGK,ADSL,ADSS2,AFMID,AICDA,AK1,AK2,AK3,AK4,AK5,AK6,AK7,AK8,AK9,ALDH1L2,ALDH6A1,AMDHD2,AMPD2,AMPD3,ANTKMT,APOBEC2,APOBEC3C,APOBEC3F,APOBEC3G,APP,APRT,ARL2,ASMTL,ATIC,ATP1B1,ATP5F1A,ATP5F1B,A…
GO:0031323	3.29891e-16	2.77273	191.701	261	331	regulation of cellular metabolic process	GO_BP	AARS1,AASS,AATF,ABAT,ABCA2,ABCA3,ABCA7,ABCB10,ABCB7,ABCC2,ABCD1,ABCE1,ABHD14B,ABHD5,ABI1,ABL1,ABL2,ABLIM3,ABRAXAS1,ABT1,ACACB,ACADVL,ACD,ACMSD,ACO1,ACOT8,ACP5,ACSL3,ACSS2,ACTA2,ACTB,ACTG1,ACTL6A,ACTN1,ACTN2,ACTN4,ACTR2,ACTR3,ACTR5,ACTR6,ACTR8,ACVR1,ACVR1B,ACVR2A,ACVR2B,ADAM10,ADAM17,ADAM19,ADAM8,ADAM9,ADAR,ADARB1,ADCK2,ADM,ADM2,ADNP,ADNP2,ADORA1,ADORA2B,ADRB2,ADTRP,AEBP1,AEBP2,AFAP1L2,AFDN,AFF1,A…
GO:0019219	5.19786e-16	3.82646	118.909	173	207	regulation of nucleobase-containing compound metabolic process	GO_BP	AASS,AATF,ABCE1,ABHD14B,ABL1,ABLIM3,ABRAXAS1,ABT1,ACD,ACMSD,ACSS2,ACTB,ACTL6A,ACTN1,ACTN2,ACTN4,ACTR2,ACTR3,ACTR5,ACTR6,ACTR8,ACVR1,ACVR1B,ACVR2A,ACVR2B,ADNP,ADNP2,ADRB2,AEBP1,AEBP2,AFAP1L2,AFF2,AFF3,AGER,AGO1,AGO2,AGRN,AGT,AHCYL1,AHDC1,AHI1,AHNAK,AHNAK2,AHR,AICDA,AIFM1,AIP,AJUBA,AKAP17A,AKAP8L,AKIRIN1,AKIRIN2,AKNA,AKT1,ALK,ALKBH5,AMBRA1,ANGEL2,ANKRD1,ANKRD17,ANKRD2,ANKRD31,ANKRD42,ANKRD49,ANTKMT…
GO:0015031	1.03652e-15	1.95887	407.812	506	687	protein transport	GO_BP	AAAS,AACS,AAGAB,ABAT,ABCA1,ABCA12,ABCB9,ABCG1,ACAP1,ACD,ACSL3,ACSL4,ACTN4,ACVR2B,ADAM8,ADAM9,ADAMTS9,ADTRP,AFTPH,AGAP1,AGAP2,AGK,AHCTF1,AHCYL1,AIFM1,AKAP5,AKAP8,AKIRIN2,AKT1,AKTIP,ALOX5,ANG,ANGPT1,ANK2,ANK3,ANKRD1,ANKRD27,ANKRD50,ANP32B,AP1AR,AP1B1,AP1G1,AP1G2,AP1M1,AP1M2,AP1S1,AP1S2,AP1S3,AP2A1,AP2A2,AP2B1,AP2M1,AP2S1,AP3B1,AP3D1,AP3M1,AP3M2,AP3S1,AP3S2,AP4B1,AP4E1,AP4M1,AP4S1,AP5B1,AP5M1,AP5S1,…
GO:0000122	1.16044e-15	1.7844	557.23	670	923	negative regulation of transcription by RNA polymerase II	GO_BP	AASS,ACVR2B,AEBP1,AEBP2,AJUBA,AKIRIN2,ANKRD2,APBB1,APBB2,AR,ARID4A,ARID4B,ARID5A,ARID5B,ATF2,ATF3,ATF4,ATF7IP,ATN1,ATXN1,ATXN1L,AURKB,BACH1,BACH2,BATF3,BCL11A,BCL6,BCOR,BCORL1,BEND3,BHLHE40,BHLHE41,BIN1,BMI1,BMP2,BMP4,BPTF,BRMS1,BRMS1L,BTG2,C1QBP,CALR,CAV1,CBFA2T2,CBFB,CBX1,CBX2,CBX3,CBX4,CBX5,CBX6,CBX7,CBX8,CC2D1A,CC2D1B,CCND1,CCND3,CCNE1,CDC73,CDK2,CDK6,CDKN1C,CEBPB,CGGBP1,CHD3,CHD4,CHD8,CIITA,…
GO:0009792	1.6429e-15	1.96667	410.527	507	680	embryo development ending in birth or egg hatching	GO_BP	ABI1,ABL1,ACSL4,ACTL6A,ACVR1,ACVR1B,ACVR2A,ADA,ADAM10,ADAMTS3,ADCY9,ADM,AKAP3,AKIRIN2,AKT1,ALKBH1,AMBRA1,AMOT,ANGPT1,ANKS6,APAF1,APBA1,APBA2,APBA3,AR,ARHGAP35,ARL13B,ARMC5,ARNT,ARNT2,ATF2,ATM,ATP11A,ATP6AP2,ATP7A,AXIN1,AXIN2,B9D1,BAP1,BBS4,BCL10,BCL2L1,BCL2L11,BCOR,BIRC6,BMI1,BMP2,BMP4,BMPR1A,BPTF,BRCA1,BRCA2,BRD2,BRK1,BTF3,BYSL,C1orf43,C2CD3,CAMSAP3,CAPN2,CASP3,CASP8,CBY1,CC2D2A,CCDC24,CCM2,CCN1…
GO:0006357	1.90861e-15	1.85411	466.736	571	790	regulation of transcription by RNA polymerase II	GO_BP	AASS,AATF,ABHD14B,ABL1,ABLIM3,ABT1,ACTB,ACTL6A,ACTN4,ACTR2,ACTR3,ACVR1,ACVR2A,ACVR2B,ADNP,ADNP2,ADRB2,AEBP1,AEBP2,AGO1,AGO2,AGRN,AHI1,AHR,AJUBA,AKAP8L,AKIRIN1,AKIRIN2,AKNA,AKT1,AMBRA1,ANKRD1,ANKRD2,ANXA2,ANXA4,AP3B1,AP3D1,APBB1,APBB2,APEX1,APP,AR,ARF4,ARHGEF2,ARID1A,ARID1B,ARID2,ARID3A,ARID3B,ARID4A,ARID4B,ARID5A,ARID5B,ARMCX3,ARNT,ARNT2,ARRB1,ASH1L,ASH2L,ASXL1,ASXL2,ATAD2,ATAD2B,ATF1,ATF2,ATF3,A…
GO:0043414	2.10538e-15	18.5928	52.4296	84	87	macromolecule methylation	GO_BP	AKT1,ALKBH8,ANTKMT,ARID4A,ARID4B,ATF7IP,ATPSCKMT,ATRX,BAZ2A,BCDIN3D,BEND3,BHMT,BMI1,BUD23,CBLL1,CMTR1,CMTR2,CSKMT,CTCF,DALRD3,DIMT1,DNMT1,DNMT3A,DNMT3B,EEF1AKMT1,EEF1AKMT2,EEF1AKMT3,EEF2KMT,EHMT1,EHMT2,EMG1,ETF1,ETFBKMT,EZH2,FAM98A,FAM98B,FBL,FBLL1,FDXACB1,FOS,FTSJ1,FTSJ3,GATAD2A,GSPT1,GTPBP3,HELLS,HEMK1,HENMT1,HSD17B10,ICMT,KMT2A,KMT2E,KMT5A,LARP7,LCMT1,LCMT2,MAPT-AS1,MBD1,MBD3,MECP2,METTL1,METT…
GO:1901873	4.09586e-15	5.29199	91.5688	135	152	regulation of post-translational protein modification	GO_BP	ABCA2,ABL1,AKT1,AMER1,ANGPT1,ARNT,ARRB1,ARRB2,ARRDC3,ARRDC4,ATG5,AXIN1,BAG2,BAG5,BCL10,BEX2,BEX3,BEX4,BIRC2,BIRC3,BMI1,BTRC,CAMLG,CAPN3,CAV1,CBLB,CDC14B,CDC20,CDK5,CENPS,CENPX,CEP63,CHFR,CHP1,COMMD1,COPS2,COPS3,COPS4,COPS5,COPS6,COPS7A,COPS7B,COPS8,COPS9,CRTAP,CRY1,CTNNB1,CUL3,DAXX,DCUN1D1,DCUN1D2,DCUN1D3,DCUN1D4,DCUN1D5,DDX3X,DERL1,DNAJA1,DNAJB2,DTX3L,EGR1,EPAS1,FAM107A,FANCI,FANCM,FBXO2,FBXO33,…
GO:0007033	5.03289e-15	3.4274	141.27	196	234	vacuole organization	GO_BP	ABCA1,ACP2,AKTIP,AMBRA1,ANXA2,AP3B1,AP4M1,ARFIP2,ARL8B,ARSB,ATF2,ATG10,ATG12,ATG13,ATG14,ATG16L1,ATG16L2,ATG2A,ATG2B,ATG3,ATG4A,ATG4B,ATG4C,ATG5,ATG7,ATP13A2,ATP2A2,ATP6AP1,ATP6AP2,ATP6V0A1,ATP6V0B,ATP6V1A,ATP6V1D,ATP6V1F,ATP6V1H,BAG3,BECN1,C9orf72,CCDC115,CHMP1A,CHMP1B,CHMP2A,CHMP2B,CHMP3,CHMP4A,CHMP4B,CHMP4C,CHMP5,CHMP6,CHMP7,CLN5,CLN6,CLN8,CREG1,CTSD,DNAJC16,EFNB1,EHMT2,ELAPOR1,EPHB2,EXT1,FEZ1…
GO:0032543	6.79765e-15	9.37591	63.9405	99	106	mitochondrial translation	GO_BP	AARS2,ALKBH1,AURKAIP1,C1QBP,CDK5RAP1,CHCHD1,COA3,DAP3,DARS2,EARS2,FASTKD2,FASTKD3,GADD45GIP1,GARS1,GATB,GATC,GFM1,GFM2,HARS1,IARS2,LARS2,LRPPRC,MALSU1,METTL8,MPV17L2,MRPL1,MRPL10,MRPL11,MRPL12,MRPL13,MRPL14,MRPL15,MRPL16,MRPL17,MRPL18,MRPL19,MRPL2,MRPL20,MRPL21,MRPL22,MRPL24,MRPL27,MRPL28,MRPL3,MRPL30,MRPL32,MRPL33,MRPL34,MRPL35,MRPL36,MRPL37,MRPL39,MRPL4,MRPL40,MRPL41,MRPL42,MRPL43,MRPL44,MRPL45…
GO:0051252	7.63999e-15	1.6798	614.566	732	1053	regulation of RNA metabolic process	GO_BP	AASS,AATF,ABCE1,ABHD14B,ABL1,ABLIM3,ABT1,ACSS2,ACTB,ACTL6A,ACTN1,ACTN2,ACTN4,ACTR2,ACTR3,ACTR5,ACTR6,ACTR8,ACVR1,ACVR1B,ACVR2A,ACVR2B,ADNP,ADNP2,ADRB2,AEBP1,AEBP2,AFAP1L2,AFF2,AFF3,AGER,AGO1,AGO2,AGRN,AGT,AHCYL1,AHDC1,AHI1,AHNAK,AHNAK2,AHR,AICDA,AIP,AJUBA,AKAP17A,AKAP8L,AKIRIN1,AKIRIN2,AKNA,AKT1,ALK,ALKBH5,AMBRA1,ANGEL2,ANKRD1,ANKRD2,ANKRD42,ANKRD49,ANXA2,ANXA3,ANXA4,AP3B1,AP3D1,APBB1,APBB2,APBB3…
GO:0015931	8.39628e-15	3.48923	135.808	189	225	nucleobase-containing compound transport	GO_BP	AAAS,ABCC1,ABCC4,ABCC5,ABCC6,ABCD1,ADORA1,AGFG1,AHCTF1,AKAP8L,ALKBH5,ALYREF,ANKH,ATXN2,BICD2,CASC3,CD47,CETN2,CETN3,CHTOP,CKAP5,CPSF6,DDX19A,DDX19B,DDX25,DDX39A,DDX39B,DHX9,EIF4A3,EIF4E,ENY2,EPG5,FLOT1,FMR1,FXR1,FXR2,FYTTD1,G3BP2,GJB1,GLE1,HHEX,HNRNPA1,HNRNPA2B1,HSF1,IGF2BP1,IGF2BP2,IGF2BP3,IWS1,KHDRBS1,KHSRP,KIF5C,KPNB1,LRPPRC,LRRC8A,LRRC8B,LRRC8C,MAGOH,MAGOHB,MCM3AP,MRPL18,MVP,NCBP1,NCBP2,NCBP3…
GO:0051641	2.15907e-14	1.63124	650.201	770	1128	cellular localization	GO_BP	AAAS,AACS,AAGAB,AAK1,ABAT,ABCA1,ABCA12,ABCA13,ABCA2,ABCA7,ABCB9,ABCC4,ABCD1,ABCD3,ABCD4,ABCE1,ABCG1,ABHD17A,ABHD17B,ABHD17C,ABL1,ABLIM3,ABRAXAS1,ABRAXAS2,ACAP1,ACAP2,ACD,ACSL3,ACSL4,ACTB,ACTG1,ACTN2,ACTN4,ACTR10,ACTR2,ACVR2B,ADAM10,ADAM8,ADAM9,ADAMTS9,ADGRE2,ADORA1,ADORA2B,ADRB2,ADTRP,AFDN,AFTPH,AGAP1,AGAP2,AGER,AGFG1,AGK,AGRN,AGTPBP1,AHCTF1,AHCYL1,AHI1,AIFM1,AIP,AJUBA,AKAP10,AKAP11,AKAP3,AKAP5,A…
GO:1901566	2.29984e-14	2.05954	318.968	402	540	organonitrogen compound biosynthetic process	GO_BP	A4GALT,AARS1,AARS2,AARSD1,AASDH,AASDHPPT,AASS,AATF,ABAT,ABCA1,ABCA2,ABCA7,ABCA8,ABCB10,ABCB7,ABCC5,ABCE1,ABCF1,ABHD3,ABO,ABTB1,ACACA,ACACB,ACADM,ACAT1,ACER3,ACLY,ACMSD,ACO1,ACOT7,ACOT8,ACSF3,ACSL1,ACSL3,ACSL4,ACSL5,ACSS1,ACSS2,ADA,ADAL,ADCY3,ADCY6,ADCY9,ADI1,ADK,ADSL,ADSS2,AFMID,AGK,AGO1,AGO2,AGO3,AGO4,AIMP1,AJUBA,AK1,AK2,AK3,AK4,AK5,AKR1A1,AKT1,AKT2,ALAD,ALAS1,ALDH18A1,ALDH1A1,ALDH2,ALDH7A1,ALDH…
GO:0070936	2.547e-14	24.4521	45.8729	74	76	protein K48-linked ubiquitination	GO_BP	AMFR,ARIH2,BFAR,BIRC2,BTRC,CDC34,CUL1,CUL3,DTX3L,DTX4,FBXO38,FBXO45,FBXO7,FBXO9,GABARAP,HACE1,ITCH,KBTBD6,KBTBD7,KLHL3,MARCHF6,MYCBP2,NEDD4L,NMI,NT5C2,PELI1,PPIA,PRKN,RBX1,RFFL,RNF115,RNF126,RNF146,RNF152,RNF170,RNF187,RNF216,RNF34,RNF4,RNF5,RNF6,RNF8,SKP1,SKP2,SYVN1,TCF25,TNFAIP3,TOPORS,TRIM21,TRIM25,TRIM32,TRIM38,TRIM44,TRIM45,TRIM55,TRIM6,TRIM65,TTC3,UBE2A,UBE2B,UBE2C,UBE2D1,UBE2D2,UBE2D3,UBE2…
GO:0050821	2.62469e-14	3.47173	131.61	183	218	protein stabilization	GO_BP	AAK1,ABTB3,ANK2,ATF7IP,ATP1B1,ATP1B3,BAG1,BAG2,BAG3,BAG4,BAG5,BAG6,C10orf90,CALR,CAMLG,CCNH,CCT2,CCT3,CCT4,CCT5,CCT6A,CCT7,CCT8,CDC37,CDC37L1,CDK7,CEP63,CHEK2,CHP1,CLU,COA8,COG3,COG7,CREB1,CREBL2,CRTAP,CRYAB,CSNK2A1,CTNND1,DNAAF10,DNAAF2,DVL1,DVL3,EFNA1,EP300,EPHA4,FBXW7,FLNA,FLOT1,FLOT2,GAPDH,GBA3,GET1,GLMP,GNAQ,GOLGA7,GRN,GTPBP4,HCFC1,HIP1,HIP1R,HPS4,HSP90AA1,HSP90AA2P,HSP90AA4P,HSP90AB1,HSP90A…
GO:0048193	4.03958e-14	8.2004	63.6907	98	106	Golgi vesicle transport	GO_BP	ACSL3,ANK1,ANK3,ANKFY1,AP1AR,AP1G1,AP1G2,AP2A1,AP3D1,AP3S1,AP3S2,AP4M1,ARCN1,ARF3,ARF4,ARFGAP2,ARFGAP3,ARFGEF2,ARFRP1,ARL3,ATP2C1,ATP9A,ATP9B,BBS1,BBS2,BCAP29,BCAP31,BET1,BET1L,BICD2,BLTP3B,BLZF1,BNIP1,CCDC22,CCDC91,CCDC93,CEP19,CNIH4,CNST,COG1,COG2,COG3,COG4,COG5,COG6,COG7,COG8,COMMD1,COPA,COPB1,COPB2,COPE,COPG1,COPG2,COPZ1,COPZ2,CORO7,CREB3L2,CSK,CSNK1D,CTAGE1,CUL3,CYTH3,DNM2,DOP1A,DOP1B,EHD3,E…
GO:0051726	4.07028e-14	3.02988	150.382	206	253	regulation of cell cycle	GO_BP	AATF,ABL1,ABRAXAS1,ACTB,ACTL6A,ACTR5,ACTR8,ACVR1,ADAM17,ADAMTS1,ADARB1,AFAP1L2,AHCTF1,AICDA,AKT1,AKT2,ALMS1,AMBRA1,ANAPC1,ANAPC10,ANAPC11,ANAPC13,ANAPC15,ANAPC16,ANAPC2,ANAPC4,ANAPC5,ANAPC7,ANGEL2,ANKRD17,ANKRD31,ANLN,APBB1,APBB2,APC,APP,APPL1,APPL2,ARID1A,ARID1B,ARID2,ASAH2,ASNS,ASPM,ATAD5,ATF2,ATF5,ATM,ATP2B4,ATR,ATRIP,ATRX,AURKA,AURKAIP1,AURKB,AURKC,AVEN,AXIN2,BABAM1,BABAM2,BAK1,BAP1,BARD1,BAX…
GO:0051168	1.08591e-13	7.38139	65.6918	100	109	nuclear export	GO_BP	ABCE1,AGFG1,AHCYL1,AKAP8L,ALKBH5,ALYREF,ANP32B,ATXN1,BAG3,BARD1,CALR,CAMK1,CASC3,CCHCR1,CDK5,CDKN1B,CHCHD4,CHP1,CHTOP,CPSF6,CSE1L,CTDSPL2,DDX19A,DDX19B,DDX25,DDX39A,DDX39B,DESI1,DHX9,DNAJC27,DUSP16,EGR2,EIF4A3,EIF4E,EIF4ENIF1,EIF6,EMD,ENY2,FMR1,FRAT1,FRAT2,FYTTD1,GAS6,GLE1,GSK3B,HHEX,HNRNPA1,HNRNPA2B1,HSPA9,IWS1,KHDRBS1,LSG1,LTV1,LZTS2,MAGOH,MAGOHB,MALT1,MCM3AP,MDM2,MDN1,NCBP1,NCBP2,NCBP3,NEAT1,N…
GO:0000077	1.35625e-13	7.95003	62.7407	96	104	DNA damage checkpoint signaling	GO_BP	ABRAXAS1,ATF2,ATM,ATR,ATRIP,BABAM1,BABAM2,BARD1,BLM,BRCA1,BRCA2,BRCC3,BRIP1,BRSK1,CASP2,CCAR2,CCND1,CCNG1,CDC14B,CDC5L,CDK1,CDK2,CDKN1A,CDKN1B,CEP63,CHEK1,CHEK2,CLOCK,CLSPN,CRADD,CRY1,CUL4A,DONSON,DOT1L,DTL,DTX3L,E2F1,E2F7,EIF2AK4,EME2,ERCC6,ETAA1,FANCD2,FBXO31,FBXO4,FEM1B,FOXN3,FOXO4,FZR1,GIGYF2,GNB1L,GTSE1,H2AX,HINFP,HUS1,IER3,INTS7,MAP3K20,MAPK14,MBTPS1,MBTPS2,MDC1,MDM2,MRE11,MRNIP,MSH2,MUC1,M…
GO:0006511	1.67663e-13	4.93509	83.5321	123	140	ubiquitin-dependent protein catabolic process	GO_BP	ADRM1,AGAP3,AGTPBP1,AKIRIN2,AKT1,AMBRA1,AMFR,AMN1,ANAPC1,ANAPC10,ANAPC11,ANAPC13,ANAPC15,ANAPC16,ANAPC2,ANAPC4,ANAPC5,ANAPC7,ANKIB1,ANKRD9,APC,APPBP2,ARAF,AREL1,ARIH1,ARIH2,ARMC8,ARRB1,ARRB2,ARRDC1,ASB2,ASCC2,ASCC3,ATE1,ATXN3,AURKA,AXIN1,AXIN2,BAG5,BAG6,BAP1,BBS7,BCAP31,BFAR,BIRC2,BMAL1,BTRC,CACUL1,CAMLG,CBL,CCAR1,CCAR2,CCDC22,CCNF,CDC16,CDC20,CDC23,CDC26,CDC27,CDC34,CDK2,CHFR,CHMP1A,CHMP1B,CHMP2…
GO:0007032	2.11834e-13	13.0578	50.0929	79	83	endosome organization	GO_BP	AKTIP,ALS2,AQP11,ARFGEF2,ATP6AP1,ATP6AP2,ATP6V0A1,ATP6V0B,ATP6V1A,ATP6V1D,ATP6V1F,ATP6V1H,CC2D1A,CHMP1A,CHMP1B,CHMP2A,CHMP2B,CHMP3,CHMP4A,CHMP4B,CHMP4C,CHMP5,CHMP6,CHMP7,CLCN3,CORO1C,DNAJC13,DNM1,EEA1,EXOC8,FHIP1B,HGS,HOOK1,HOOK2,HOOK3,IST1,LAMTOR1,LAPTM4B,MVB12A,PDCD6IP,PHETA1,PHETA2,PI4K2A,PI4K2B,PLEKHA3,PLEKHF1,PLEKHF2,PLEKHJ1,PRKN,RAB11A,RAB22A,RAB27A,RAB5B,RAB7A,RILP,RNASEK,RNF26,SCARB2,SNF8…
GO:0051303	2.45038e-13	6.74675	67.6163	102	112	establishment of chromosome localization	GO_BP	ABRAXAS1,ABRAXAS2,APC,ATM,AURKB,AURKC,BECN1,BIRC5,BOD1,BUB3,CCNB1,CDC23,CDC42,CDCA5,CDCA8,CDT1,CENPC,CENPE,CENPF,CENPQ,CHAMP1,CHMP1A,CHMP1B,CHMP2A,CHMP2B,CHMP3,CHMP4A,CHMP4B,CHMP4C,CHMP5,CHMP6,CHMP7,CUL3,DCTN2,DSN1,DYNC1H1,ECT2,EML3,EML4,FAM83D,GEM,HNRNPU,INCENP,KAT2B,KAT5,KIF14,KIF18A,KIF22,KIF2C,KIFC1,KNL1,KNSTRN,KNTC1,KPNB1,MAP1S,MAPRE1,MEIOC,MIS12,MLH1,NDC80,NDE1,NDEL1,NEK2,NSL1,NUDC,NUF2,NUM…
GO:0031326	2.78114e-13	1.26605	3449.64	3672	5714	regulation of cellular biosynthetic process	GO_BP	AARS1,AASS,AATF,ABCA2,ABCA7,ABCB10,ABCB7,ABCC2,ABCD1,ABCE1,ABHD14B,ABL1,ABLIM3,ABT1,ACACB,ACADVL,ACD,ACMSD,ACO1,ACOT8,ACP5,ACSL3,ACSS2,ACTA2,ACTB,ACTG1,ACTL6A,ACTN1,ACTN2,ACTN4,ACTR2,ACTR3,ACTR5,ACTR6,ACTR8,ACVR1,ACVR1B,ACVR2A,ACVR2B,ADAM10,ADAM17,ADAM19,ADAM8,ADAR,ADCK2,ADM,ADM2,ADNP,ADNP2,ADORA2B,ADRB2,ADTRP,AEBP1,AEBP2,AFAP1L2,AFDN,AFF1,AFF2,AFF3,AFF4,AGER,AGO1,AGO2,AGO3,AGO4,AGPAT1,AGPAT2,AGR…
GO:0045944	4.30175e-13	1.58786	697.964	812	1159	positive regulation of transcription by RNA polymerase II	GO_BP	AATF,ABHD14B,ABL1,ABLIM3,ACTN4,ACTR2,ACTR3,ACVR1,ACVR2A,ADRB2,AGO1,AGO2,AGRN,AHI1,AHR,AKAP8L,AKIRIN1,AKIRIN2,AKNA,AKT1,ANXA2,AP3B1,AP3D1,APBB1,APBB2,APEX1,APP,AR,ARF4,ARHGEF2,ARID3A,ARID3B,ARID4A,ARID4B,ARID5A,ARMCX3,ARNT,ARNT2,ARRB1,ASH1L,ASH2L,ASXL1,ASXL2,ATAD2,ATAD2B,ATF1,ATF2,ATF3,ATF4,ATF5,ATF6,ATF6B,ATF7,ATM,ATMIN,ATOH8,ATRX,AUTS2,BACH1,BAZ1B,BCAS3,BCL11B,BCL2L12,BCL3,BCL9,BCL9L,BCLAF1,BCLA…
GO:1901991	5.18446e-13	6.6293	66.3463	100	110	negative regulation of mitotic cell cycle phase transition	GO_BP	ABRAXAS1,ACVR1,ANAPC15,APC,ATM,AURKB,AVEN,BABAM1,BABAM2,BARD1,BCL2,BIRC5,BLM,BRCA1,BRCC3,BRD7,BRSK1,BTN2A2,BUB1,BUB1B,BUB3,CACNB4,CASP2,CCL2,CCNB1,CCND1,CCNG1,CDC14B,CDC20,CDC6,CDC73,CDCA8,CDK1,CDK2,CDK2AP2,CDK5RAP2,CDKN1A,CDKN1B,CDKN2B,CENPF,CHEK1,CHEK2,CHFR,CHMP4C,CLSPN,CRADD,CRLF3,CTDSP1,CTDSP2,CTDSPL,DACT1,DCUN1D3,DLG1,DONSON,DTL,DUSP1,DYNC1LI1,E2F7,EZH2,FAM107A,FBXO31,FBXO5,FBXO7,FHL1,FOXN3,…
GO:0006338	6.92237e-13	2.17786	254.245	323	423	chromatin remodeling	GO_BP	ACTB,ACTL6A,ACTR5,ACTR6,ACTR8,AICDA,ALKBH4,ANP32B,ANTKMT,APLF,ARID1A,ARID1B,ARID2,ARID4A,ARID4B,ASF1A,ASH1L,ASH2L,ATF2,ATF7IP,ATF7IP2,ATM,ATPSCKMT,ATR,ATRX,AURKA,AXIN1,BABAM1,BAHD1,BAP1,BAZ1A,BAZ1B,BAZ2A,BAZ2B,BCL6,BCL7A,BCL7B,BCL7C,BCOR,BEND3,BICRA,BICRAL,BMI1,BPTF,BRCA1,BRCA2,BRCC3,BRD1,BRD2,BRD7,BRD9,BRPF1,BRPF3,BTAF1,BUB1,C6orf89,CABIN1,CARM1,CBX3,CDK1,CDK2,CDK9,CDKN1C,CDKN2B-AS1,CDYL,CECR2,C…
GO:0006310	1.93438e-12	2.76211	154.875	207	257	DNA recombination	GO_BP	ABL1,ACTB,ACTL6A,ACTR2,ACTR5,ACTR8,AICDA,ANKRD31,AP5S1,AP5Z1,APEX1,APEX2,APLF,ARID2,ATAD5,ATM,AUNIP,BARD1,BCL11B,BCL6,BLM,BRCA1,BRCA2,BRD8,BRIP1,CCNB1IP1,CDC45,CDC7,CENPS,CENPX,CGAS,CHD4,CHEK1,CLCF1,CNTD1,CYREN,DCAF1,DCLRE1C,DMAP1,DMC1,EID3,EME2,EP400,EPC1,EPC2,ERCC1,ERCC2,ERCC4,ERCC5,ERCC6,EXD2,EXO1,EXOSC3,EXOSC6,FAN1,FANCB,FANCD2,FANCM,FBH1,FEN1,FIGNL1,FUS,GEN1,GINS2,GINS4,H1-0,H1-10,H1-2,H1-3,…
GO:0072594	2.94564e-12	3.56012	105.572	148	176	establishment of protein localization to organelle	GO_BP	ABLIM3,ACD,AGK,AIFM1,AIP,AKIRIN2,AKT1,ANGPT1,AP3B1,AP3D1,AP3M1,AP4M1,APPL1,APPL2,ARIH2,ATF2,ATG13,ATG14,ATP5IF1,BAG3,BAG4,BAG6,BAP1,BAX,BCAP31,BCL3,BCS1L,BECN1,BHLHE40-AS1,BID,BMP4,BNIP3L,BRCA2,C11orf65,CBL,CBLB,CCT2,CCT3,CCT4,CCT5,CCT6A,CCT7,CCT8,CDH1,CDK1,CDKN1A,CHCHD4,CHMP4A,CHMP4B,CHP1,CLU,COX18,CRY2,CSE1L,CSNK2A2,DDIT3,DKC1,DMAP1,DNAJA1,DNAJC15,DNAJC19,E2F3,ECT2,EDEM1,EFCAB7,EIF4ENIF1,ELAVL1…
GO:0071103	3.26673e-12	8.023	55.5419	85	92	DNA conformation change	GO_BP	ABL1,ASCC1,ASCC2,ASCC3,BLM,BRIP1,CDC45,CHD1L,CHD8,CHTF18,DDX1,DDX11,DDX3X,DHX30,DHX36,DHX9,DNA2,DSCC1,DTD1,ERCC2,ERCC3,FANCM,FBH1,G3BP1,GINS1,GINS2,GINS3,GINS4,GTF2H2,HELB,HELQ,HHEX,HMGA1,HMGB1,HMGB2,HMGB3,HNRNPA2B1,IGHMBP2,MCM3,MCM4,MCM5,MCM6,MCM7,MCM8,MCM9,MCMDC2,MNAT1,MRE11,MTERF1,NAV2,NBN,PIF1,POLQ,POT1,PURA,RAD50,RAD51,RAD54B,RECQL,RECQL4,RECQL5,RFC2,RFC3,RFC4,RFC5,RTEL1,RUVBL1,RUVBL2,SETX,S…
GO:0045732	4.09519e-12	3.21931	120.115	165	199	positive regulation of protein catabolic process	GO_BP	ABCA2,ADAM8,ADAM9,AKT1,AMER1,APC,APOE,ASB9,ATG7,ATXN3,AURKA,AXIN1,AXIN2,BAG2,BAG6,BARD1,BBS7,BCAP31,CAV1,CBLB,CD81,CDC20,CDKN1B,CHFR,CLU,COP1,CSNK1A1,CSNK1D,CSNK1E,CSNK2A1,CSNK2A3,CUL4A,CUL4B,DAB2,DAB2IP,DACT1,DCAF1,DDA1,DDB1,DDRGK1,DET1,DNAJB2,DTL,DVL1,ELOB,EZR,FAF1,FBXL5,FBXO22,FBXW7,FBXW8,FMR1,FOXO1,FURIN,FZR1,GABARAP,GBA1,GCLC,GGA1,GGA3,GPLD1,GSK3A,GSK3B,HECTD1,HERPUD1,HSP90AA1,HSPA1A,HSPA1B,…
GO:0030071	5.16608e-12	11.8961	45.8642	72	76	regulation of mitotic metaphase/anaphase transition	GO_BP	ACTB,ACTL6A,ANAPC11,ANAPC15,ANAPC4,ANAPC5,ANAPC7,APC,ARID1A,ARID1B,ARID2,ATM,AURKB,BCL7A,BCL7B,BCL7C,BIRC5,BRD7,BUB1,BUB1B,BUB3,CCNB1,CDC16,CDC20,CDC23,CDC6,CDCA8,CDK5RAP2,CENPE,CENPF,CUL3,DLGAP5,DPF1,DPF2,DPF3,DUSP1,DYNC1LI1,ESPL1,FBXO5,GEN1,HECW2,IK,INCENP,KLHL22,KNL1,KNTC1,LCMT1,MAD2L1,MAD2L1BP,MAD2L2,MAP3K20,NDC80,NEK6,NSMCE2,NUF2,PBRM1,PCID2,PHF10,PLK1,PSMG2,RAD21,RB1,RIOK2,SMARCA2,SMARCA4,S…
GO:0000280	8.58818e-12	2.44969	180.236	235	299	nuclear division	GO_BP	AAAS,ABRAXAS1,ABRAXAS2,ACTR2,ACTR3,AGO4,AKAP8,AKAP8L,ANAPC11,ANAPC15,ANAPC5,ANAPC7,ANKLE2,ANKRD31,ANLN,APC,ARHGEF10,ASPM,ATM,AURKA,AURKAIP1,AURKB,AURKC,BAG6,BANF1,BAZ1B,BCCIP,BCL2L11,BECN1,BIRC5,BMP4,BOD1,BRCA2,BRIP1,BROX,BTC,BUB1,BUB1B,BUB3,C9orf78,CALR,CAV2,CCDC61,CCNB1,CCNB1IP1,CCNB2,CCNE1,CCNE2,CCSAP,CDC14A,CDC14B,CDC16,CDC20,CDC23,CDC25B,CDC25C,CDC42,CDCA2,CDCA5,CDCA8,CDK1,CDK5RAP2,CDKN1B,CD…
GO:0006163	8.85008e-12	1.991	287.563	357	477	purine nucleotide metabolic process	GO_BP	AADAT,AASS,ABCC6,ABCD1,ABHD14B,ACACA,ACACB,ACAT1,ACLY,ACMSD,ACOT1,ACOT11,ACOT2,ACOT7,ACOT8,ACOT9,ACSF2,ACSF3,ACSL1,ACSL3,ACSL4,ACSL5,ACSM1,ACSM2A,ACSM2B,ACSM3,ACSM5,ACSS1,ACSS2,ADA,ADCY3,ADCY6,ADCY9,ADK,ADPGK,ADSL,ADSS2,AFMID,AK1,AK2,AK3,AK4,AK5,ALDH1L2,AMPD2,AMPD3,ANTKMT,APP,APRT,ARL2,ATIC,ATP1B1,ATP5F1A,ATP5F1B,ATP5F1C,ATP5F1D,ATP5F1E,ATP5F1EP2,ATP5IF1,ATP5MC1,ATP5MC2,ATP5MC3,ATP5ME,ATP5MF,ATP5…
GO:0015980	1.15267e-11	2.29257	204.056	262	338	energy derivation by oxidation of organic compounds	GO_BP	ABCD1,ACADM,ACADVL,ACLY,ACO1,ACO2,ACSM1,ADSL,AFG1L,AGL,AIFM2,AK4,AKT1,AKT2,ANTKMT,ARL2,ATP5F1A,ATP5F1B,ATP5F1C,ATP5F1D,ATP5F1E,ATP5F1EP2,ATP5ME,ATP5MF,ATP5MG,ATP5PB,ATP5PD,ATP5PF,ATP5PO,ATP7A,ATPSCKMT,BID,BLOC1S1,BNIP3,C2orf69,CAT,CAVIN3,CCNB1,CDK1,CHCHD10,CHCHD2,CHCHD4,CHCHD5,CISD1,COA6,COL6A1,COMT,COQ10A,COQ10B,COQ9,COX10,COX15,COX4I1,COX5A,COX5B,COX6A1,COX6B1,COX6C,COX7A2,COX7A2L,COX7B,COX7C,C…
GO:0010948	1.17226e-11	2.72357	147.015	196	244	negative regulation of cell cycle process	GO_BP	ABRAXAS1,ACVR1,ANAPC15,APBB1,APBB2,APC,ATF2,ATF5,ATM,ATR,ATRIP,ATRX,AURKAIP1,AURKB,AVEN,BABAM1,BABAM2,BARD1,BAZ1B,BCL2,BCL6,BIRC5,BLM,BMP4,BRCA1,BRCA2,BRCC3,BRD7,BRIP1,BRSK1,BTN2A2,BUB1,BUB1B,BUB3,CACNB4,CAMSAP3,CASP2,CCAR2,CCL2,CCNB1,CCND1,CCNF,CCNG1,CCP110,CDC14B,CDC20,CDC45,CDC5L,CDC6,CDC73,CDCA8,CDK1,CDK2,CDK2AP2,CDK5RAP2,CDKN1A,CDKN1B,CDKN2B,CDKN2D,CDT1,CENATAC,CENPF,CEP63,CHEK1,CHEK2,CHFR,C…
GO:0043484	1.19035e-11	11.5972	44.6065	70	74	regulation of RNA splicing	GO_BP	AFF2,AHNAK,AHNAK2,AKAP17A,ATXN7,ATXN7L3,C1QBP,CCNL1,CCNL2,CELF1,CIRBP,CLK1,CLK2,CLK3,CLK4,CLNS1A,CWC22,DAZAP1,DDX17,DDX5,DYRK1A,EIF1,ENY2,ERN1,ESRP2,EXOSC10,FAM50A,FASTK,FMR1,FUS,GRSF1,HABP4,HNRNPA1,HNRNPA2B1,HNRNPF,HNRNPH1,HNRNPH2,HNRNPH3,HNRNPK,HNRNPL,HNRNPLL,HNRNPU,HSPA1A,ILDR2,JMJD6,KAT2A,KAT2B,KHDRBS1,KHDRBS3,LARP7,MAGOH,MBNL1,MBNL2,MBNL3,METTL16,METTL4,NCBP1,NCL,NPM1,NSRP1,NUP98,PCBP4,PIK3R…
GO:0006325	1.82735e-11	4.44255	76.4176	111	128	chromatin organization	GO_BP	ABRAXAS1,ACTB,ACTL6A,ACTR5,ACTR6,ACTR8,AEBP2,AICDA,ALKBH4,ANP32B,ANP32E,ANTKMT,APBB1,APLF,ARID1A,ARID1B,ARID2,ARID4A,ARID4B,ASF1A,ASH1L,ASH2L,ASXL1,ATF2,ATF7IP,ATF7IP2,ATG5,ATM,ATPSCKMT,ATR,ATRX,ATXN7L3,AURKA,AXIN1,BABAM1,BABAM2,BAG6,BAHD1,BANF1,BANP,BAP1,BAZ1A,BAZ1B,BAZ2A,BAZ2B,BCL6,BCL7A,BCL7B,BCL7C,BCOR,BCORL1,BEND3,BICRA,BICRAL,BMI1,BPTF,BRCA1,BRCA2,BRCC3,BRD1,BRD2,BRD3,BRD4,BRD7,BRD8,BRD9,BR…
GO:0006397	2.50063e-11	4.40235	76.692	111	128	mRNA processing	GO_BP	AAR2,ACIN1,ADAR,ADARB1,AFF2,AHCYL1,AICDA,AKAP17A,AKAP8L,ALKBH5,ALYREF,APOBEC2,APP,AQR,ARMC7,ARVCF,BARD1,BCAS2,BUD13,BUD31,C1QBP,C9orf78,CACTIN,CASC3,CCAR2,CD2BP2,CDC40,CDC5L,CDC73,CDK11B,CDK12,CDK13,CDK9,CELF1,CENATAC,CHD8,CIR1,CIRBP,CLASRP,CLNS1A,CLP1,CMTR1,CMTR2,CNOT6L,COIL,CPEB1,CPSF1,CPSF2,CPSF3,CPSF4,CPSF6,CPSF7,CRIPT,CRNKL1,CSTF1,CSTF2,CSTF2T,CSTF3,CTNNBL1,CWC15,CWC22,CWC25,CWC27,CWF19L1,CW…
GO:0071496	2.51676e-11	2.5649	157.98	208	262	cellular response to external stimulus	GO_BP	ADNP,ADORA2B,AKR1C3,AMBRA1,ANKRD1,ARHGAP35,ASNS,ATF2,ATF3,ATF4,ATG14,ATG5,ATG7,ATXN3,AXL,BAD,BAG3,BAK1,BCL10,BCL2,BECN1,BMPR2,BMT2,BNIP3,BRIP1,CASP1,CASP2,CASP8,CASP8AP2,CASTOR1,CD40,CDKN1A,CDKN2B,CHEK1,CLEC16A,CNN2,COL1A1,COMT,CPEB4,CRADD,CREBBP,CSNK1A1,CTSK,CYP24A1,DAG1,DAP,DCTPP1,DEPDC5,DNAJC15,DSC2,EGFR,EHMT2,EIF2AK2,EIF2AK3,EIF2AK4,EIF2S1,EIF4G1,ELAPOR1,ENG,EP300,ERCC6,F11R,FADD,FADS1,FAM107…
GO:1901293	3.14781e-11	2.39753	178.096	231	295	nucleoside phosphate biosynthetic process	GO_BP	ACACA,ACACB,ACAT1,ACLY,ACMSD,ACOT7,ACSF3,ACSL1,ACSL3,ACSL4,ACSL5,ACSS1,ACSS2,ADA,ADCY3,ADCY6,ADCY9,ADK,ADSL,ADSS2,AFMID,AK1,AK2,AK3,AK4,AK5,AK6,AK7,AK8,AK9,AMPD2,AMPD3,ANTKMT,APRT,ATIC,ATP5F1A,ATP5F1B,ATP5F1C,ATP5F1D,ATP5F1E,ATP5F1EP2,ATP5MC1,ATP5MC2,ATP5MC3,ATP5ME,ATP5MF,ATP5MG,ATP5MGL,ATP5MJ,ATP5MK,ATP5PB,ATP5PD,ATP5PF,ATP5PO,ATP6V1A,ATPSCKMT,CAD,CMPK1,CMPK2,COASY,COX11,CTPS1,CTPS2,DCAKD,DCK,DC…
GO:0044774	3.2589e-11	9.51308	46.4725	72	77	mitotic DNA integrity checkpoint signaling	GO_BP	ABRAXAS1,ATF2,ATM,BABAM1,BABAM2,BLM,BRCA1,BRCC3,BRSK1,CASP2,CCND1,CCNG1,CDC14B,CDC6,CDK1,CDK2,CDKN1A,CDKN1B,CHEK1,CHEK2,CLSPN,CRADD,DONSON,DTL,E2F7,EME2,FANCD2,FBXO31,FOXN3,FOXO4,FZR1,GIGYF2,GTSE1,HUS1,IER3,MAP3K20,MBTPS1,MBTPS2,MDC1,MDM2,MRE11,MRNIP,MSH2,MUC1,MUS81,NAE1,NBN,NEK11,NOP53,ORC1,PIDD1,PLK1,PLK2,PLK3,PML,PPP1R10,PRKDC,RAD17,RAD9A,RAD9B,RFWD3,RINT1,RPA2,RPL26,RPS27L,SDE2,SETMAR,STK33,S…
GO:0051983	3.58798e-11	5.59915	62.733	93	104	regulation of chromosome segregation	GO_BP	ACTB,ACTL6A,ANAPC1,ANAPC11,ANAPC15,ANAPC2,ANAPC4,ANAPC5,ANAPC7,APC,ARID1A,ARID1B,ARID2,ATM,AURKB,BCL7A,BCL7B,BCL7C,BECN1,BIRC5,BRD7,BUB1,BUB1B,BUB3,C9orf78,CCNB1,CDC16,CDC20,CDC23,CDC27,CDC6,CDCA2,CDCA8,CDK1,CDK5RAP2,CENPE,CENPF,CHFR,CSNK2A1,CSNK2A2,CUL3,DLGAP5,DPF1,DPF2,DPF3,DUSP1,DYNC1LI1,ESPL1,FBXO5,GEN1,HECW2,HNRNPU,IK,INCENP,KAT2B,KAT5,KIF2C,KLHL22,KNL1,KNTC1,LCMT1,MAD2L1,MAD2L1BP,MAD2L2,MAP…
GO:0009141	4.05634e-11	2.58002	153.293	202	254	nucleoside triphosphate metabolic process	GO_BP	ABCC6,ADA,ADK,ADPGK,AK1,AK2,AK3,AK4,AK5,ANTKMT,APP,ARL2,ATP1B1,ATP5F1A,ATP5F1B,ATP5F1C,ATP5F1D,ATP5F1E,ATP5F1EP2,ATP5IF1,ATP5MC1,ATP5MC2,ATP5MC3,ATP5ME,ATP5MF,ATP5MG,ATP5MGL,ATP5MJ,ATP5MK,ATP5PB,ATP5PD,ATP5PF,ATP5PO,ATP6V1A,ATP6V1B2,ATPSCKMT,BAD,BEND3,BPGM,CAD,CLPX,CMPK2,COL6A1,COX11,CTNS,CTPS1,CTPS2,DCTPP1,DDIT4,DGUOK,DHTKD1,DMAC2L,DNAJC30,DNM1L,DTYMK,DUT,EFL1,EIF6,ENO1,ENO2,ENO3,ENO4,ENPP1,ENPP…
GO:0031399	4.78632e-11	2.09895	229.833	290	384	regulation of protein modification process	GO_BP	ABCA2,ABI1,ABL1,ACTB,ACVR1,ACVR2A,ADAM17,ADAM9,ADAR,ADARB1,ADNP,ADORA1,ADRB2,ADTRP,AGAP2,AGER,AGT,AIDA,AKAP9,AKT1,AKT1S1,AKTIP,ALG10B,ALS2,AMBRA1,AMER1,ANG,ANGPT1,ANKLE2,ANKRD54,APC,APOE,APP,ARAF,AREG,ARHGEF2,ARHGEF5,ARID5A,ARNT,ARPP19,ARR3,ARRB1,ARRB2,ARRDC3,ARRDC4,ASPSCR1,ATF2,ATG10,ATG13,ATG14,ATG5,ATG7,ATP2B4,AXIN1,AXIN2,BAG2,BAG4,BAG5,BAK1,BANK1,BAX,BCAR3,BCCIP,BCL10,BCL2,BDKRB2,BDNF,BEX2,BE…
GO:0000398	5.26001e-11	3.4071	99.3473	138	165	mRNA splicing, via spliceosome	GO_BP	AAR2,AQR,BCAS2,BUD13,BUD31,C1QBP,C9orf78,CACTIN,CASC3,CD2BP2,CDC40,CDC5L,CDK13,CELF1,CENATAC,CIRBP,CLNS1A,COIL,CRNKL1,CTNNBL1,CWC15,CWC22,CWC25,CWC27,CWF19L1,CWF19L2,DAZAP1,DBR1,DCPS,DDX1,DDX17,DDX20,DDX23,DDX39A,DDX39B,DDX41,DDX42,DDX46,DDX5,DHX15,DHX16,DHX35,DHX38,DHX8,DHX9,DNAJC17,DYRK1A,EFTUD2,EIF1,EIF4A3,ESRP2,ESS2,EXOSC10,FMR1,FRA10AC1,FRG1,GCFC2,GEMIN2,GEMIN4,GEMIN5,GEMIN6,GEMIN8,GPATCH1,G…
GO:0030162	5.67037e-11	1.79009	362.23	437	600	regulation of proteolysis	GO_BP	ADAM8,ADAM9,AGER,AGTPBP1,AIFM1,AKT1,ALAD,ANP32B,ANXA2,APAF1,APH1A,APH1B,APOE,AQP11,ARAF,ARL6IP1,ARL6IP5,ASPH,ATP13A2,ATP5IF1,ATXN3,AURKA,AURKAIP1,AXIN1,AXIN2,BAD,BAG2,BAG5,BAG6,BAK1,BAX,BBC3,BBS7,BCAP31,BCL10,BCL2L12,BCL2L13,BID,BIN1,BIRC2,BIRC3,BOK,BTRC,C2CD3,CAAP1,CAMLG,CAPN3,CARD8,CASC2,CASP1,CASP10,CASP2,CASP8,CASP8AP2,CASP9,CAST,CAV1,CCAR2,CCBE1,CCDC22,CD44,CDC20,CDK2,CDK5,CDKN2D,CHAC1,CHFR,…
GO:0034599	8.90934e-11	2.56252	149.722	197	248	cellular response to oxidative stress	GO_BP	ABCC1,ABCD1,ABL1,ADPRS,AGAP3,AIFM1,AIFM2,AKT1,ALDH3B1,ALOX5,ANKZF1,ARL6IP5,ARNT,ATF2,ATF4,ATM,ATP13A2,ATP2A2,ATP7A,AXL,BECN1,BMAL1,BNIP3,CAMKK2,CAT,CBX8,CCS,CDK1,CHCHD2,CHCHD4,CHUK,CPEB2,CYP1B1,DAPK1,DDR2,DHFR,DHRS2,ECT2,EDN1,EDNRA,EGFR,EIF2S1,ERCC6L2,ERMP1,ERN1,ETV5,EZH2,FANCC,FANCD2,FBLN5,FER,FOS,FOXO1,FOXO3,FOXP1,FUT8,FXN,FYN,G6PD,GCH1,GJB2,GLRX2,GPR37,GPX1,GPX8,GSR,HDAC2,HDAC6,HIF1A,HM13,HSF1…
GO:0006888	1.00231e-10	4.38302	73.6343	106	122	endoplasmic reticulum to Golgi vesicle-mediated transport	GO_BP	ANK1,ARCN1,ARF4,BCAP29,BCAP31,BET1,CNIH4,COG3,COPA,COPB1,COPB2,COPE,COPG1,COPG2,CREB3L2,CSNK1D,CTAGE1,CUL3,ERGIC1,ERGIC2,ERGIC3,GAS1,GBF1,GOLGA2,GOLT1A,GOLT1B,GOPC,GOSR1,HYOU1,IER3IP1,INSIG1,KDELR1,KDELR2,KDELR3,KLHL12,LMAN1,LMAN2,LMAN2L,LRRK2,MIA2,MIA3,MPPE1,NRBP1,P4HB,PDCD6,PEF1,PGAP1,PPP6C,PREB,RAB1A,RINT1,RNF139,SAR1A,SAR1B,SCAP,SCFD1,SEC13,SEC16A,SEC22A,SEC22B,SEC22C,SEC23A,SEC23B,SEC23IP,SE…
GO:0016310	1.19407e-10	3.10807	105.392	145	177	phosphorylation	GO_BP	AAK1,ABI1,ABI2,ABL1,ABL2,ACTB,ACVR1,ACVR1B,ACVR2A,ACVR2B,ADAM10,ADAM17,ADAM9,ADAR,ADARB1,ADCK1,ADCK2,ADCK5,ADK,ADM2,ADNP,ADPGK,ADRB2,ADTRP,AGAP2,AGER,AGK,AGT,AIDA,AK1,AK2,AK3,AK4,AK5,AK6,AK7,AK8,AK9,AKAP9,AKT1,AKT1S1,AKT2,AKT3,AKTIP,ALDH18A1,ALK,ALPK1,ALPK2,ALS2,ANG,ANGPT1,ANKLE2,ANKRD54,APC,APOE,APP,AR,ARAF,AREG,ARHGEF2,ARHGEF5,ARR3,ARRB1,ARRB2,ATF2,ATG14,ATM,ATP13A2,ATP2B4,ATR,AURKA,AURKB,AURKC…
GO:0000724	1.23225e-10	6.13064	55.3986	83	92	double-strand break repair via homologous recombination	GO_BP	ABL1,ACTB,ACTL6A,ACTR2,AP5S1,AP5Z1,ARID2,ATM,AUNIP,BLM,BRCA1,BRCA2,BRD8,CDC45,CDC7,CGAS,CHD4,CHEK1,DMAP1,DMC1,EID3,EP400,EPC1,EPC2,ERCC4,ERCC5,ERCC6,EXD2,FAN1,FANCB,FANCM,FBH1,FEN1,FIGNL1,FUS,GEN1,GINS2,GINS4,H2AX,HDGFL2,HELB,HELQ,HTATSF1,HUS1,ING3,INIP,INO80,INTS3,KAT5,KDM1A,KDM4D,KLHL15,KMT5A,LIG3,MAD2L2,MAGEF1,MBTD1,MCM3,MCM4,MCM5,MCM6,MCM7,MCM8,MCM9,MCMDC2,MEAF6,MMS22L,MORF4L1,MORF4L2,MRE11,M…
GO:0022411	1.86403e-10	2.35684	167.481	217	279	cellular component disassembly	GO_BP	ABCE1,ACIN1,ACTN2,ADAM10,ADAM15,ADAM8,ADAMTS15,ADAMTS5,ADD1,ADD3,ADRB2,AIFM1,AKAP8L,AMBRA1,ANKZF1,APAF1,APC,APEH,ARF6,ARFIP2,ARHGEF2,ARID1A,ARID2,ASCC2,ASCC3,ASPH,ATG10,ATG12,ATG13,ATG14,ATG2A,ATG2B,ATG3,ATG4A,ATG4B,ATG4C,ATG5,ATG7,ATP13A2,ATP2A2,ATP5IF1,ATR,ATXN7,AURKA,AVIL,BAX,BECN1,BLCAP,BMERB1,BNIP3,BNIP3L,BOK,C3,CALCOCO2,CALM1,CAMKK2,CAMSAP2,CAPG,CAPN10,CAPZA1,CAPZA2,CAPZB,CARMIL1,CCSAP,CDC3…
GO:0001701	2.14975e-10	2.80734	122.191	164	203	in utero embryonic development	GO_BP	ACTL6A,ACVR1,ACVR1B,ADA,ADAM10,ADAMTS3,ADCY9,ADM,AKAP3,AKT1,ALKBH1,AMOT,ANGPT1,ANKS6,APBA1,APBA2,APBA3,AR,ARMC5,ARNT,ARNT2,ATF2,ATP11A,ATP7A,AXIN1,B9D1,BAP1,BCL2L1,BCL2L11,BCOR,BIRC6,BMI1,BMP2,BMPR1A,BPTF,BRCA2,BRK1,BTF3,BYSL,C1orf43,C2CD3,CAMSAP3,CAPN2,CASP8,CCDC24,CCM2,CCN1,CCNB1,CCNB1IP1,CCNB2,CDKN1A,CDKN1C,CEBPB,CERT1,CHD7,CHD8,CHEK1,CHST11,CIR1,CITED2,CMIP,CMTM3,CNOT1,CNOT2,CNOT3,COPS2,COPS3…
GO:0090148	2.19964e-10	Inf	26.5635	44	44	membrane fission	GO_BP	CHMP1A,CHMP1B,CHMP2A,CHMP2B,CHMP3,CHMP4A,CHMP4B,CHMP4C,CHMP5,CHMP6,CHMP7,CORO1C,DNM1,DNM1L,DNM2,EXOC1,EXOC2,EXOC3,EXOC4,EXOC5,EXOC6,EXOC6B,EXOC7,EXOC8,HGS,MVB12A,SH3GLB1,SLC25A46,SNF8,SPAST,STAM,STAM2,TMCC1,TSG101,UBAP1,VPS25,VPS28,VPS36,VPS37A,VPS37B,VPS37C,VPS37D,VPS4A,VPS4B_x000D_
GO:0033044	2.67382e-10	18.0588	33.6174	54	56	regulation of chromosome organization	GO_BP	ACD,ACTB,ACTL6A,ACTR5,ACTR8,ANAPC1,ANAPC11,ANAPC15,ANAPC2,ANAPC4,ANAPC5,ANAPC7,APC,ARID1A,ARID1B,ARID2,ATF7IP,ATF7IP2,ATM,ATR,ATRX,AURKB,AXIN2,BAZ1B,BCL7A,BCL7B,BCL7C,BECN1,BIRC5,BRD7,BUB1,BUB1B,BUB3,CCNB1,CCT2,CCT3,CCT4,CCT5,CCT6A,CCT7,CCT8,CDC16,CDC20,CDC23,CDC27,CDC6,CDCA8,CDK1,CDK2,CDK5RAP2,CENPE,CENPF,CENPV,CHFR,CTC1,CTCF,CTNNB1,CUL3,DCP2,DDX11,DHX36,DKC1,DLGAP5,DPF1,DPF2,DPF3,DUSP1,DYNC1LI1…
GO:1903052	2.72978e-10	3.8978	79.0869	112	131	positive regulation of proteolysis involved in protein catabolic process	GO_BP	AGTPBP1,AKT1,ATP5IF1,ATXN3,AURKA,AXIN1,AXIN2,BAG2,BAG6,BBS7,BCAP31,CAV1,CCDC22,CDC20,CHFR,CLU,COP1,CSNK1A1,CSNK1D,CSNK1E,CTSC,DAB2,DAB2IP,DDA1,DDRGK1,DET1,DISC1,DNAJB2,DVL1,EGF,ELOB,FBXO22,FBXW7,FBXW8,FMR1,FZR1,GABARAP,GBA1,GCLC,GSK3A,GSK3B,HECTD1,HERPUD1,HSPA1A,HSPA1B,HSPBP1,KEAP1,L3MBTL3,LRRK2,MAGEF1,MAPK9,MDM2,NFE2L2,NOP53,NUB1,NUPR1,OSBPL7,PABIR1,PIAS1,PLK1,PLK3,PRICKLE1,PRKN,PSEN1,PSMC1,PSMC…
GO:0008380	3.16457e-10	7.02731	47.9031	73	80	RNA splicing	GO_BP	AAR2,ACIN1,AFF2,AHNAK,AHNAK2,AKAP17A,AKAP8L,ALYREF,AQR,ARMC7,ARVCF,ATXN7,ATXN7L3,BCAS2,BUD13,BUD31,C1QBP,C2orf49,C9orf78,CACTIN,CASC3,CCAR2,CCNL1,CCNL2,CD2BP2,CDC40,CDC5L,CDK12,CDK13,CELF1,CENATAC,CIR1,CIRBP,CLASRP,CLK1,CLK2,CLK3,CLK4,CLNS1A,CLP1,COIL,CRIPT,CRNKL1,CTNNBL1,CWC15,CWC22,CWC25,CWC27,CWF19L1,CWF19L2,DAZAP1,DBR1,DCPS,DDX1,DDX17,DDX20,DDX23,DDX39A,DDX39B,DDX41,DDX42,DDX46,DDX5,DHX15,DHX…
GO:0051246	3.23116e-10	3.81589	76.1295	109	129	regulation of protein metabolic process	GO_BP	AARS1,AATF,ABCA2,ABCA7,ABCB10,ABCE1,ABCG1,ABI1,ABL1,ACO1,ACOT8,ACTB,ACVR1,ACVR2A,ADAM17,ADAM8,ADAM9,ADAR,ADARB1,ADNP,ADORA1,ADRB2,ADTRP,AGAP2,AGER,AGO1,AGO2,AGO3,AGO4,AGT,AGTPBP1,AIDA,AIFM1,AJUBA,AKAP9,AKT1,AKT1S1,AKT2,AKTIP,ALAD,ALG10B,ALKBH1,ALKBH5,ALS2,AMBRA1,AMER1,ANG,ANGPT1,ANKLE2,ANKRD54,ANP32B,ANXA2,APAF1,APC,APH1A,APH1B,APOE,APP,AQP11,ARAF,AREG,ARHGEF2,ARHGEF5,ARID5A,ARL6IP1,ARL6IP5,ARNT,…
GO:0005975	4.73275e-10	1.79166	324.654	392	538	carbohydrate metabolic process	GO_BP	ABO,ACACB,ACADM,ADIPOR1,ADPGK,AGL,AKR1A1,AKR1B1,AKR7A2,AKT1,AKT2,ALDH1B1,ALDH2,AMDHD2,AMY1A,AMY2B,AP2A1,APP,ARL2,ARPP19,ATF3,ATF4,B3GALNT1,B3GALT1,B3GALT2,B3GALT5,B3GAT2,B3GAT3,B3GLCT,B4GALT1,B4GALT2,B4GALT3,B4GALT4,B4GALT5,B4GALT6,B4GALT7,BAD,BCKDK,BPGM,BRAF,BRAT1,BRS3,C1QTNF1,C1QTNF3,CASD1,CHI3L1,CHI3L2,CHID1,CHST10,CHST11,CHST15,CHST2,CHST3,CHST7,CHST9,CLK2,CLTC,COL6A1,COMT,COQ2,COQ3,CPT1A,CRT…
GO:0016567	4.77649e-10	2.18607	185.716	237	311	protein ubiquitination	GO_BP	ABL1,AKT1,AMBRA1,AMER1,AMFR,ANAPC1,ANAPC10,ANAPC11,ANAPC13,ANAPC16,ANAPC2,ANAPC4,ANAPC5,ANAPC7,ANGPT1,ANKIB1,ANKRD9,APPBP2,AREL1,ARIH1,ARIH2,ARRB1,ARRB2,ARRDC1,ARRDC3,ARRDC4,ASB1,ASB13,ASB14,ASB2,ASB3,ASB6,ASB7,ASB8,ASB9,ATG3,ATG5,AXIN1,BAG2,BAG5,BARD1,BCL10,BCL2,BEX2,BEX3,BEX4,BFAR,BIRC2,BIRC3,BIRC6,BLMH,BMI1,BRAP,BRCA1,BSPRY,BTBD1,BTRC,C10orf90,CAMLG,CAND1,CAV1,CBFB,CBL,CBLB,CBLL1,CCAR1,CCNB1IP…
GO:0006974	4.97114e-10	3.97925	71.5808	103	121	DNA damage response	GO_BP	AATF,ABL1,ABRAXAS1,ACD,ACKR3,ACTB,ACTL6A,ACTR2,ACTR5,ACTR8,ADPRS,AEN,ALKBH1,ALKBH2,ALKBH3,ALKBH7,ALKBH8,ANKRD1,AP5S1,AP5Z1,APBB1,APC,APEX1,APEX2,APLF,APTX,ARID1A,ARID1B,ARID2,ARMT1,ASCC1,ASCC2,ASCC3,ASF1A,ASH2L,ATAD5,ATF2,ATM,ATMIN,ATP23,ATR,ATRIP,ATRX,ATXN3,ATXN7,ATXN7L3,AUNIP,AXIN2,BABAM1,BABAM2,BACH1,BAD,BAG6,BAK1,BARD1,BAX,BAZ1B,BCCIP,BCL2,BCL2L1,BCL2L11,BCL2L2,BCL3,BCL6,BCL7A,BCL7B,BCL7C,BCL…
GO:0045936	7.31112e-10	2.0083	228.205	284	378	negative regulation of phosphate metabolic process	GO_BP	ABL1,ADAR,ADARB1,ADNP,AGT,AIDA,AKT1,AKT1S1,ANGPT1,ANKLE2,APC,APOE,ARPP19,ARRB2,ATG14,BAK1,BAX,BDKRB2,BMP2,BOD1,C9orf72,CACTIN,CADM1,CADM4,CALM1,CALM2,CALM3,CAMK2N1,CAMK2N2,CAV1,CBL,CBLB,CD109,CDK5RAP1,CDKN1A,CDKN1B,CDKN1C,CDKN2B,CDKN2C,CDKN2D,CEP43,CEP85,CHMP6,CHP1,CIB1,CNKSR3,CORO1C,CRKL,CRY2,CTDSP1,CTDSP2,CTDSPL,DAB2IP,DBNDD1,DDIT4,DEPTOR,DGKQ,DMD,DMTN,DNAJA1,DNAJC10,DNAJC3,DTNBP1,DUSP1,DUSP10,…
GO:0007059	7.32001e-10	3.01972	101.927	139	170	chromosome segregation	GO_BP	AAAS,ABRAXAS1,ABRAXAS2,ACTB,ACTL6A,ACTR2,ACTR3,AGO4,AKAP8,AKAP8L,ANAPC1,ANAPC11,ANAPC15,ANAPC2,ANAPC4,ANAPC5,ANAPC7,ANKRD31,APC,ARHGEF10,ARID1A,ARID1B,ARID2,ARL8A,ARL8B,ASPM,ATM,AURKA,AURKB,AURKC,BAG6,BAZ1B,BCCIP,BCL7A,BCL7B,BCL7C,BECN1,BEX4,BIRC5,BOD1,BRCA1,BRD7,BRIP1,BUB1,BUB1B,BUB3,C9orf78,CCDC61,CCDC69,CCNB1,CCNB1IP1,CCNB2,CCNE1,CCNE2,CCSAP,CDC16,CDC20,CDC23,CDC27,CDC42,CDC6,CDCA2,CDCA5,CDCA8…
GO:0071985	9.47656e-10	30.9746	28.9784	47	48	multivesicular body sorting pathway	GO_BP	CHMP1A,CHMP1B,CHMP2A,CHMP2B,CHMP3,CHMP4A,CHMP4B,CHMP4C,CHMP5,CHMP6,CHMP7,DENND10,EXPH5,HGS,LAPTM4B,LEPROT,LEPROTL1,LYST,MVB12A,PDCD6IP,PTPN23,RAB27A,RAB27B,RILP,RUBCN,SNF8,SORT1,STAM,STAM2,SYTL4,TMEM50A,TMEM50B,TSG101,UBAP1,UBXN6,UVRAG,VCP,VPS25,VPS28,VPS36,VPS37A,VPS37B,VPS37C,VPS37D,VPS4A,VPS4B,VTA1_x000D_
GO:0031503	1.35457e-09	2.75578	115.31	154	191	protein-containing complex localization	GO_BP	ABCE1,ADAM10,AKAP9,AKIRIN2,AP2A1,AP2A2,AP2B1,AP2M1,AP2S1,AP3D1,ARHGAP44,ARL3,ATAD1,ATM,ATR,BBS12,BIRC5,C1QL3,CCDC38,CEP112,CEP131,CEP72,CILK1,CLSTN1,CLUAP1,DAG1,DBN1,DLG1,DLG2,DLG3,DLG4,DNM3,DYNC2H1,DYNC2I1,DYNC2I2,DYNC2LI1,DYNLL1,DYNLT2B,DZIP1,EFNB2,EIF6,EPS15,ERBB2,EXOC3,EZR,FCMR,FKBP4,FXR1,GPC4,GPC6,GPHN,GRIP1,GRIPAP1,HIP1,HNRNPU,HRAS,IFT122,IFT140,IFT172,IFT20,IFT22,IFT27,IFT43,IFT46,IFT52,IF…
GO:0043123	1.38077e-09	2.61792	125.573	166	208	positive regulation of canonical NF-kappaB signal transduction	GO_BP	ABL1,AJUBA,AKAP13,ALPK1,ANKRD17,APOL3,ATP2C1,BCL10,BIRC2,BIRC3,BRD4,BST2,C18orf32,CANT1,CARD11,CASP1,CASP10,CASP8,CAV1,CC2D1A,CCDC22,CD40,CD74,CFLAR,CHUK,CTH,CUL1,CX3CL1,CXXC5,DAB2IP,DDX1,DDX21,DHX15,DHX36,ECM1,ECT2,EDAR,EDN1,EDNRA,F2R,F2RL1,FADD,FBXW11,FKBP1A,FLNA,FLOT1,FLOT2,GAPDH,GJA1,GOLT1B,GPR89A,GPRC5B,HMOX1,IFIT5,IKBKB,IKBKE,ILK,INAVA,IRAK1,IRAK1BP1,IRAK4,IRF3,JMJD8,LAMTOR5,LGALS1,LIMS1,LI…
GO:2000142	1.45844e-09	6.10489	49.5048	74	82	regulation of DNA-templated transcription initiation	GO_BP	ATF7IP,BCLAF1,CAND1,CTNNBIP1,DHX36,ERCC1,ERCC6,FOSL1,FOXO1,GTF2A1,GTF2A2,HMGB1,HNF1B,JUN,MDC1,MED1,MED10,MED11,MED12,MED13,MED14,MED15,MED16,MED17,MED18,MED19,MED20,MED21,MED22,MED23,MED24,MED25,MED27,MED28,MED29,MED30,MED31,MED4,MED6,MED7,MED8,MED9,MITF,MYC,NFKB1,NFKBIA,PAXIP1,PCID2,PPM1D,PSMC6,PWWP2A,RRN3,SETX,SRF,SUB1,TAF1,TAF10,TAF11,TAF12,TAF13,TAF2,TAF3,TAF4,TAF4B,TAF5,TAF6,TAF7,TAF8,TAF9,T…
GO:0045892	1.4998e-09	2.09109	194.069	245	325	negative regulation of DNA-templated transcription	GO_BP	AASS,ACTR6,ACVR2B,AEBP1,AEBP2,AHR,AJUBA,AKIRIN2,ANKRD1,ANKRD2,APBB1,APBB2,APEX1,AR,ARID4A,ARID4B,ARID5A,ARID5B,ATF2,ATF3,ATF4,ATF5,ATF7IP,ATN1,ATOH8,ATP8B1,ATXN1,ATXN1L,AURKB,AXIN1,BACH1,BACH2,BAHD1,BAP1,BASP1,BATF3,BAZ2A,BCL11A,BCL3,BCL6,BCL7A,BCLAF1,BCOR,BCORL1,BEND3,BEND5,BEND6,BHLHE40,BHLHE41,BIN1,BIRC5,BMAL1,BMI1,BMP2,BMP4,BPTF,BRCA1,BRD7,BRMS1,BRMS1L,BTAF1,BTG2,BTRC,C1D,C1QBP,CALR,CAPN3,CAS…
GO:0007052	1.50263e-09	Inf	24.0868	40	40	mitotic spindle organization	GO_BP	AAAS,ABRAXAS1,ABRAXAS2,ARHGEF10,AURKA,AURKB,AURKC,BCCIP,BIRC5,CCDC61,CCNB1,CCSAP,CDC20,CDCA8,CENPE,CENPH,CENPJ,CEP126,CEP192,CEP97,CHEK2,CHMP1A,CHMP1B,CHMP2A,CHMP2B,CHMP3,CHMP4A,CHMP4B,CHMP4C,CHMP5,CHMP6,CHMP7,CKAP5,CLASP1,CLASP2,CLTC,DCTN1,DCTN2,DCTN6,DLGAP5,DRG1,DYNC1H1,EFHC1,EML1,EML3,FAM110A,FLNA,FSD1,GNAI1,GOLGA2,GPSM2,HNRNPU,HSPA1A,HSPA1B,INCENP,INTS13,KIF11,KIF23,KIF2A,KIF3B,KIF4A,KIFC1,KP…
GO:0051650	1.57588e-09	2.91934	104.396	141	173	establishment of vesicle localization	GO_BP	ACTN4,AP1AR,AP1G1,AP1M2,AP3B1,AP3D1,AP3M1,AP3M2,AP3S1,AP3S2,ARFGAP2,ARFGAP3,ARL6,ATP13A2,ATP9A,BBS2,BBS5,BBS7,BICDL1,BLOC1S1,BLOC1S2,BLOC1S3,BLOC1S4,BLOC1S5,BLOC1S6,BORCS5,C17orf75,CADPS2,CCDC186,CDK5,CDR2L,CEP19,CHMP2A,CLASP1,CLASP2,COPS5,CSNK1D,CTNNB1,CUL3,DCTN1,DCTN2,DNM1,DNM2,DNM3,DTNBP1,EXOC1,EXOC2,EXOC3,EXOC4,EXOC5,EXOC6,EXOC6B,EXOC7,EXOC8,FAM91A1,FBXW11,FNBP1L,FYCO1,GBF1,GPR143,HGS,HTT,KIF…
GO:0104004	1.59652e-09	2.07409	201.641	253	334	cellular response to environmental stimulus	GO_BP	ACTR5,ADSS2,AKR1B1,AKT2,ANKRD1,ARHGEF2,ASIC1,ATF4,ATM,ATR,AURKB,BABAM2,BAD,BAG3,BAK1,BARD1,BAX,BCL10,BCL2L1,BDKRB2,BLM,BMF,BNIP3,BRCA1,BRCA2,BRCC3,CAB39,CALR,CAMKMT,CAPN3,CASP1,CASP2,CASP3,CASP8,CASP8AP2,CASP9,CCND2,CD40,CDC25A,CDKN1A,CHEK1,CHEK2,CHP1,CLOCK,CNN2,COL1A1,COPS9,CRADD,CREBBP,CRY1,CRY2,CRYAB,CUL4A,CUL4B,DAG1,DDB1,DDB2,DDX3X,DHX36,ECT2,EEF1D,EFHD1,EGFR,EGR1,EIF2AK4,EIF2S1,ELK1,ENG,EP30…
GO:0030488	1.66545e-09	Inf	24.1487	40	40	tRNA methylation	GO_BP	AKT1,ALKBH8,BCDIN3D,DALRD3,FTSJ1,GTPBP3,HSD17B10,LCMT2,METTL1,METTL2A,METTL2B,METTL6,METTL8,MTO1,NSUN2,NSUN3,NSUN6,TARBP1,THADA,THUMPD2,THUMPD3,TRDMT1,TRMO,TRMT1,TRMT10A,TRMT10B,TRMT10C,TRMT112,TRMT12,TRMT13,TRMT1L,TRMT44,TRMT5,TRMT6,TRMT61A,TRMT61B,TRMT9B,TYW3,WDR4,WDR6_x000D_
GO:1904263	2.34291e-09	16.478	31.3933	50	52	positive regulation of TORC1 signaling	GO_BP	AKT1,BMT2,CASTOR1,CLEC16A,CSNK1A1,CTNS,CUL3,EP300,FLCN,FNIP1,FNIP2,GPR137,GPR137B,GPR137C,GPR155,KLHL22,LAMTOR1,LAMTOR2,LAMTOR3,LAMTOR4,LAMTOR5,LARS1,MIOS,OGT,OTUB1,OTUD5,PIH1D1,PIM1,PIP4P1,RBX1,RHEB,RNF167,RPS6KB1,RRAGA,RRAGB,RRAGC,RRAGD,SEC13,SEH1L,SESN2,SIK3,SLC38A9,SRC,STAMBPL1,TBK1,USP32,USP4,WAC,WDR24,WDR59_x000D_
GO:0060261	2.83587e-09	9.56144	37.4304	58	62	positive regulation of transcription initiation by RNA polymerase II	GO_BP	CAND1,DHX36,ERCC1,ERCC6,GTF2A1,GTF2A2,HNF1B,MDC1,MED1,MED10,MED11,MED12,MED13,MED14,MED15,MED16,MED17,MED18,MED19,MED20,MED21,MED22,MED23,MED24,MED25,MED27,MED28,MED29,MED30,MED31,MED4,MED6,MED7,MED8,MED9,NFKB1,NFKBIA,PAXIP1,PSMC6,SRF,SUB1,TAF1,TAF10,TAF11,TAF12,TAF13,TAF2,TAF3,TAF4,TAF4B,TAF5,TAF6,TAF7,TAF8,TAF9,TBP,TP53,ZNHIT1_x000D_
GO:0070085	3.02796e-09	2.5074	129.693	170	215	glycosylation	GO_BP	A4GALT,ABCA2,ABO,ALG1,ALG10,ALG10B,ALG11,ALG12,ALG13,ALG14,ALG2,ALG3,ALG5,ALG6,ALG8,ALG9,AQP11,ARFGEF1,B3GALNT1,B3GALNT2,B3GALT1,B3GALT2,B3GALT5,B3GALT6,B3GALT9,B3GAT2,B3GAT3,B3GLCT,B3GNT2,B3GNT4,B3GNT5,B3GNT7,B4GALT1,B4GALT2,B4GALT3,B4GALT4,B4GALT5,B4GALT6,B4GALT7,B4GAT1,C1GALT1,C1GALT1C1,C1GALT1C1L,CHP1,CLN5,COG1,COG2,COG3,COG4,COG5,COG6,COG7,COG8,CRPPA,DAD1,DDOST,DHDDS,DOLK,DOLPP1,DPAGT1,DPM1,…
GO:0042149	4.06431e-09	28.9899	27.1672	44	45	cellular response to glucose starvation	GO_BP	ASNS,ATF4,ATG14,BCL2,BECN1,CPEB4,EIF2AK3,FOXO3,HNRNPA1,HSPA5,IFI16,ITFG2,KAT5,KICS2,KPTN,MTMR3,MYBBP1A,NFE2L2,NUAK2,PICK1,PIK3C3,PIK3R4,PLIN2,PLIN3,PMAIP1,PRKAA1,PRKAA2,RRP8,SESN1,SESN2,SESN3,SH3GLB1,SIRT1,SLC2A1,SLC7A5,SUV39H1,SZT2,TBL2,TP53,UPP1,XBP1,YWHAG,YWHAZ,ZC3H12A_x000D_
GO:0043038	4.06431e-09	28.9899	27.1672	44	45	amino acid activation	GO_BP	AARS1,AARS2,AARSD1,AASDH,CARS1,CARS2,DALRD3,DARS1,DARS2,EARS2,EPRS1,FARS2,FARSA,FARSB,GARS1,GATB,GATC,HARS1,HARS2,IARS1,IARS2,KARS1,LARS1,LARS2,LRRC47,MARS1,MARS2,NARS1,NARS2,PARS2,QARS1,QRSL1,RARS1,RARS2,SARS1,SARS2,TARS1,TARS2,TARS3,VARS1,WARS1,WARS2,YARS1,YARS2_x000D_
GO:0072698	4.48273e-09	Inf	22.9281	38	38	protein localization to microtubule cytoskeleton	GO_BP	ABHD17A,ABHD17B,ABHD17C,ABL1,APC,AURKA,BBS4,BICD1,C2CD3,CCDC14,CEP131,CEP192,CEP250,CEP350,CEP72,CEP83,CHAMP1,CRIPT,CSNK1D,DCTN2,DIAPH1,DISC1,DVL1,FAM83D,GAS2L1,GOLGB1,GSK3B,HNRNPU,HOOK3,KIAA0753,KIF20B,MAP1A,MAPRE1,MAPRE2,MAPRE3,MARK4,MCPH1,MID1,MID2,NSFL1C,NUDCD3,NUMA1,NUP62,PARD6A,PCM1,PIBF1,RAB11A,RAB11FIP3,SNX10,SPAG5,STIL,STK3,TRIM69,TTBK2,TTK,UBXN2B_x000D_
GO:1902750	5.25236e-09	7.03554	42.2602	64	70	negative regulation of cell cycle G2/M phase transition	GO_BP	ABRAXAS1,ATF5,ATM,AURKB,AVEN,BABAM1,BABAM2,BARD1,BLM,BRCA1,BRCC3,BRSK1,CCNG1,CDC14B,CDC6,CDK1,CDKN1A,CHEK1,CHFR,CHMP4C,CLSPN,DONSON,DTL,FHL1,FOXN3,FOXO4,FZR1,GPR132,HUS1,IER3,INIP,INTS3,MACROH2A1,MBTPS1,MBTPS2,MIIP,MRE11,MRNIP,NABP1,NABP2,NAE1,NBN,NOP53,ORC1,PABIR1,PLK1,RAD17,RAD21,RAD50,RBBP8,RINT1,SYF2,TAOK1,TAOK2,TAOK3,TICRR,TOPBP1,TRIM39,UIMC1,USP47,VPS4A,WEE1,ZFYVE19,ZNF830_x000D_
GO:0044249	6.19346e-09	2.02135	180.25	229	316	cellular biosynthetic process	GO_BP	A4GALT,AACS,AAR2,AARS1,AARS2,AARSD1,AASDH,AASDHPPT,AASS,AATF,ABAT,ABCA1,ABCA2,ABCA7,ABCA8,ABCB10,ABCB7,ABCC2,ABCC5,ABCC6,ABCD1,ABCD3,ABCE1,ABCF1,ABHD14B,ABHD2,ABHD3,ABHD4,ABHD5,ABL1,ABLIM3,ABO,ABT1,ABTB1,ACACA,ACACB,ACADM,ACADVL,ACAT1,ACD,ACER3,ACIN1,ACLY,ACMSD,ACO1,ACOT7,ACOT8,ACOX1,ACP5,ACP6,ACSF3,ACSL1,ACSL3,ACSL4,ACSL5,ACSM1,ACSM2A,ACSM2B,ACSM3,ACSM5,ACSS1,ACSS2,ACTA2,ACTB,ACTG1,ACTL6A,ACTN1,…
GO:0060491	6.28709e-09	2.50982	124.366	163	206	regulation of cell projection assembly	GO_BP	ABI2,ABITRAM,ACTR2,ACTR3,ADAMTS16,AGRN,AKIRIN1,AKT1,ANLN,APC,ARAP1,ARF4,ARF6,ARHGAP24,ARHGAP35,ARHGAP44,ARPC2,ATG3,ATG5,ATMIN,ATP7A,ATP8B1,AUTS2,AVIL,BBS4,BIN3,BRK1,CAPZB,CAV1,CCDC88A,CCP110,CDC42,CDC42EP1,CDC42EP3,CDC42EP4,CDC42EP5,CDK10,CDKL1,CDKL5,CENPJ,CEP120,CEP135,CEP97,CNTROB,CORO1C,CROCC,CYFIP1,CYLD,DAAM2,DCDC2,DEF8,DMTN,DNM3,DOCK11,DPYSL3,DYNC2LI1,DYNLL1,DYNLT2B,DZIP1,ENTR1,EPHA2,EPHB2,E…
GO:0051603	6.52829e-09	3.51097	72.4555	102	122	proteolysis involved in protein catabolic process	GO_BP	ADAMTS12,ADAMTS7,ADRM1,AGAP3,AGTPBP1,AKIRIN2,AKT1,ALAD,AMBRA1,AMFR,AMN1,ANAPC1,ANAPC10,ANAPC11,ANAPC13,ANAPC15,ANAPC16,ANAPC2,ANAPC4,ANAPC5,ANAPC7,ANKIB1,ANKRD9,ANKZF1,APC,APOE,APPBP2,AQP11,ARAF,AREL1,ARIH1,ARIH2,ARMC8,ARRB1,ARRB2,ARRDC1,ASB2,ASCC2,ASCC3,ATE1,ATF6,ATP5IF1,ATXN3,AUP1,AURKA,AXIN1,AXIN2,BAG2,BAG5,BAG6,BAP1,BBS7,BCAP31,BFAR,BIRC2,BMAL1,BRSK2,BTRC,CACUL1,CALR,CAMLG,CANX,CAPN2,CASP8,CA…
GO:0000281	6.53651e-09	11.456	33.1692	52	55	mitotic cytokinesis	GO_BP	ANK3,ANLN,APC,ARF1,ARL3,AURKB,BBS4,BIRC5,CDCA8,CENPA,CEP55,CFL1,CHMP1A,CHMP1B,CHMP2A,CHMP2B,CHMP3,CHMP4A,CHMP4B,CHMP4C,CHMP5,CHMP6,CHMP7,CIT,CKAP2,CNTROB,CUL7,DCDC1,ECT2,EFHC1,ESPL1,EXOC1,EXOC2,EXOC3,EXOC4,EXOC5,EXOC6,EXOC6B,EXOC7,EXOC8,INCENP,IQGAP1,IQGAP2,IQGAP3,JTB,KIF20A,KIF20B,KIF23,KIF4A,KLHDC8B,LZTS2,MAP9,MITD1,MYH10,NUP62,PDCD6IP,PLK1,POLDIP2,RAB35,RACGAP1,RASA1,RHOA,RHOB,RHOC,ROCK1,ROCK2…
GO:0006998	6.87702e-09	11.4252	33.2044	52	55	nuclear envelope organization	GO_BP	AKAP8L,ANKLE2,ATR,BANF1,BROX,CHMP1A,CHMP1B,CHMP2A,CHMP2B,CHMP3,CHMP4A,CHMP4B,CHMP4C,CHMP5,CHMP6,CHMP7,CTDNEP1,DCTN1,DMPK,EMD,LEMD2,LMNA,LMNB1,LMNB2,LPIN1,NEK6,NEMP1,NSFL1C,NUP155,NUP93,PAFAH1B1,PARP11,PLK1,PRKCA,RCC1,REEP3,REEP4,SIRT2,SPAST,TARDBP,TMEM170A,TMEM43,TOR1A,TOR1AIP1,TOR1B,UBE2I,UBXN2A,UBXN2B,VPS4A,VPS4B,VRK1,ZMPSTE24_x000D_
GO:0042274	7.02221e-09	Inf	22.29	37	37	ribosomal small subunit biogenesis	GO_BP	AATF,ABT1,BMS1,BYSL,C1orf131,DCAF13,DDX52,DHX37,DIMT1,DNTTIP2,EMG1,ERAL1,ERCC2,EXOSC10,FBL,FCF1,GTF2H5,HEATR1,IMP3,IMP4,KRI1,KRR1,LSM6,LTV1,METTL17,MPHOSPH10,MRPS7,NAT10,NGDN,NOB1,NOL10,NOL11,NOL6,NOL7,NOM1,NOP14,NOP56,NOP58,NOP9,NPM1,PNO1,PRKDC,PWP2,RCL1,RIOK1,RIOK2,RIOK3,RPP40,RPS11,RPS12,RPS13,RPS14,RPS15,RPS15A,RPS16,RPS17,RPS19,RPS19BP1,RPS21,RPS23,RPS24,RPS25,RPS27,RPS27L,RPS28,RPS3A,RPS4X,…
GO:0006281	7.52733e-09	3.26798	79.2351	110	133	DNA repair	GO_BP	ABL1,ABRAXAS1,ACTB,ACTL6A,ACTR2,ACTR5,ACTR8,ADPRS,ALKBH1,ALKBH2,ALKBH3,AP5S1,AP5Z1,APEX1,APEX2,APLF,APTX,ARID1A,ARID1B,ARID2,ASCC1,ASCC2,ASCC3,ASF1A,ATM,ATP23,ATR,ATRIP,ATRX,ATXN3,ATXN7,ATXN7L3,AUNIP,AXIN2,BABAM1,BABAM2,BACH1,BARD1,BCCIP,BCL7A,BCL7B,BCL7C,BLM,BOD1L1,BRCA1,BRCA2,BRCC3,BRD7,BRD8,BRIP1,BTG2,CBX8,CCDC117,CDC14B,CDC45,CDC5L,CDC7,CDCA5,CDK1,CDK2,CDK7,CDK9,CDKN2D,CEBPG,CENPS,CENPX,CEP16…
GO:0035556	8.93343e-09	1.35391	981.168	1088	1656	intracellular signal transduction	GO_BP	ABCA1,ABCA7,ABI2,ABL1,ABL2,ABR,ABRAXAS1,ACKR2,ACKR3,ACKR4,ACOT11,ACTA2,ACTN4,ACVR1,ACVR2A,ADA,ADAM8,ADAM9,ADCY3,ADCY6,ADCY9,ADGRB2,ADGRG1,ADGRG6,ADGRL1,ADIPOR1,ADM,ADNP,ADORA1,ADORA2B,ADRA1B,ADRB2,AEN,AGER,AGO3,AGT,AHR,AIDA,AIFM1,AIP,AJUBA,AKAP11,AKAP12,AKAP13,AKAP5,AKAP6,AKAP7,AKIP1,AKR1C2,AKR1C3,AKT1,AKT1S1,AKT2,AKT3,ALPK1,ALS2,AMBP,AMBRA1,AMFR,AMOT,AMOTL1,AMOTL2,ANAPC15,ANGPT1,ANK2,ANKRD1,ANKR…
GO:0032456	8.97486e-09	4.7401	54.3345	79	90	endocytic recycling	GO_BP	ACAP2,ACTN2,AKAP5,ANKRD27,ANKRD50,ARF6,ARHGAP1,ARHGAP44,ARHGAP8,ARL4C,ATP6AP1,ATP9A,BLTP1,CCDC22,CCDC93,CMTM6,DENND1A,DENND1B,EHD1,EHD2,EHD3,EHD4,EIPR1,ENTR1,EPG5,EPS15,GGA3,GRIP1,GRIPAP1,HGS,INPP5F,LMTK2,LRRC7,MICALL1,MICALL2,PTPN23,RAB11A,RAB11B,RAB11FIP3,RAB11FIP4,RAB12,RAB13,RAB14,RAB17,RAB35,RAB7A,RAB8A,RAB8B,SCARB2,SCRIB,SNF8,SNX12,SNX17,SNX27,SNX3,SNX30,SNX4,SNX7,STX12,STX16,STX6,TAMALIN,V…
GO:2000058	9.49363e-09	3.74314	68.124	96	113	regulation of ubiquitin-dependent protein catabolic process	GO_BP	AGTPBP1,AKT1,ARAF,ATXN3,AURKA,AXIN1,AXIN2,BAG5,BAG6,BBS7,BCAP31,CAMLG,CCAR2,CCDC22,CDC20,CDK2,CHFR,CLU,COMMD1,COP1,CSNK1A1,CSNK1D,CSNK1E,CSNK2A1,CSNK2A2,DAB2,DDA1,DDRGK1,DESI1,DET1,DISC1,DNAJB2,DVL1,EGF,EIF3H,ELOB,FBXO22,FBXW7,FBXW8,FHIT,FZR1,GABARAP,GBA1,GCLC,GIPC1,GLMN,GNA12,GSK3A,GSK3B,HECTD1,HERPUD1,HFE,HIPK2,HSP90AB1,HSPA1A,HSPA1B,HSPBP1,KEAP1,L3MBTL3,LATS1,LRRK2,MAGEF1,MAP1A,MAPK9,MDM2,MTM1…
GO:0009894	1.04937e-08	1.57378	434.185	506	725	regulation of catabolic process	GO_BP	ABCA2,ABCD1,ABHD5,ABL1,ABL2,ACACB,ADAM8,ADAM9,ADORA1,ADRB2,AGAP2,AGO2,AGTPBP1,AIFM1,AKT1,AKT2,ALAD,ALK,ALKBH5,AMBRA1,AMER1,ANGEL2,ANXA2,APAF1,APC,APEX1,APOE,APP,AQP11,ARAF,ARL2,ASB9,ATF6,ATG12,ATG13,ATG14,ATG16L1,ATG2A,ATG5,ATG7,ATM,ATP13A2,ATP2B4,ATP6V0A1,ATP6V0A2,ATP6V0B,ATP6V0D1,ATP6V0E1,ATP6V0E2,ATP6V1A,ATP6V1B2,ATP6V1C1,ATP6V1D,ATP6V1E1,ATP6V1E2,ATP6V1G1,ATP6V1G2,ATP6V1H,ATRAID,ATXN3,AURKA,A…
GO:0016236	1.10539e-08	5.70625	45.5649	68	76	macroautophagy	GO_BP	ACBD5,ADRB2,AKT1,AMBRA1,AP4M1,ARFIP2,ARL8B,ATG10,ATG12,ATG13,ATG14,ATG16L1,ATG16L2,ATG2A,ATG2B,ATG3,ATG4A,ATG4B,ATG4C,ATG5,ATG7,ATM,ATP13A2,ATP2A2,ATP6V0A1,ATP6V0A2,ATP6V0B,ATP6V0D1,ATP6V0E1,ATP6V0E2,ATP6V1A,ATP6V1B2,ATP6V1C1,ATP6V1D,ATP6V1E1,ATP6V1E2,ATP6V1G1,ATP6V1G2,ATP6V1H,AUP1,BAG3,BECN1,BNIP3,BNIP3L,C9orf72,CALCOCO2,CALM1,CAPN1,CAPNS1,CASP3,CDC37,CDK5,CDK5R1,CHMP1A,CHMP1B,CHMP2A,CHMP2B,CHMP…
GO:0046483	1.17003e-08	1.29672	1296.25	1418	2292	heterocycle metabolic process	GO_BP	AADAT,AAR2,AARS1,AARS2,AARSD1,AASDHPPT,AASS,AATF,ABCB10,ABCB7,ABCC1,ABCC2,ABCC6,ABCD1,ABCD4,ABCE1,ABHD14B,ABL1,ABLIM3,ABRAXAS1,ABT1,ACACA,ACACB,ACAT1,ACD,ACIN1,ACLY,ACMSD,ACOT1,ACOT11,ACOT2,ACOT7,ACOT8,ACOT9,ACSF2,ACSF3,ACSL1,ACSL3,ACSL4,ACSL5,ACSM1,ACSM2A,ACSM2B,ACSM3,ACSM5,ACSS1,ACSS2,ACTB,ACTL6A,ACTN1,ACTN2,ACTN4,ACTR2,ACTR3,ACTR5,ACTR6,ACTR8,ACVR1,ACVR1B,ACVR2A,ACVR2B,ADA,ADAL,ADAR,ADARB1,ADA…
GO:0051017	1.19508e-08	2.81604	98.4058	132	163	actin filament bundle assembly	GO_BP	ABL1,ACTG1,ACTN1,ADD1,AIF1L,ALMS1,ARAP1,ARHGAP28,ARHGAP6,ARHGEF10,ARHGEF10L,ARHGEF18,ARHGEF5,ARRB1,ASAP3,BAG4,BAIAP2,BAIAP2L1,BAIAP2L2,BBS4,BRAF,CALD1,CARMIL1,CCDC88A,CCN2,CD47,CDC42,CGNL1,CLASP1,CLASP2,CORO1B,CORO2B,CUL3,CX3CL1,DIAPH3,DLC1,DMTN,DNM2,DPYSL3,EPHA1,EPS8,ESPNL,EVL,EZR,F11R,FAM107A,FAM171A1,FERMT2,FHDC1,FHOD1,FLNA,FSCN1,HSP90B1,INPP5K,ITGB1BP1,ITGB5,KCTD13,LCP1,LIMA1,LIMCH1,LIMK1,LPA…
GO:1904356	1.46021e-08	7.64813	38.0341	58	63	regulation of telomere maintenance via telomere lengthening	GO_BP	ACD,ATM,ATR,AURKB,CCT2,CCT3,CCT4,CCT5,CCT6A,CCT7,CCT8,CTC1,CTNNB1,DCP2,DHX36,DKC1,ERCC4,EXOSC10,FBXO4,GCH1,GNL3L,HMBOX1,HNRNPA1,HNRNPA2B1,HNRNPC,HNRNPU,MAP2K7,MAP3K4,MAPK1,MAPK3,MAPKAPK5,NAF1,NAT10,NEK2,NEK7,PARN,PARP1,PIF1,PINX1,PNKP,POT1,PRKCQ,RTEL1,SLX4,SMG5,SMG6,SRC,STN1,TCP1,TENT4B,TERF1,TERF2,TINF2,TNKS,TNKS2,TP53,XRCC5,XRN1_x000D_
GO:0048522	1.49317e-08	1.35405	931.694	1035	1609	positive regulation of cellular process	GO_BP	AACS,AAK1,AAMDC,AAMP,AATF,ABAT,ABCA1,ABCA12,ABCA13,ABCA2,ABCA3,ABCA7,ABCB1,ABCB10,ABCB4,ABCB7,ABCD1,ABCG1,ABHD14B,ABHD17A,ABHD17B,ABHD17C,ABHD5,ABI1,ABI2,ABI3BP,ABL1,ABL2,ABLIM3,ABRAXAS1,ABT1,ACD,ACER3,ACIN1,ACKR3,ACSL1,ACSL3,ACSL4,ACSL5,ACSS2,ACTA2,ACTB,ACTG1,ACTL6A,ACTN1,ACTN2,ACTN4,ACTR2,ACTR3,ACTR5,ACTR6,ACTR8,ACVR1,ACVR1B,ACVR2A,ACVR2B,ADA,ADAM10,ADAM17,ADAM19,ADAM8,ADAM9,ADAMTS1,ADAMTS3,ADA…
GO:0032968	1.51734e-08	15.1544	28.9784	46	48	positive regulation of transcription elongation by RNA polymerase II	GO_BP	BRD4,CCNK,CCNT1,CDC73,CDK12,CDK13,CDK9,CTNNB1,EAPP,ELL,ELL2,GTF2F1,LDB1,LEO1,MED1,MED10,MED11,MED14,MED15,MED16,MED17,MED18,MED19,MED20,MED21,MED22,MED23,MED24,MED25,MED27,MED28,MED29,MED30,MED31,MED4,MED6,MED7,MED8,MED9,NCBP1,NCBP2,PWWP2A,PWWP2B,SUPT6H,TCERG1,ZMYND8_x000D_
GO:0098727	1.55661e-08	2.577	112.291	148	186	maintenance of cell number	GO_BP	ACTB,ACTL6A,ARID1A,ARID4A,ARID4B,ASPM,BCL7A,BCL7B,BCL7C,BCL9,BCL9L,BICRA,BICRAL,BMPR1A,BRAF,BRD9,BRMS1,BRMS1L,CDC73,CDH2,CNOT1,CNOT2,CNOT3,CTNNB1,CTR9,CUL4A,DDX6,DIS3L2,DLL1,DPF2,EIF4E,EIF4ENIF1,ELAVL1,EZH2,FANCC,FANCD2,FOXO1,FOXO3,FUT10,FZD7,GNL3,HDAC1,HDAC2,HES1,HMGA2,HNF1B,HOOK3,IGF2BP1,ING1,ING2,JAG1,KAT2A,KDM2B,KDM3A,KDM4C,KIT,KLF10,KLF4,LBH,LDB1,LEO1,LIF,LIG4,LOXL2,LRP5,LSM1,MCPH1,MED12,MED…
GO:0010389	1.57443e-08	5.61706	45.8498	68	76	regulation of G2/M transition of mitotic cell cycle	GO_BP	ABRAXAS1,APP,ATM,AURKA,AURKB,AVEN,BABAM1,BABAM2,BARD1,BLM,BRCA1,BRCC3,BRD4,BRSK1,CCNB1,CCND1,CCNG1,CDC14B,CDC25A,CDC25B,CDC25C,CDC6,CDC7,CDK1,CDK2,CDK6,CDKN1A,CENPF,CHEK1,CHFR,CHMP4C,CLSPN,CTC1,DBF4B,DONSON,DTL,FBXO5,FHL1,FOXN3,FOXO4,FZR1,GPR132,HSPA2,HUS1,IER3,INIP,INTS3,KIF14,MBTPS1,MBTPS2,MIIP,MRE11,MRNIP,MTA3,NABP1,NABP2,NAE1,NBN,NOP53,ORC1,PABIR1,PBX1,PKIA,PLK1,RAB11A,RAD17,RAD21,RAD50,RAD51…
GO:0042325	1.78749e-08	1.87825	226.976	278	377	regulation of phosphorylation	GO_BP	ABI1,ABL1,ACTB,ACVR1,ACVR2A,ADAM17,ADAM9,ADAR,ADARB1,ADNP,ADRB2,ADTRP,AGAP2,AGER,AGT,AIDA,AKAP9,AKT1,AKT1S1,AKTIP,ALK,ALS2,ANG,ANGPT1,ANKLE2,ANKRD54,APC,APOE,APP,AR,ARAF,AREG,ARHGEF2,ARHGEF5,ARR3,ARRB1,ARRB2,ATF2,ATG14,ATP2B4,AXIN1,AXIN2,AXL,BAD,BAG4,BAK1,BANK1,BARD1,BAX,BCAR3,BCCIP,BCL10,BCL2,BDKRB2,BDNF,BLM,BMP2,BMP4,BRAF,BRAT1,BTBD10,C3,C5AR1,C9orf72,CAB39,CACTIN,CACUL1,CADM1,CADM4,CALM1,CALM2…
GO:0022406	1.91228e-08	4.39989	55.5419	80	92	membrane docking	GO_BP	AHCYL1,ATG14,ATP2A2,BLOC1S6,CALM1,CAV2,CEP290,CEP83,CFTR,CHP1,CTBP2,ESYT1,ESYT2,ESYT3,EXOC1,EXOC2,EXOC3,EXOC4,EXOC5,EXOC6,EXOC6B,EXOC7,EXOC8,EZR,GRAMD2A,ICAM1,MSN,PACS2,PDZD8,PEX16,PEX26,PLEK,RAB12,RAB13,RAB3B,RAB3D,RAB3IP,RAB7A,RAB8A,RAB8B,RABEPK,RALB,ROCK1,SNAP25,SNAP29,SNPH,SNX3,STX10,STX11,STX12,STX16,STX17,STX1A,STX2,STX3,STX4,STX5,STX6,STX7,STX8,STXBP1,STXBP2,STXBP3,SYT1,SYTL2,TPRG1L,TSNARE…
GO:0044784	2.28603e-08	14.8727	28.3377	45	47	metaphase/anaphase transition of cell cycle	GO_BP	ACTB,ACTL6A,ANAPC1,ANAPC11,ANAPC15,ANAPC2,ANAPC4,ANAPC5,ANAPC7,APC,ARID1A,ARID1B,ARID2,ATM,AURKB,BCL7A,BCL7B,BCL7C,BIRC5,BRD7,BUB1,BUB1B,BUB3,CCNB1,CDC16,CDC20,CDC23,CDC27,CDC6,CDCA8,CDK5RAP2,CENPE,CENPF,CHFR,CUL3,DLGAP5,DPF1,DPF2,DPF3,DUSP1,DYNC1LI1,ESPL1,FBXO5,GEN1,HECW2,IK,INCENP,KLHL22,KNL1,KNTC1,LCMT1,MAD2L1,MAD2L1BP,MAD2L2,MAP3K20,NDC80,NEK6,NSMCE2,NUF2,PBRM1,PCID2,PHF10,PLK1,PSMG2,RAD21,RB…
GO:0010824	2.41552e-08	14.8237	28.3747	45	47	regulation of centrosome duplication	GO_BP	ALMS1,BRCA1,C10orf90,CCNF,CDK5RAP2,CENATAC,CENPJ,CEP120,CEP131,CEP295,CEP76,CHMP1A,CHMP1B,CHMP2A,CHMP2B,CHMP3,CHMP4B,CHMP4C,CHMP5,CHORDC1,FBXW5,GEN1,KAT2A,KAT2B,MDM1,NAT10,NPM1,NUP62,PDCD6IP,PKHD1,PLK2,PLK4,PPP1R35,RAB6C,RBM14,ROCK2,SASS6,SIRT1,SPICE1,STIL,TMEM67,TRIM37,VPS4B,XPO1,XRCC3_x000D_
GO:1904262	2.41552e-08	14.8237	28.3747	45	47	negative regulation of TORC1 signaling	GO_BP	AKT1S1,ATM,ATXN3,BMT2,CASTOR1,CASTOR2,CASTOR3P,DEPDC5,DEPTOR,ITFG2,KICS2,KPTN,MAPK3,MIOS,NLK,NPC1,NPRL2,NPRL3,PRKAA1,PRKAA2,PRKACA,PRKACB,RNF152,RNF167,SEC13,SEH1L,SESN1,SESN2,SESN3,STK11,SZT2,TBC1D7,TBK1,TSC1,TSC2,UBE2D1,UBE2N,UBE2W,UBE3A,USP7,VHL,WDR24,WDR59,YWHAG,YWHAZ_x000D_
GO:0006890	2.65936e-08	10.7633	31.3933	49	52	retrograde vesicle-mediated transport, Golgi to endoplasmic reticulum	GO_BP	ARCN1,ARF3,ARF4,ATP9A,ATP9B,BET1L,BICD2,BNIP1,COG3,COG4,COG7,COPA,COPB2,COPE,COPG2,COPZ1,COPZ2,ERGIC1,ERGIC2,ERGIC3,GBF1,GOLPH3,GOLPH3L,HTT,KDELR1,KDELR2,KDELR3,KIF1C,LMAN2,NBAS,PICK1,PITPNB,PLPP3,RAB33B,RAB6A,RAB6B,RAB6C,RER1,RINT1,SCFD1,SCYL1,SEC22B,STX18,TAPBP,TMED10,TMEM115,USE1,UVRAG,ZW10_x000D_
GO:0034198	2.77454e-08	26.3684	24.7438	40	41	cellular response to amino acid starvation	GO_BP	ATF2,ATF3,ATF4,ATXN3,BECN1,BMT2,CASTOR1,CDKN1A,DAP,DEPDC5,EIF2AK2,EIF2AK3,EIF2AK4,EIF2S1,FAS,FLCN,GCN1,GPR155,IMPACT,ITFG2,KICS2,KPTN,LARS1,MAP1LC3A,MAP3K5,MAPK1,MAPK3,MAPK8,MIOS,MTOR,NPRL2,NPRL3,PRKD1,RNF152,RNF167,RRAGA,RRAGB,RRAGC,RRAGD,SEH1L,SESN1,SESN2,SESN3,SH3GLB1,SLC38A2,SZT2,TFEB,UCP2,WDR24,WDR59_x000D_
GO:0036297	2.81211e-08	26.3452	24.7524	40	41	interstrand cross-link repair	GO_BP	ATR,CENPS,CENPX,DCLRE1A,DCLRE1B,DCLRE1C,ERCC1,ERCC4,ERCC6L2,EXO5,FAAP100,FAAP20,FAAP24,FAN1,FANCA,FANCB,FANCC,FANCD2,FANCE,FANCF,FANCG,FANCI,FANCL,FANCM,HMCES,HROB,MCM8,MCM9,NEIL3,NUCKS1,POLN,RAD51,RAD51AP1,RAD51D,RFWD3,RNF168,RNF8,VCP,XPA,XRCC3_x000D_
GO:0006282	2.91061e-08	Inf	20.4214	34	34	regulation of DNA repair	GO_BP	ABL1,ABRAXAS1,ACTB,ACTL6A,ACTR2,ACTR5,ACTR8,ARID1A,ARID1B,ARID2,ATR,ATRIP,ATXN7,ATXN7L3,AUNIP,AXIN2,BABAM1,BABAM2,BARD1,BCL7A,BCL7B,BCL7C,BRCA1,BRCC3,BRD7,BRD8,CBX8,CCDC117,CDK9,CEBPG,CGAS,CHEK1,CUL4A,CYREN,DDX11,DEK,DHX9,DMAP1,DPF1,DPF2,DPF3,EGFR,ENY2,EP400,EPC1,EPC2,ERCC6,ERCC8,EYA3,EYA4,FAM168A,FANCB,FBH1,FIGNL1,FUS,H2AX,HDAC10,HDGFL2,HELB,HELQ,HMGA2,HMGB1,HSF1,IER3,ING3,INO80,INO80B,INO80C,IN…
GO:0051056	3.12025e-08	2.14452	155.619	197	258	regulation of small GTPase mediated signal transduction	GO_BP	ABCA1,ABL1,ABL2,ABR,ADGRG1,AKAP13,ALS2,AMOT,APOE,ARAP1,ARF6,ARFGAP1,ARFGEF1,ARFGEF2,ARFGEF3,ARHGAP1,ARHGAP10,ARHGAP11A,ARHGAP11B,ARHGAP12,ARHGAP17,ARHGAP18,ARHGAP19,ARHGAP21,ARHGAP22,ARHGAP23,ARHGAP24,ARHGAP26,ARHGAP27,ARHGAP28,ARHGAP29,ARHGAP31,ARHGAP32,ARHGAP35,ARHGAP39,ARHGAP4,ARHGAP40,ARHGAP42,ARHGAP44,ARHGAP45,ARHGAP5,ARHGAP6,ARHGAP8,ARHGDIA,ARHGDIB,ARHGEF1,ARHGEF10,ARHGEF10L,ARHGEF11,ARHGEF…
GO:0019538	3.48367e-08	1.63562	307.768	369	549	protein metabolic process	GO_BP	A4GALT,AAK1,AARS1,AARS2,AARSD1,AASDHPPT,AATF,ABCA1,ABCA2,ABCA3,ABCA7,ABCB10,ABCE1,ABCF1,ABCG1,ABHD10,ABHD17A,ABHD17B,ABHD17C,ABI1,ABI2,ABL1,ABL2,ABO,ABRAXAS1,ABRAXAS2,ABTB1,ACACA,ACO1,ACOT8,ACTB,ACVR1,ACVR1B,ACVR2A,ACVR2B,ADAM10,ADAM12,ADAM15,ADAM17,ADAM19,ADAM20,ADAM21,ADAM22,ADAM28,ADAM8,ADAM9,ADAMTS1,ADAMTS10,ADAMTS12,ADAMTS13,ADAMTS14,ADAMTS15,ADAMTS16,ADAMTS19,ADAMTS3,ADAMTS5,ADAMTS6,ADAMTS7…
GO:1901874	3.87834e-08	4.11202	56.7494	81	94	negative regulation of post-translational protein modification	GO_BP	ABL1,AKT1,ARRB1,ARRB2,ATG5,BAG2,BAG5,BEX2,BEX3,BEX4,CAMLG,CAPN3,CAV1,CDK5,CEP63,CHP1,COPS9,CRTAP,CRY1,CTNNB1,DCUN1D3,DNAJA1,DTX3L,FBXO5,FLCN,FYN,GCLC,GNL3L,GPS2,GTPBP4,HDAC8,HMG20A,HMG20B,HSPA1A,HSPA1B,ISG15,IVNS1ABP,LIMK1,MAD2L1,MAD2L2,MARCHF7,N4BP1,NXN,OGT,P3H1,PARK7,PARP10,PER2,PIAS3,PINX1,PLAA,PPIA,PRKCE,PRMT3,RELA,RPL11,RPL23,RPL5,RPS3,RPS7,SENP2,SH3RF2,SIRT7,SMAD7,SOX4,SPOPL,SPRY2,SQSTM1,SV…
GO:0042147	3.89617e-08	4.75652	49.4772	72	82	retrograde transport, endosome to Golgi	GO_BP	ANKFY1,ARFIP1,ARFRP1,ARL1,ATP9A,BET1L,BLTP3B,CLN5,CLTC,CLTCL1,DCTN1,DENND2A,DENND5A,EHD3,EIPR1,ERC1,EVI5,GBF1,GCC2,GGA1,GOLT1A,GOLT1B,GOSR1,HEATR5A,HEATR5B,LRRK2,PHETA1,PHETA2,PIKFYVE,PLEKHA3,PLEKHJ1,PREPL,PRKN,RAB29,RAB6A,RAB6B,RAB6C,RAB7A,RAB7B,RAB9A,RAB9B,RBSN,RGP1,RHOBTB3,RIC1,RNF126,SGSM2,SLC66A2,SNX1,SNX12,SNX2,SNX3,SNX5,SNX6,SNX8,SPAG9,STX10,STX16,STX5,STX6,TBC1D10A,TBC1D10B,TBC1D14,TBC1D1…
GO:0098732	3.94374e-08	8.56779	33.8081	52	56	macromolecule deacylation	GO_BP	ABHD10,ABHD12,ABHD13,ABHD17A,ABHD17B,ABHD17C,BEX4,BRMS1,CCAR2,CPT1C,DR1,DYRK1A,EP300,FLNA,FNTA,FRY,HDAC1,HDAC10,HDAC3,HDAC4,HDAC6,HDAC7,HDAC9,KAT14,KAT2A,KAT2B,LYPLA1,LYPLA2,LYPLAL1,MAPT,MBIP,NEK3,NNMT,PPT1,PPT2,PRKAA1,PRKAA2,SGF29,SIRT1,SIRT2,SIRT3,SIRT4,SIRT5,SIRT6,SIRT7,SPRED1,SPRED2,TADA2A,TADA3,WDR5,YEATS2,ZZZ3_x000D_
GO:0051668	4.27531e-08	4.11554	54.9735	79	92	localization within membrane	GO_BP	ABCA12,ABHD17A,ACAP2,ACSL3,ACTB,ACTN2,ADAM10,ADORA1,AFDN,AGER,AGK,AGRN,AKAP5,AKT1,AKT2,ANK1,ANK2,ANK3,ANKRD27,ANKRD50,AP2M1,AP3B1,AP3D1,AP4M1,APOE,APPL1,AQP11,AR,ARF6,ARFGEF2,ARFRP1,ARHGAP1,ARHGAP44,ARHGAP8,ARHGEF16,ARL13B,ARL3,ARL4C,ARL5A,ARL5B,ARL6,ARL6IP1,ARL6IP5,ASB3,ATAD1,ATG3,ATP13A1,ATP1B1,ATP1B3,ATP2B4,ATP2C1,ATP2C2,ATP6AP1,ATP9A,BAG4,BAG6,BAX,BBIP1,BBS1,BBS2,BCL2L1,BCS1L,BHLHE40-AS1,BID,…
GO:0060271	5.59621e-08	2.0975	157.109	198	261	cilium assembly	GO_BP	ABCC4,ABLIM1,ABLIM3,ACTR2,ACTR3,ADAMTS16,AHI1,AKT1,ALPK1,ARF4,ARHGAP35,ARL13B,ARL3,ARL6,ARMC2,ARMC9,ASAP1,ATAT1,ATG3,ATG5,ATMIN,ATP6V0D1,ATP6V1D,ATXN10,AVIL,B9D1,B9D2,BBIP1,BBOF1,BBS1,BBS10,BBS2,BBS4,BBS5,BBS7,BBS9,C2CD3,CBY1,CC2D2A,CC2D2B,CCDC28B,CCDC38,CCDC39,CCDC40,CCDC57,CCDC65,CCDC66,CCDC88A,CCNO,CCP110,CDC14A,CDC14B,CDK10,CDKL1,CDKL5,CELSR2,CENPJ,CEP120,CEP126,CEP128,CEP131,CEP135,CEP162,CE…
GO:0032436	5.72016e-08	4.98327	46.4862	68	77	positive regulation of proteasomal ubiquitin-dependent protein catabolic process	GO_BP	AKT1,AURKA,AXIN1,AXIN2,BBS7,CDC20,CHFR,CLU,COP1,CSNK1A1,CSNK1D,CSNK1E,DAB2,DDA1,DDRGK1,DET1,DNAJB2,DVL1,ELOB,FBXO22,FBXW8,FZR1,GABARAP,GBA1,GCLC,GSK3A,GSK3B,HECTD1,HSPA1A,HSPA1B,HSPBP1,KEAP1,LRRK2,MAPK9,MDM2,NOP53,NUB1,PABIR1,PIAS1,PLK1,PLK3,PRICKLE1,PRKN,PSEN1,PSMD10,RACK1,RAD23A,RBX1,RCHY1,SH3RF1,SH3RF2,SH3RF3,SIRT2,SIRT6,SMAD7,SOCS4,SOCS5,SUMO1,SUMO2,TAF1,TRIB1,TRIB2,TRIB3,USP5,VCP,ZER1,ZFAND2…
GO:0001843	5.78199e-08	4.23378	53.7308	77	89	neural tube closure	GO_BP	ABL1,ADM,APAF1,ARHGAP35,BBS4,BCL10,BMP4,BRD2,CASP3,CC2D2A,CDK20,CECR2,CELSR1,CITED2,CLUAP1,CTHRC1,DEAF1,DLC1,DVL1,DVL2,DVL3,FOLR1,FZD1,FZD2,FZD3,FZD6,GLMN,IFT122,IFT172,IFT57,KAT2A,KDM2B,KIF20B,LIAS,LMO4,LRP2,MED12,MKS1,MTHFD1,MTHFD1L,MTHFR,NOG,OPA1,PAX2,PFN1,PHACTR4,PLXNB2,PRICKLE1,PRKACA,PRKACB,PTCH1,PTK7,RALA,RARA,RARG,RPS7,SALL4,SCRIB,SDC4,SEC24B,SEMA4C,SETD2,SKI,SPINT1,SPINT2,STIL,SUFU,TEAD2…
GO:0044786	6.10494e-08	14.1624	27.1672	43	45	cell cycle DNA replication	GO_BP	AICDA,ATAD5,ATRX,BCL6,BLM,BRCA2,CDC45,CDC7,CDT1,DACH1,DBF4,DBF4B,DNA2,DONSON,E2F7,E2F8,FBXO5,FEN1,FGFR1,GINS1,GINS3,GMNN,INO80,LIG1,MCM3,MCM4,MCM6,PCNA,POLA1,RAD51,RECQL5,RTEL1,RTF2,TERF1,TERF2,TIPIN,TK1,UPF1,WIZ,WRN,ZMPSTE24,ZNF830,ZPR1_x000D_
GO:0006913	6.25016e-08	3.34983	68.4281	95	114	nucleocytoplasmic transport	GO_BP	AAAS,ABCE1,AGFG1,AHCTF1,AHCYL1,AKAP8L,AKIRIN2,AKT1,ALKBH5,ALYREF,ANGPT1,ANKRD54,ANP32A,ANP32B,APPL1,APPL2,ATF2,ATXN1,AXIN1,BACH2,BAG3,BARD1,BCL3,BMP4,CALR,CAMK1,CASC3,CBLB,CCHCR1,CDAN1,CDH1,CDK1,CDK5,CDKN1A,CDKN1B,CHCHD4,CHP1,CHTOP,CPSF6,CRY2,CSE1L,CTDSPL2,DDX19A,DDX19B,DDX25,DDX39A,DDX39B,DESI1,DHX9,DMAP1,DNAJC27,DUSP16,E2F3,ECT2,EFCAB7,EGR2,EIF4A3,EIF4E,EIF4ENIF1,EIF6,ELAVL1,EMD,ENY2,EP300,FAM5…
GO:0006406	6.2821e-08	6.37708	38.6271	58	64	mRNA export from nucleus	GO_BP	AGFG1,AKAP8L,ALKBH5,ALYREF,CASC3,CHTOP,DDX19A,DDX19B,DDX25,DDX39A,DDX39B,EIF4A3,EIF4E,ENY2,FMR1,FYTTD1,GLE1,HHEX,HNRNPA2B1,IWS1,MAGOH,MAGOHB,MCM3AP,NCBP1,NCBP2,NCBP3,NEAT1,NSUN2,NUP107,NUP133,NUP155,NUP160,NUP214,NUP85,NUP88,NUP93,NXF1,NXT1,NXT2,PABPN1,PCID2,POLDIP3,RAE1,RBM15B,RBM8A,SETD2,SMG1,SMG5,SMG6,SMG7,SRSF3,SUPT6H,THOC1,THOC2,THOC3,THOC5,THOC6,THOC7,TPR,UPF1,UPF2,WNK1,XPO1,YTHDC1,ZC3H11A,…
GO:0009205	6.40999e-08	2.25474	132.718	170	220	purine ribonucleoside triphosphate metabolic process	GO_BP	ABCC6,ADPGK,AK1,AK2,AK3,AK4,AK5,ANTKMT,APP,ARL2,ATP1B1,ATP5F1A,ATP5F1B,ATP5F1C,ATP5F1D,ATP5F1E,ATP5F1EP2,ATP5IF1,ATP5MC1,ATP5MC2,ATP5MC3,ATP5ME,ATP5MF,ATP5MG,ATP5MGL,ATP5MJ,ATP5MK,ATP5PB,ATP5PD,ATP5PF,ATP5PO,ATP6V1A,ATP6V1B2,ATPSCKMT,BAD,BEND3,BPGM,CLPX,COL6A1,COX11,CTNS,DDIT4,DHTKD1,DMAC2L,DNAJC30,DNM1L,EFL1,EIF6,ENO1,ENO2,ENO3,ENO4,ENPP1,ENPP3,ENTPD7,EP300,FIGNL1,FIS1,FKRP,FLCN,FOXK1,FOXK2,GALK…
GO:0030030	7.04305e-08	1.41566	651.047	733	1085	cell projection organization	GO_BP	ABCC4,ABCD1,ABHD17B,ABI1,ABI2,ABITRAM,ABL1,ABL2,ABLIM1,ABLIM3,ACAP3,ACTB,ACTBL2,ACTG1,ACTN2,ACTR2,ACTR3,ADAM17,ADAMTS16,ADARB1,ADCY6,ADM,ADNP,AFG3L2,AGER,AGRN,AHI1,AIF1L,AJUBA,AK7,AKIRIN1,AKT1,ALCAM,ALK,ALKBH1,ALPK1,ALS2,AMIGO1,ANAPC2,ANK3,ANKRD27,ANLN,ANO6,AP2A1,APBB1,APBB2,APC,APLP2,APOE,APP,ARAP1,AREG,ARF1,ARF4,ARF6,ARFIP2,ARHGAP24,ARHGAP33,ARHGAP35,ARHGAP4,ARHGAP44,ARHGEF26,ARHGEF28,ARHGEF40,…
GO:0009201	8.1724e-08	3.2356	71.2386	98	118	ribonucleoside triphosphate biosynthetic process	GO_BP	ANTKMT,ATP5F1A,ATP5F1B,ATP5F1C,ATP5F1D,ATP5F1E,ATP5F1EP2,ATP5MC1,ATP5MC2,ATP5MC3,ATP5ME,ATP5MF,ATP5MG,ATP5MGL,ATP5MJ,ATP5MK,ATP5PB,ATP5PD,ATP5PF,ATP5PO,ATP6V1A,ATPSCKMT,CAD,COX11,CTPS1,CTPS2,DMAC2L,DNAJC30,ENO1,FLCN,IMPDH1,IMPDH2,LIPA,NDUFA1,NDUFA10,NDUFA11,NDUFA12,NDUFA2,NDUFA3,NDUFA5,NDUFA6,NDUFA8,NDUFA9,NDUFAB1,NDUFB1,NDUFB10,NDUFB11,NDUFB2,NDUFB3,NDUFB4,NDUFB5,NDUFB6,NDUFB7,NDUFB8,NDUFB9,NDUF…
GO:0006261	8.18522e-08	8.30149	32.5001	50	54	DNA-templated DNA replication	GO_BP	AICDA,ASF1A,ATAD5,ATR,ATRX,BARD1,BAZ1A,BCL6,BLM,BOD1L1,BRCA1,BRCA2,CAMSAP3,CARM1,CCNE1,CCNE2,CDC34,CDC45,CDC6,CDC7,CDK2,CDK2AP1,CDK9,CDT1,CENPS,CENPX,CHRAC1,CHTF18,CIZ1,DACH1,DBF4,DBF4B,DDX11,DNA2,DNAJA3,DONSON,DSCC1,E2F7,E2F8,EME2,ETAA1,EXD2,FAM111A,FANCM,FBH1,FBXO5,FEN1,FGFR1,GEN1,GINS1,GINS2,GINS3,GINS4,GMNN,HELB,HMGA1,INO80,KAT7,LIG1,LIG3,LRWD1,MCM10,MCM3,MCM4,MCM5,MCM6,MCM7,MCM8,MCM9,MCMBP,M…
GO:0033047	9.39008e-08	8.23681	32.6007	50	54	regulation of mitotic sister chromatid segregation	GO_BP	ANAPC15,APC,ATM,AURKB,BECN1,BIRC5,BUB1,BUB1B,BUB3,CCNB1,CDC20,CDCA8,CDK1,CDK5RAP2,CENPF,DUSP1,DYNC1LI1,FBXO5,GEN1,HNRNPU,IK,INCENP,KAT2B,KAT5,KLHL22,KNL1,KNTC1,LCMT1,MAD2L1,MAD2L1BP,MAD2L2,NDC80,NUF2,NUMA1,PCID2,PLK1,PSMG2,RAD21,SPC24,SPC25,SPDL1,TEX14,TPR,TRIP13,TTK,XRCC3,ZNF207,ZW10,ZWILCH,ZWINT_x000D_
GO:0006399	9.80623e-08	7.06761	34.8545	53	58	tRNA metabolic process	GO_BP	AARS1,AARS2,AARSD1,ADAT1,ADAT2,AKT1,ALKBH1,ALKBH8,ANG,ANKRD16,BCDIN3D,BRF1,C2orf49,CARS1,CARS2,CDK5RAP1,CDKAL1,CLP1,CTU2,DALRD3,DARS1,DARS2,DDX1,DICER1,DPH3,DTD1,DTWD1,DTWD2,DUS1L,DUS2,DUS3L,DUS4L,EARS2,ELAC1,ELAC2,ELP1,ELP2,ELP3,ELP4,ELP5,ELP6,EPRS1,EXOSC10,EXOSC2,EXOSC3,EXOSC7,EXOSC8,EXOSC9,FAM98A,FAM98B,FARS2,FARSA,FARSB,FTSJ1,GARS1,GATB,GATC,GON7,GRSF1,GTF3C1,GTF3C2,GTF3C3,GTF3C4,GTF3C5,GTF3C…
GO:0018105	1.08829e-07	2.08692	152.667	192	253	peptidyl-serine phosphorylation	GO_BP	AKAP9,AKT1,AKT2,AKT3,ANGPT1,APP,ARAF,ATM,ATP2B4,ATR,AURKA,AXIN1,BAG4,BAK1,BAX,BCAR3,BCL2,BDKRB2,BDNF,BRAF,BRSK1,CAB39,CAMK1,CAMK1D,CAMK2D,CAMK4,CAV1,CD44,CDC7,CDK1,CDK2,CDK5,CDK5R1,CHUK,CLSPN,CNKSR3,CNOT9,CREBL2,CSNK1A1,CSNK1D,CSNK1E,CSNK1G1,CSNK1G2,CSNK1G3,CSNK2A1,CSNK2A2,CSNK2A3,DGKQ,DMD,DMPK,DMTN,DOCK7,DYRK1A,DYRK1B,DYRK2,DYRK3,DYRK4,EGFR,EIF2AK3,EIF4G1,ERN1,FNIP1,FNIP2,GADD45A,GGNBP2,GPD1L,GR…
GO:0032508	1.17698e-07	6.99712	34.9931	53	58	DNA duplex unwinding	GO_BP	ASCC1,ASCC2,ASCC3,BLM,BRIP1,CDC45,CHD1L,CHD8,CHTF18,DDX1,DDX11,DDX3X,DHX30,DHX36,DHX9,DNA2,DSCC1,DTD1,ERCC2,ERCC3,FANCM,FBH1,G3BP1,GINS1,GINS2,GINS3,GINS4,GTF2H2,HELB,HELQ,HMGA1,IGHMBP2,MCM3,MCM4,MCM5,MCM6,MCM7,MCM8,MCM9,MCMDC2,MNAT1,MRE11,NAV2,NBN,PIF1,POLQ,POT1,PURA,RAD50,RAD51,RAD54B,RECQL,RECQL4,RECQL5,RFC2,RFC3,RFC4,RFC5,RTEL1,RUVBL1,RUVBL2,SETX,SSBP1,SUB1,SUPV3L1,TOP2A,TWNK,UPF1,WRN,WRNIP1,…
GO:0034248	1.30182e-07	1.64743	308.398	364	511	regulation of amide metabolic process	GO_BP	AARS1,ABCA2,ABCA7,ABCE1,ABCG1,ACO1,AGO1,AGO2,AGO3,AGO4,AJUBA,AKT1,AKT2,ALKBH1,ALKBH5,ANG,APOE,APP,ATF4,ATXN2,BANK1,BCL3,BIN1,BOLL,BTG2,BZW1,BZW2,C1QBP,C6orf52,CALR,CAPRIN1,CAPRIN2,CASC3,CASP3,CCN1,CDK5RAP1,CELF1,CHRNA7,CIRBP,CLU,CNBP,CNOT1,CNOT10,CNOT11,CNOT2,CNOT3,CNOT6,CNOT6L,CNOT7,CNOT8,CNOT9,COA3,CPEB1,CPEB2,CPEB3,CPEB4,CSDE1,CSNK1E,CSNK2A1,CTIF,CYFIP1,CYP1B1,DAP,DAPK1,DAPK3,DDX1,DDX25,DDX3X,…
GO:0036258	1.58052e-07	Inf	18.7152	31	31	multivesicular body assembly	GO_BP	CHMP1A,CHMP1B,CHMP2A,CHMP2B,CHMP3,CHMP4A,CHMP4B,CHMP4C,CHMP5,CHMP6,CHMP7,HGS,IST1,MVB12A,PDCD6IP,RAB11A,SNF8,STAM,STAM2,TSG101,UBAP1,VPS25,VPS28,VPS36,VPS37A,VPS37B,VPS37C,VPS37D,VPS4A,VPS4B,VTA1_x000D_
GO:0070979	1.58052e-07	Inf	18.7152	31	31	protein K11-linked ubiquitination	GO_BP	ANAPC1,ANAPC10,ANAPC11,ANAPC13,ANAPC2,ANAPC4,ANAPC5,ANAPC7,AREL1,CDC16,CDC23,CDC26,CDC27,FZR1,PRKN,RNF26,RNF4,TRIM26,UBE2A,UBE2B,UBE2C,UBE2D3,UBE2D4,UBE2E2,UBE2E3,UBE2H,UBE2L3,UBE2L5,UBE2S,UBE2T,UBE2W_x000D_
GO:0002262	1.89515e-07	2.41835	106.858	139	177	myeloid cell homeostasis	GO_BP	ABCB10,ACIN1,ACVR1B,ACVR2A,ADAM17,ADAR,ALAS1,ANKRD54,ANXA1,ARID4A,ARNT,ATP5IF1,AXL,B2M,BAK1,BAP1,BAX,BCL2L11,BCL6,BMP4,BPGM,BRD1,CASP3,CDIN1,CDK6,CEBPG,CFLAR,CHMP5,CITED2,CSF1,DIAPH3,DMTN,DNASE2,DYRK3,EPAS1,ERCC2,ETS1,ETV2,FAM210B,FANCC,FECH,FLVCR1,FOXO3,G6PD,GATA3,GCNT4,GPI,HDAC6,HEATR3,HIF1A,HIPK2,HMGB1,HMGB2,HMOX1,HOXA5,HOXB6,HSCB,HSPA1A,HSPA1B,HSPA9,ID2,IL6,INHBA,IREB2,ISG15,ITPKB,JAK2,JMJD6,…
GO:0007095	1.92741e-07	23.7023	22.3375	36	37	mitotic G2 DNA damage checkpoint signaling	GO_BP	ABRAXAS1,ATM,BABAM1,BABAM2,BLM,BRCA1,BRCC3,BRSK1,CCNG1,CDC14B,CDK1,CDKN1A,CHEK1,CLSPN,DONSON,DTL,FOXN3,FOXO4,FZR1,IER3,MBTPS1,MBTPS2,MRE11,MRNIP,NBN,NOP53,PLK1,RINT1,SYF2,TAOK1,TAOK2,TAOK3,TICRR,TOPBP1,TRIM39,UIMC1_x000D_
GO:0032970	1.99607e-07	1.76931	232.431	280	385	regulation of actin filament-based process	GO_BP	ABI2,ABITRAM,ABL1,ABL2,ABRACL,ACTA2,ACTG1,ACTN2,ADD1,ADD3,ADORA1,AKAP13,AKAP9,ALMS1,ANK2,AP1AR,ARAP1,ARF1,ARF6,ARFGEF1,ARFIP1,ARFIP2,ARHGAP17,ARHGAP18,ARHGAP28,ARHGAP35,ARHGAP40,ARHGAP44,ARHGAP6,ARHGEF10,ARHGEF10L,ARHGEF18,ARHGEF5,ARPC2,ARPC3,ARPC5,ARPC5L,ARPIN,ASAP3,ATP2A2,AVIL,BAG4,BAIAP2,BAIAP2L1,BAIAP2L2,BBS4,BCAS3,BIN1,BRAF,BRK1,BST2,C9orf72,CAMK2D,CAPG,CAPN10,CAPZA1,CAPZA2,CAPZB,CARMIL1,CAV…
GO:0140694	2.08488e-07	2.15336	133.862	170	223	non-membrane-bounded organelle assembly	GO_BP	AAAS,ABRAXAS1,ABRAXAS2,ABT1,ACTG1,ACTN2,ADPRHL1,AKAP13,ALKBH5,ALMS1,ANKRD1,ANLN,ARHGEF10,ARHGEF5,ASB2,ASPM,ATXN2,ATXN2L,AUP1,AURKA,AURKB,AURKC,BCCIP,BICD1,BIRC5,BOP1,BRCA1,BRIX1,C10orf90,C1QBP,C2CD3,C9orf72,CAPN3,CAPRIN1,CCDC57,CCDC61,CCDC69,CCNB2,CCP110,CCSAP,CDC20,CDCA8,CDK2,CDK5RAP2,CDS1,CDS2,CENPA,CENPC,CENPE,CENPF,CENPH,CENPJ,CENPK,CENPT,CENPW,CENPX,CEP120,CEP135,CEP152,CEP192,CEP295,CEP44,C…
GO:0018107	2.17059e-07	7.91733	31.3755	48	52	peptidyl-threonine phosphorylation	GO_BP	ACVR1B,AKT1,APP,ATF2,AXIN1,CAB39,CAD,CADM4,CALM1,CALM2,CALM3,CAMK2D,CDC42BPA,CDC42BPB,CDC42BPG,CDK1,CDK10,CDK5,CDK5R1,CHEK1,CHI3L1,CSNK2A1,CSNK2A2,CSNK2A3,CSNK2B,DGKQ,DMTN,DYRK1A,DYRK1B,DYRK2,DYRK3,DYRK4,EGF,EIF4G1,GSK3A,GSK3B,HIPK1,HIPK2,HIPK3,INPP5K,LMTK2,LRRK2,MAP3K10,MAPK1,MAPK8,MARK2,NLK,OXSR1,PARD3,PDPK1,PLK1,PPP2R5D,PRKAG2,PRKCA,PRKCD,PRKD1,PRKD2,PRKDC,RIPK2,ROCK1,ROCK2,S1PR2,SIRT2,SMAD7,S…
GO:0030866	2.4348e-07	13.1708	25.3561	40	42	cortical actin cytoskeleton organization	GO_BP	AKAP11,ANLN,ARF6,CALR,CAVIN3,DLG1,ECT2,EHD2,EPB41,EPB41L1,EPB41L2,EPB41L3,EZR,FHOD1,FHOD3,FMNL1,FMNL2,FMNL3,IKBKB,IQGAP1,IQGAP2,IQGAP3,LCP1,LLGL1,LLGL2,NCKAP1,PDCD6IP,PLEC,PLEK,PLS1,RAB13,RACGAP1,RHOQ,ROCK1,ROCK2,RTKN,STRIP1,TLN1,TNF,VPS4A_x000D_
GO:0023057	2.60441e-07	1.32947	896.519	987	1485	negative regulation of signaling	GO_BP	AATF,ABCA7,ABHD6,ABL1,ABL2,ACAA2,ACKR3,ACVR1,ADA,ADAM17,ADAMTS12,ADAR,ADIPOR1,ADM,ADNP,ADORA1,ADRB2,AGER,AGT,AIDA,AJUBA,AKT1,AKT1S1,ALPK2,AMBP,AMER1,AMFR,ANKRD6,AP1AR,APC,APOE,APPL1,AR,ARF1,ARHGAP12,ARHGAP24,ARHGAP35,ARHGAP42,ARHGAP44,ARHGEF2,ARID4A,ARID4B,ARMC10,ARR3,ARRB1,ARRB2,ARRDC1,ARRDC3,ASAH2,ASH1L,ASPN,ASXL1,ATAD1,ATAD5,ATF3,ATF4,ATF6B,ATM,ATP2B4,ATXN3,AURKB,AXIN1,AXIN2,AZI2,BAG5,BAK1,BAM…
GO:0016925	2.75736e-07	6.72655	33.797	51	56	protein sumoylation	GO_BP	ARNT,BCL11A,CAPN3,CBX4,CTNNB1,EGR1,EGR2,EID3,GNL3,GNL3L,HDAC4,HDAC7,HMG20A,HMG20B,IFIH1,KIAA1586,MDM2,MUL1,NFATC2IP,NSMCE1,NSMCE2,NSMCE3,NSMCE4A,PARK7,PIAS1,PIAS2,PIAS3,PIAS4,PML,RANBP2,RANGAP1,RELA,RNF212,RNF212B,RWDD3,SAE1,SENP1,SENP2,SENP5,SENP6,SLF1,SLF2,SMC5,SMC6,STX1A,SUMO1,SUMO2,SUMO3,SUMO4,TOLLIP,TOPORS,TRIM27,TRIM28,TRIM38,TRPM4,UBA2,UBE2I,UHRF2,ZBED1,ZMIZ1,ZMIZ2,ZNF451_x000D_
GO:0045839	2.7976e-07	6.72093	33.8081	51	56	negative regulation of mitotic nuclear division	GO_BP	ANAPC15,APC,ATM,AURKAIP1,AURKB,BIRC5,BMP4,BUB1,BUB1B,BUB3,CCNB1,CDC20,CDCA8,CDK5RAP2,CENPF,CHEK1,DUSP1,DYNC1LI1,FBXO5,GEN1,IK,INCENP,KLHL22,KNL1,KNTC1,LCMT1,MAD2L1,MAD2L1BP,MAD2L2,MTBP,NDC80,NME6,NUF2,PCID2,PLK1,PSMG2,RAD21,SPC24,SPC25,SPDL1,TEX14,TOM1L1,TOM1L2,TPR,TRIP13,TTK,XRCC3,ZNF207,ZW10,ZWILCH,ZWINT_x000D_
GO:0033365	2.85218e-07	2.99921	69.213	95	117	protein localization to organelle	GO_BP	ABCA7,ABHD17A,ABHD17B,ABHD17C,ABL1,ABLIM3,ACD,ADAM10,AGK,AIFM1,AIP,AKAP11,AKIRIN2,AKT1,ANGPT1,ANK2,ANKRD13A,ANKRD13C,AP3B1,AP3D1,AP3M1,AP4M1,APC,APLF,APPL1,APPL2,ARF4,ARF6,ARFRP1,ARIH2,ARL1,ARL13B,ARL2,ARL3,ARL5A,ARL5B,ARL6,ASAP1,ATF2,ATG13,ATG14,ATP13A2,ATP5IF1,ATP6V1D,ATR,ATRX,AUP1,AURKA,AURKB,BAG3,BAG4,BAG6,BANP,BAP1,BARD1,BAX,BBIP1,BBS1,BBS2,BBS4,BBS9,BCAP29,BCAP31,BCL3,BCS1L,BECN1,BHLHE40-AS…
GO:0032981	3.26264e-07	5.93101	36.223	54	60	mitochondrial respiratory chain complex I assembly	GO_BP	ACAD9,BCS1L,COA1,DMAC1,DMAC2,ECSIT,FOXRED1,LYRM2,NDUFA1,NDUFA10,NDUFA11,NDUFA12,NDUFA2,NDUFA3,NDUFA5,NDUFA6,NDUFA8,NDUFA9,NDUFAB1,NDUFAF1,NDUFAF2,NDUFAF3,NDUFAF4,NDUFAF5,NDUFAF6,NDUFAF7,NDUFAF8,NDUFB1,NDUFB10,NDUFB11,NDUFB2,NDUFB3,NDUFB4,NDUFB5,NDUFB6,NDUFB7,NDUFB8,NDUFB9,NDUFC1,NDUFC2,NDUFS1,NDUFS2,NDUFS3,NDUFS4,NDUFS5,NDUFS7,NDUFS8,NUBPL,OXA1L,TAFAZZIN,TIMM21,TMEM126A,TMEM126B,TMEM186_x000D_
GO:0070507	3.29426e-07	5.39219	38.5662	57	64	regulation of microtubule cytoskeleton organization	GO_BP	ABL1,AKAP9,APC,ARHGEF2,ARHGEF7,ARL2,ATAT1,ATXN7,BICD1,BICD2,BMERB1,CAMSAP1,CAMSAP2,CAMSAP3,CCSAP,CDK2AP2,CDK5R1,CDK5RAP2,CDKN1B,CENPJ,CEP70,CEP97,CHMP1A,CHMP1B,CHMP2A,CHMP2B,CHMP3,CHMP4A,CHMP4B,CHMP4C,CHMP5,CHMP6,CHMP7,CIB1,CKAP2,CKAP5,CLASP1,CLASP2,CLIP1,CLIP3,CLTC,CYLD,DCTN1,DIAPH3,DIXDC1,DRG1,DYNC1H1,DYRK1A,EFNA5,EML2,EML3,FAM107A,FKBP4,FSD1,GAS2L1,GBA2,GIT1,GNAI1,GPSM2,GSK3A,GSK3B,HAUS1,HAUS2…
GO:0009966	3.315e-07	1.39719	617.053	693	1039	regulation of signal transduction	GO_BP	AAK1,AATF,ABAT,ABCA1,ABCA7,ABHD6,ABL1,ABL2,ABR,ACAA2,ACKR3,ACTA2,ACTN4,ACVR1,ACVR1B,ACVR2A,ACVR2B,ADA,ADAM10,ADAM17,ADAM8,ADAM9,ADAMTS12,ADAMTS3,ADAR,ADGRG1,ADIPOR1,ADM,ADNP,ADORA1,ADORA2B,ADRA1B,ADRB2,AFAP1L2,AGER,AGO3,AGPAT1,AGPAT2,AGT,AIDA,AIP,AJUBA,AKAP12,AKAP13,AKAP5,AKAP6,AKAP7,AKIP1,AKR1C2,AKR1C3,AKT1,AKT1S1,AKT3,ALK,ALPK1,ALPK2,ALS2,AMBP,AMBRA1,AMER1,AMFR,AMOT,ANAPC15,ANGPT1,ANKRD1,ANKRD1…
GO:0009100	3.41753e-07	1.76847	223.27	269	370	glycoprotein metabolic process	GO_BP	A4GALT,AATF,ABCA2,ABCA7,ABO,ACOT8,ADAMTS12,ADAMTS13,ADAMTS7,AGA,AGO2,ALG1,ALG10,ALG10B,ALG11,ALG12,ALG13,ALG14,ALG2,ALG3,ALG5,ALG6,ALG8,ALG9,AQP11,ARFGEF1,ATP7A,B3GALNT1,B3GALNT2,B3GALT1,B3GALT2,B3GALT5,B3GALT6,B3GALT9,B3GAT2,B3GAT3,B3GLCT,B3GNT2,B3GNT4,B3GNT5,B3GNT7,B4GALT1,B4GALT2,B4GALT3,B4GALT4,B4GALT5,B4GALT6,B4GALT7,B4GAT1,BACE2,BCL2,BMP2,BMPR1B,BMPR2,BPNT2,C1GALT1,C1GALT1C1,C1GALT1C1L,CANT…
GO:0007093	3.44847e-07	9.50892	27.6916	43	46	mitotic cell cycle checkpoint signaling	GO_BP	ABRAXAS1,ANAPC15,APC,ATF2,ATM,AURKB,BABAM1,BABAM2,BARD1,BIRC5,BLM,BRCA1,BRCC3,BRSK1,BUB1,BUB1B,BUB3,CASP2,CCNB1,CCND1,CCNG1,CDC14B,CDC20,CDC6,CDCA8,CDK1,CDK2,CDK5RAP2,CDKN1A,CDKN1B,CENPF,CHEK1,CHEK2,CHFR,CHMP4C,CLSPN,CRADD,DONSON,DTL,DUSP1,DYNC1LI1,E2F7,EME2,FANCD2,FBXO31,FOXN3,FOXO4,FZR1,GEN1,GIGYF2,GTSE1,HUS1,IER3,IK,INCENP,INIP,INTS3,KLHL22,KNL1,KNTC1,LCMT1,MAD2L1,MAD2L1BP,MAD2L2,MAP3K20,MBTPS…
GO:0007275	3.55546e-07	1.51362	403.52	465	677	multicellular organism development	GO_BP	AAMP,AARS1,AATF,ABAT,ABCA12,ABCA2,ABCA3,ABCB10,ABCC9,ABCD1,ABI1,ABI2,ABITRAM,ABL1,ABL2,ABT1,ACACB,ACADM,ACAP3,ACAT1,ACD,ACER3,ACIN1,ACKR3,ACO1,ACO2,ACP5,ACSL3,ACSL4,ACTA2,ACTB,ACTBL2,ACTG1,ACTL6A,ACTN2,ACTR5,ACTR8,ACVR1,ACVR1B,ACVR2A,ACVR2B,ADA,ADAM10,ADAM12,ADAM15,ADAM17,ADAM20,ADAM21,ADAM22,ADAM8,ADAMTS1,ADAMTS12,ADAMTS16,ADAMTS3,ADAMTS5,ADAMTS6,ADAMTS7,ADAMTS9,ADAP2,ADAR,ADARB1,ADCY6,ADCY9,ADD…
GO:0042789	3.85414e-07	9.44032	27.771	43	46	mRNA transcription by RNA polymerase II	GO_BP	ANXA2,AP3B1,ATF2,ATF4,C5AR1,CREB1,EPAS1,FLNA,HLTF,MED1,NCBP1,NCBP2,NCBP3,NCOA1,NCOA2,NFKBIZ,NR1H2,PPARG,RARA,RXRA,RXRB,S100A10,SREBF1,STAT3,TAF1,TAF10,TAF11,TAF12,TAF13,TAF2,TAF3,TAF4,TAF4B,TAF5,TAF6,TAF7,TAF8,TAF9,TBP,TFCP2,THRB,VDR,ZBTB1_x000D_
GO:0010648	3.88047e-07	1.32367	895.916	985	1484	negative regulation of cell communication	GO_BP	AATF,ABCA7,ABHD6,ABL1,ABL2,ACAA2,ACKR3,ACVR1,ADA,ADAM17,ADAMTS12,ADAR,ADIPOR1,ADM,ADNP,ADORA1,ADRB2,AGER,AGT,AIDA,AJUBA,AKT1,AKT1S1,ALPK2,AMBP,AMER1,AMFR,ANKRD6,APC,APOE,APPL1,AR,ARF1,ARHGAP12,ARHGAP24,ARHGAP35,ARHGAP42,ARHGAP44,ARHGEF2,ARID4A,ARID4B,ARMC10,ARR3,ARRB1,ARRB2,ARRDC1,ARRDC3,ASAH2,ASH1L,ASPN,ASXL1,ATAD1,ATAD5,ATF3,ATF4,ATF6B,ATM,ATP2B4,ATXN3,AURKB,AXIN1,AXIN2,AZI2,BAG5,BAK1,BAMBI,BAN…
GO:0009145	4.0899e-07	3.06916	68.22	93	113	purine nucleoside triphosphate biosynthetic process	GO_BP	ADK,ANTKMT,ATP5F1A,ATP5F1B,ATP5F1C,ATP5F1D,ATP5F1E,ATP5F1EP2,ATP5MC1,ATP5MC2,ATP5MC3,ATP5ME,ATP5MF,ATP5MG,ATP5MGL,ATP5MJ,ATP5MK,ATP5PB,ATP5PD,ATP5PF,ATP5PO,ATP6V1A,ATPSCKMT,COX11,DMAC2L,DNAJC30,ENO1,FLCN,IMPDH1,IMPDH2,LIPA,NDUFA1,NDUFA10,NDUFA11,NDUFA12,NDUFA2,NDUFA3,NDUFA5,NDUFA6,NDUFA8,NDUFA9,NDUFAB1,NDUFB1,NDUFB10,NDUFB11,NDUFB2,NDUFB3,NDUFB4,NDUFB5,NDUFB6,NDUFB7,NDUFB8,NDUFB9,NDUFC1,NDUFC2,ND…
GO:0071539	4.31473e-07	Inf	17.5035	29	29	protein localization to centrosome	GO_BP	APC,AURKA,BBS4,BICD1,C2CD3,CCDC14,CEP131,CEP192,CEP250,CEP350,CEP72,CEP83,CSNK1D,DCTN2,DISC1,GOLGB1,GSK3B,HOOK3,KIAA0753,MAPRE1,MARK4,MCPH1,NSFL1C,NUDCD3,NUP62,PARD6A,PCM1,PIBF1,RAB11A,RAB11FIP3,SNX10,SPAG5,STIL,STK3,TRIM69,UBXN2B_x000D_
GO:0001841	4.39512e-07	3.29917	61.5791	85	102	neural tube formation	GO_BP	ABL1,ADM,APAF1,ARHGAP35,BBS4,BCL10,BMP4,BRD2,CASP3,CC2D2A,CDK20,CECR2,CELSR1,CITED2,CLUAP1,CTHRC1,DEAF1,DLC1,DVL1,DVL2,DVL3,FOLR1,FZD1,FZD2,FZD3,FZD6,GDF7,GLMN,HIF1A,IFT122,IFT172,IFT52,IFT57,KAT2A,KDM2B,KIF20B,LIAS,LMO4,LRP2,LUZP1,MED12,MIB1,MKS1,MTHFD1,MTHFD1L,MTHFR,NOG,OPA1,PAX2,PFN1,PHACTR4,PLXNB2,PRICKLE1,PRKACA,PRKACB,PTCH1,PTK7,RALA,RARA,RARG,RPS7,SALL4,SCRIB,SDC4,SEC24B,SEMA4C,SETD2,SKI,S…
GO:0051028	4.47423e-07	5.85001	35.5486	53	59	mRNA transport	GO_BP	AAAS,AGFG1,AHCTF1,AKAP8L,ALKBH5,ALYREF,BICD2,CASC3,CETN2,CETN3,CHTOP,DDX19A,DDX19B,DDX25,DDX39A,DDX39B,DHX9,EIF4A3,EIF4E,ENY2,FMR1,FXR1,FXR2,FYTTD1,G3BP2,GLE1,HHEX,HNRNPA1,HNRNPA2B1,HSF1,IGF2BP1,IGF2BP2,IGF2BP3,IWS1,KHSRP,KIF5C,LRPPRC,MAGOH,MAGOHB,MCM3AP,MVP,NCBP1,NCBP2,NCBP3,NDC1,NEAT1,NPIPA1,NSUN2,NUP107,NUP133,NUP153,NUP155,NUP160,NUP188,NUP205,NUP210,NUP214,NUP35,NUP37,NUP42,NUP43,NUP50,NUP54…
GO:0006400	5.71978e-07	12.5665	24.1057	38	40	tRNA modification	GO_BP	AARS1,ADAT2,AKT1,ALKBH1,ALKBH8,ANKRD16,BCDIN3D,CDK5RAP1,CDKAL1,CTU2,DALRD3,DPH3,DTWD1,DTWD2,DUS1L,DUS2,DUS3L,DUS4L,ELP1,ELP2,ELP3,ELP4,ELP5,ELP6,FTSJ1,GON7,GTPBP3,HSD17B10,KTI12,LCMT2,METTL1,METTL2A,METTL2B,METTL6,METTL8,MOCS3,MTFMT,MTO1,NAT10,NSUN2,NSUN3,NSUN6,OSGEP,OSGEPL1,PUS1,PUS10,PUS3,PUS7,PUSL1,QTRT1,QTRT2,RPUSD4,SARS1,SEPSECS,SSB,TARBP1,THADA,THG1L,THUMPD1,THUMPD2,THUMPD3,TPRKB,TRDMT1,TRI…
GO:0000209	5.7787e-07	3.03782	66.7055	91	111	protein polyubiquitination	GO_BP	AMBRA1,AMFR,ANAPC1,ANAPC10,ANAPC11,ANAPC13,ANAPC2,ANAPC4,ANAPC5,ANAPC7,ANKIB1,AREL1,ARIH1,ARIH2,ARRDC4,AXIN1,BARD1,BCL2,BFAR,BIRC2,BLMH,BRCA1,BTRC,C10orf90,CBFB,CBL,CDC16,CDC23,CDC26,CDC27,CDC34,CEP63,CHFR,CTNNB1,CUL1,CUL3,CUL4B,DCAF15,DDA1,DDB2,DDX3X,DTL,DTX3L,DTX4,DZIP3,ERCC8,FBXL17,FBXO22,FBXO28,FBXO38,FBXO4,FBXO45,FBXO7,FBXO9,FBXW11,FZR1,GABARAP,GPS2,HACE1,HDAC6,HECTD1,HECTD2,HERC5,HUWE1,IRF2…
GO:0018193	6.7068e-07	1.50605	394.77	454	657	peptidyl-amino acid modification	GO_BP	ABI1,ABI2,ABL1,ABL2,ACVR1,ACVR1B,ADAM17,ADNP,AGBL2,AGBL5,AGT,AGTPBP1,AKAP9,AKT1,AKT2,AKT3,ALK,ANGPT1,ANTKMT,APP,ARAF,AREG,ARHGEF2,ARNT,ASPH,ATAT1,ATF2,ATM,ATP13A2,ATP2B4,ATP7A,ATPSCKMT,ATR,AURKA,AXIN1,BAG4,BAG6,BAK1,BANK1,BAX,BCAR3,BCL11A,BCL2,BDKRB2,BDNF,BLOC1S1,BRAF,BRSK1,CAB39,CAD,CADM4,CALM1,CALM2,CALM3,CAMK1,CAMK1D,CAMK2D,CAMK4,CAPN3,CAV1,CBL,CBLB,CBX4,CD40,CD44,CD74,CDC42BPA,CDC42BPB,CDC42B…
GO:1904951	6.81585e-07	1.88493	173.717	213	288	positive regulation of establishment of protein localization	GO_BP	AACS,ABAT,ABCG1,ABLIM3,ACSL3,ACSL4,ADAM8,ADAM9,AKAP5,AKT2,ANG,ANK3,ANKRD1,ANP32B,APBB1,APBB3,ARF6,ARHGEF5,ARIH2,ATG13,ATP13A2,ATP2C1,B3GAT3,BAD,BAG3,BAP1,BCAP31,C1QTNF3,C2CD2L,C2CD5,CAMK1,CAPN10,CCT2,CCT3,CCT4,CCT5,CCT6A,CCT7,CCT8,CD2AP,CD81,CDC42,CDH1,CDK1,CDK5,CDK5R1,CENPJ,CEP120,CEP131,CEP135,CEP290,CEP295,CFTR,CHP1,CIB1,CNST,CORO2B,CSNK2A2,CTDSPL2,DKC1,DMAP1,DNM1L,DYNLL1,ECT2,EDEM1,EDEM2,EFCA…
GO:0042157	6.84126e-07	2.61793	83.9166	111	139	lipoprotein metabolic process	GO_BP	ABCA1,ABHD10,ABHD17A,ABHD17B,ABHD17C,APOE,APOL1,APOL2,APOL3,APOL6,APOLD1,APOM,ATG10,ATG12,ATG13,ATG16L1,ATG4A,ATG4B,ATG4C,ATG5,ATG7,ATM,CLIP3,CTSD,DBI,DPM1,DPM2,DPM3,GBA1,GLUL,GOLGA7,GOLGA7B,GPAA1,HHAT,ITGAV,ITGB3,LCAT,LDLR,LIPA,LIPG,LYPLA1,LYPLA2,LYPLAL1,MPPE1,NMT1,NMT2,PGAP1,PGAP2,PGAP3,PGAP4,PIGA,PIGB,PIGC,PIGF,PIGG,PIGH,PIGK,PIGL,PIGM,PIGN,PIGO,PIGP,PIGQ,PIGS,PIGT,PIGU,PIGV,PIGW,PIGX,PIGZ,PIK…
GO:0042254	7.07703e-07	12.4567	23.3354	37	39	ribosome biogenesis	GO_BP	AATF,ABCE1,ABT1,BMS1,BOP1,BRIX1,BUD23,BYSL,C1D,C1orf131,C1QBP,CHD7,CINP,CUL4A,CUL4B,DCAF13,DDX10,DDX17,DDX18,DDX21,DDX27,DDX28,DDX31,DDX3X,DDX49,DDX51,DDX52,DDX54,DDX56,DHX29,DHX30,DHX37,DIMT1,DIS3,DKC1,DNTTIP2,DROSHA,EBNA1BP2,EFL1,EIF1AX,EIF2A,EIF4A3,EIF5,EIF5B,EIF6,EMG1,ERAL1,ERCC2,ERI1,ERI2,ERI3,ESF1,EXOSC1,EXOSC10,EXOSC2,EXOSC3,EXOSC5,EXOSC6,EXOSC7,EXOSC8,EXOSC9,FASTKD2,FBL,FBLL1,FCF1,FDXACB1…
GO:0016073	7.30971e-07	5.71033	35.0156	52	58	snRNA metabolic process	GO_BP	CC2D1A,CDK7,DKC1,ELL,ELL2,EXOSC10,EXOSC2,EXOSC3,EXOSC5,EXOSC6,EXOSC7,EXOSC8,EXOSC9,ICE1,ICE2,INTS1,INTS10,INTS11,INTS12,INTS13,INTS14,INTS2,INTS3,INTS4,INTS5,INTS6,INTS6L,INTS7,INTS8,INTS9,LARP7,METTL16,METTL4,MTREX,NHP2,NOP10,POLR3B,RBM7,RPAP2,SNAPC1,SNAPC2,SNAPC3,SNAPC4,SNAPC5,TOE1,TUT1,USB1,USPL1,ZC3H8,ZCCHC7,ZCCHC8,ZNF143_x000D_
GO:0007006	7.53266e-07	4.2323	44.6199	64	74	mitochondrial membrane organization	GO_BP	ACAA2,ADCK1,AFG3L2,AGK,ALKBH7,AP3B1,APOO,APOOL,ARHGAP11B,ATF2,ATP5IF1,BAD,BAK1,BAX,BCL2,BCL2L1,BCL2L11,BCL2L2,BCS1L,BID,BLOC1S2,BNIP3,BNIP3L,BOK,CHCHD10,CHCHD3,CHCHD6,CIBAR1,CLN8,CNP,COX18,DNAJC11,GCLC,GHITM,GSK3A,GSK3B,HIP1R,HK2,HSP90AA1,HSPA1A,HSPA4,HSPA9,IER3,IMMT,LETM1,MAIP1,MFN2,MICOS10,MICOS13,MIR29A,MOAP1,MPV17L,MTCH1,MTCH2,MTX2,MTX3,MUL1,NAIF1,OMA1,OPA1,OXA1L,PDCD5,PEX5,PMAIP1,PPIF,PPM1K,…
GO:0007040	7.69256e-07	3.00263	67.0125	91	111	lysosome organization	GO_BP	ABCA1,ACP2,AKTIP,AP3B1,ARL8B,ARSB,ATP6AP1,ATP6AP2,ATP6V0A1,ATP6V0B,ATP6V1A,ATP6V1D,ATP6V1F,ATP6V1H,BECN1,CCDC115,CHMP1A,CHMP1B,CHMP2A,CHMP2B,CHMP3,CHMP4A,CHMP4B,CHMP4C,CHMP5,CHMP6,CHMP7,CLN5,CLN6,CLN8,CREG1,FHIP1B,FLCN,FNIP1,GAA,GBA1,GNPTAB,GRN,HEXA,HEXB,HOOK1,HOOK2,HOOK3,HPS1,HPS4,HSD17B1,LAMP1,LAMP2,LAMTOR1,LAPTM4B,LIPA,LRRK2,MBTPS1,MCOLN1,MFSD8,MTOR,NAGLU,NAGPA,PI4KB,PIKFYVE,PPP3CB,PPT1,RAB14,…
GO:1901576	7.84606e-07	1.64569	246.719	295	433	organic substance biosynthetic process	GO_BP	A4GALT,AACS,AAR2,AARS1,AARS2,AARSD1,AASDH,AASDHPPT,AASS,AATF,ABAT,ABCA1,ABCA2,ABCA3,ABCA7,ABCA8,ABCB10,ABCB7,ABCC2,ABCC5,ABCC6,ABCD1,ABCD3,ABCE1,ABCF1,ABCG1,ABHD14B,ABHD2,ABHD3,ABHD4,ABHD5,ABHD6,ABL1,ABLIM3,ABO,ABT1,ABTB1,ACAA2,ACACA,ACACB,ACADM,ACADVL,ACAT1,ACBD3,ACD,ACER3,ACIN1,ACLY,ACMSD,ACO1,ACOT7,ACOT8,ACP5,ACP6,ACSF3,ACSL1,ACSL3,ACSL4,ACSL5,ACSM1,ACSM2A,ACSM2B,ACSM3,ACSM5,ACSS1,ACSS2,ACTA2,…
GO:0007264	8.09936e-07	5.69987	34.1722	51	57	small GTPase-mediated signal transduction	GO_BP	ABCA1,ABI2,ABL1,ABL2,ABR,ADGRG1,AKAP13,ALS2,AMOT,APOE,ARAP1,ARF6,ARFGAP1,ARFGEF1,ARFGEF2,ARFGEF3,ARFIP2,ARHGAP1,ARHGAP10,ARHGAP11A,ARHGAP11B,ARHGAP12,ARHGAP17,ARHGAP18,ARHGAP19,ARHGAP21,ARHGAP22,ARHGAP23,ARHGAP24,ARHGAP26,ARHGAP27,ARHGAP28,ARHGAP29,ARHGAP31,ARHGAP32,ARHGAP33,ARHGAP35,ARHGAP39,ARHGAP4,ARHGAP40,ARHGAP42,ARHGAP44,ARHGAP45,ARHGAP5,ARHGAP6,ARHGAP8,ARHGDIA,ARHGDIB,ARHGEF1,ARHGEF10,ARHG…
GO:0000184	9.2968e-07	8.99965	26.5635	41	44	nuclear-transcribed mRNA catabolic process, nonsense-mediated decay	GO_BP	CASC3,CTIF,DCP1A,DCP1B,DCP2,DHX34,EIF3E,EIF4A3,ETF1,EXOSC10,GSPT1,GSPT2,HNRNPAB,MAGOH,MAGOHB,NBAS,NCBP1,NCBP2,PABPC1,PARN,PNRC1,PNRC2,PYM1,RBM8A,RC3H1,RNPS1,SECISBP2,SKIC2,SKIC3,SKIC8,SMG1,SMG5,SMG6,SMG7,SMG8,SMG9,UPF1,UPF2,UPF3A,UPF3B,ZC3H12A_x000D_
GO:0032206	9.3378e-07	12.2061	23.5249	37	39	positive regulation of telomere maintenance	GO_BP	ACD,ACTL6A,ACTR5,ACTR8,ATM,ATR,ATRX,AURKB,CCT2,CCT3,CCT4,CCT5,CCT6A,CCT7,CCT8,CTNNB1,DHX36,DKC1,ERCC1,FBXO4,GCH1,GNL3,HMBOX1,HNRNPA1,HNRNPA2B1,HNRNPD,INO80,INO80B,INO80C,INO80D,INO80E,MAP2K7,MAP3K4,MAPK1,MAPK3,MAPKAPK5,MCRS1,MRE11,NABP2,NAF1,NBN,NEK2,NEK7,NFRKB,PARN,PML,PNKP,POT1,PPP1R10,PRKCQ,RAD50,RTEL1,RUVBL1,RUVBL2,SIRT6,SLX4,TCP1,TERF1,TERF2,TERF2IP,TINF2,TNKS,TNKS2,UCHL5,XRCC5,YY1_x000D_
GO:0006606	9.47375e-07	3.12594	62.1008	85	103	protein import into nucleus	GO_BP	AKIRIN2,AKT1,ANGPT1,APPL1,APPL2,ATF2,BAG3,BCL3,BMP4,CBLB,CDH1,CDK1,CDKN1A,CHP1,CRY2,CSE1L,DMAP1,E2F3,ECT2,EFCAB7,EIF4ENIF1,ELAVL1,EP300,FAM53A,FAM53B,FAM53C,FERMT1,FLNA,GLI3,HDAC3,HEATR3,HIKESHI,HSP90AA1,HYAL2,ING1,IPO11,IPO13,IPO4,IPO5,IPO7,IPO8,IPO9,JAK2,JUP,KCNQ3,KPNA1,KPNA2,KPNA3,KPNA4,KPNA5,KPNA6,KPNB1,LMNA,LRRK2,MAPK14,MAVS,MDFIC,MED1,NF1,NFKBIA,NOTCH1,NUP107,NUP133,NUP153,NUP155,NUP188,NUP…
GO:0072659	9.93561e-07	2.58943	82.4691	109	137	protein localization to plasma membrane	GO_BP	ABCA12,ACSL3,ACTB,ACTN2,AFDN,AKAP5,AKT1,AKT2,ANK1,ANK2,ANK3,AP2M1,APPL1,AR,ARF6,ARFRP1,ARHGAP44,ARHGEF16,ARL6IP5,ASB3,ATP1B1,ATP1B3,ATP2B4,ATP2C1,ATP2C2,ATP6AP1,BAG4,BBS1,BBS2,BCL2L1,BLZF1,BSG,C2CD5,CACNB2,CACNB3,CCDC88A,CD81,CDH1,CDH2,CDK5,CIB1,CLASP2,CLIP3,CLTC,CNPY4,CNST,CRB3,CSK,DAB2,DENND4C,DLG1,EFR3A,EFR3B,EGFR,EHD1,EHD2,EHD3,EHD4,EMP2,EPB41L3,EPHA2,EPHB2,ERRFI1,EXOC5,EZR,F11R,FCHO2,FLNA,FL…
GO:0046486	1.03517e-06	1.68438	241.487	287	400	glycerolipid metabolic process	GO_BP	ABCA3,ABHD12,ABHD12B,ABHD2,ABHD3,ABHD4,ABHD5,ABHD6,ACP6,ACSL1,ACSL3,AGK,AGPAT1,AGPAT2,AGPAT3,AGPAT4,AGPAT5,AJUBA,ANG,APOE,ATG14,ATM,AVIL,BECN1,BPNT1,BPNT2,C3,CAPN2,CAT,CAV1,CDIPT,CDK8,CDS1,CDS2,CEPT1,CHKA,CHPT1,CISH,CNEP1R1,CPS1,CPT1A,CRLS1,CTDNEP1,DAGLB,DBI,DDHD1,DDHD2,DGAT1,DGKA,DGKD,DGKE,DGKH,DGKI,DGKQ,DGKZ,DHRS7B,DNAJC19,DPM1,DPM2,DPM3,EFR3A,EFR3B,ENPP2,ENPP6,ETNK1,ETNK2,FAAH,FABP3,FABP5,FAR1…
GO:0046777	1.08918e-06	2.32496	100.76	130	167	protein autophosphorylation	GO_BP	ABL1,ACVR1B,AKT1,ALK,ATM,ATP13A2,ATR,AURKA,AURKB,CAD,CALM1,CALM2,CALM3,CAMK2D,CAMK4,CAMKK2,CAV1,CDK12,CDKL5,CHEK2,CHP1,CLK2,DAPK1,DAPK2,DAPK3,DDR1,DDR2,DDX3X,DYRK1A,EEF2K,EGFR,EIF2AK1,EIF2AK2,EIF2AK3,EIF2AK4,ENPP1,EPHA1,EPHA4,EPHA7,EPHB1,EPHB4,ERN1,ERRFI1,FAM20C,FER,FGFR1,FGFR2,FGFR4,GREM1,GRK5,GSK3B,HTATIP2,IGF1R,INSR,IRAK1,JAK2,KIT,LMTK2,LRRK2,LYN,MAK,MAP2K2,MAP3K10,MAP3K11,MAP3K12,MAP3K13,MAP3…
GO:0009451	1.1273e-06	3.63033	50.5511	71	84	RNA modification	GO_BP	AARS1,ADAR,ADARB1,ADAT2,AICDA,AKT1,ALKBH1,ALKBH3,ALKBH5,ALKBH8,ANKRD16,APOBEC2,APOBEC3C,APOBEC3F,APOBEC3G,BAG4,BCDIN3D,BUD23,CBLL1,CDK5RAP1,CDKAL1,CMTR1,CMTR2,CTU2,DALRD3,DIMT1,DKC1,DNAJB11,DPH3,DTWD1,DTWD2,DUS1L,DUS2,DUS3L,DUS4L,ELP1,ELP2,ELP3,ELP4,ELP5,ELP6,EMG1,FBL,FBLL1,FDXACB1,FTO,FTSJ1,FTSJ3,GAR1,GON7,GTPBP3,HENMT1,HNRNPAB,HSD17B10,JMJD6,KTI12,LARP7,LCMT2,METTL1,METTL14,METTL15,METTL16,METT…
GO:0033046	1.2238e-06	7.24456	28.9784	44	48	negative regulation of sister chromatid segregation	GO_BP	ANAPC15,APC,ATM,AURKB,BIRC5,BUB1,BUB1B,BUB3,CCNB1,CDC20,CDCA8,CDK5RAP2,CENPF,DUSP1,DYNC1LI1,FBXO5,GEN1,IK,INCENP,KLHL22,KNL1,KNTC1,LCMT1,MAD2L1,MAD2L1BP,MAD2L2,NDC80,NUF2,PCID2,PLK1,PSMG2,RAD21,SPC24,SPC25,SPDL1,TEX14,TPR,TRIP13,TTK,XRCC3,ZNF207,ZW10,ZWILCH,ZWINT_x000D_
GO:1902459	1.2238e-06	7.24456	28.9784	44	48	positive regulation of stem cell population maintenance	GO_BP	ACTB,ACTL6A,ARID1A,ARID4A,ARID4B,BCL7A,BCL7B,BCL7C,BICRA,BICRAL,BRD9,BRMS1,BRMS1L,DPF2,HDAC1,HDAC2,ING1,ING2,KDM2B,LBH,NCOA3,OGT,PHF10,RBBP4,RBBP7,REST,SAP130,SAP30,SAP30L,SIN3A,SINHCAF,SIRT6,SMARCA2,SMARCA4,SMARCB1,SMARCC1,SMARCD1,SMARCE1,SS18,SUDS3,TEAD4,TET1,YAP1,ZNF322_x000D_
GO:2000816	1.2238e-06	7.24456	28.9784	44	48	negative regulation of mitotic sister chromatid separation	GO_BP	ANAPC15,APC,ATM,AURKB,BIRC5,BUB1,BUB1B,BUB3,CCNB1,CDC20,CDCA8,CDK5RAP2,CENPF,DUSP1,DYNC1LI1,FBXO5,GEN1,IK,INCENP,KLHL22,KNL1,KNTC1,LCMT1,MAD2L1,MAD2L1BP,MAD2L2,NDC80,NUF2,PCID2,PLK1,PSMG2,RAD21,SPC24,SPC25,SPDL1,TEX14,TPR,TRIP13,TTK,XRCC3,ZNF207,ZW10,ZWILCH,ZWINT_x000D_
GO:0000075	1.23049e-06	8.87741	25.8459	40	43	cell cycle checkpoint signaling	GO_BP	ABRAXAS1,ANAPC15,APC,ATF2,ATM,ATR,ATRIP,AURKB,BABAM1,BABAM2,BARD1,BIRC5,BLM,BRCA1,BRCA2,BRCC3,BRIP1,BRSK1,BUB1,BUB1B,BUB3,CAMSAP3,CASP2,CCAR2,CCNB1,CCND1,CCNG1,CDC14B,CDC20,CDC45,CDC5L,CDC6,CDCA8,CDK1,CDK2,CDK5RAP2,CDKN1A,CDKN1B,CDT1,CENPF,CEP63,CHEK1,CHEK2,CHFR,CHMP4C,CLOCK,CLSPN,CRADD,CRY1,CUL4A,DNA2,DONSON,DOT1L,DTL,DTX3L,DUSP1,DYNC1LI1,E2F1,E2F7,EIF2AK4,EME2,ERCC6,ETAA1,FANCD2,FBXO31,FBXO4,FE…
GO:0006303	1.25815e-06	21.1263	19.8984	32	33	double-strand break repair via nonhomologous end joining	GO_BP	APLF,ATM,ATP23,AUNIP,CYREN,DCLRE1A,DCLRE1B,DCLRE1C,DEK,ERCC1,ERCC4,ERCC6,ERCC8,HELQ,HMCES,HMGA2,HMGB1,HMGB2,HSF1,IFFO1,KDM2A,KDM4D,KMT5B,KMT5C,LIG4,MAD2L2,MLH1,MRE11,MRNIP,NHEJ1,NSD2,NUDT16L1,PARP3,PAXX,PLK1,PNKP,POLA1,POLB,POLL,POLM,POLQ,POT1,PRKDC,PRPF19,PSMD14,RHNO1,RIF1,RNF168,RNF8,SETMAR,SHLD1,SHLD2,SHLD3,SMARCAL1,SMCHD1,TFIP11,TOP2B,TOPBP1,TP53BP1,USP51,UVRAG,WRAP53,XRCC1,XRCC4,XRCC5,XRCC6,…
GO:0006418	1.29498e-06	21.0761	19.9171	32	33	tRNA aminoacylation for protein translation	GO_BP	AARS1,AARS2,AARSD1,CARS1,CARS2,DALRD3,DARS1,DARS2,EARS2,EPRS1,FARS2,FARSA,FARSB,GARS1,HARS1,HARS2,IARS1,IARS2,KARS1,LARS1,LARS2,LRRC47,MARS1,MARS2,NARS1,NARS2,PARS2,QARS1,RARS1,RARS2,SARS1,SARS2,TARS1,TARS2,TARS3,VARS1,WARS1,WARS2,YARS1,YARS2_x000D_
GO:0022904	1.37272e-06	2.72263	74.2571	99	123	respiratory electron transport chain	GO_BP	AFG1L,AIFM2,BID,CCNB1,CDK1,CHCHD2,COA6,COQ9,COX15,COX4I1,COX5A,COX5B,COX6A1,COX6B1,COX6C,COX7A2,COX7A2L,COX7B,COX7C,COX8A,CYC1,CYCS,DGUOK,DLD,DNAJC15,ETFA,ETFB,ETFDH,ETFRF1,GBA1,GHITM,GPD2,IMMP2L,ISCU,MTCO2P12,MYBBP1A,NDUFA1,NDUFA10,NDUFA12,NDUFA2,NDUFA3,NDUFA4,NDUFA5,NDUFA6,NDUFA8,NDUFA9,NDUFAB1,NDUFAF1,NDUFB1,NDUFB10,NDUFB2,NDUFB3,NDUFB4,NDUFB5,NDUFB6,NDUFB7,NDUFB8,NDUFB9,NDUFC1,NDUFC2,NDUFS1,N…
GO:0071479	1.40613e-06	8.79443	25.9423	40	43	cellular response to ionizing radiation	GO_BP	ATM,ATR,BABAM2,BARD1,BCL2L1,BLM,BRCA1,BRCA2,BRCC3,CCND2,CDKN1A,CHEK2,CLOCK,CRYAB,ECT2,EEF1D,EGR1,ELK1,FBXO4,FIGNL1,GADD45A,GATA3,GRB2,GTF2H5,H2AX,HRAS,HSF1,HUS1,IFI16,INO80,INTS7,ITGB6,KDM1A,KDM4D,LIG4,MAP3K20,MAPK14,MDM2,NET1,NIPBL,NUCKS1,RAD1,RAD51,RAD51AP1,RAD9A,RAD9B,RHNO1,RHOB,RPL26,SIRT1,SNAI2,SPIDR,SWI5,TANK,TLK2,TMEM109,TNKS1BP1,TP53,TP53BP1,WRN,XRCC5,XRCC6,YAP1,ZMPSTE24_x000D_
GO:0051304	1.41239e-06	6.20471	31.3671	47	52	chromosome separation	GO_BP	ANAPC11,ANAPC15,ANAPC5,ANAPC7,APC,ATM,AURKB,BIRC5,BUB1,BUB1B,BUB3,CCNB1,CDC16,CDC20,CDC23,CDCA8,CDK5RAP2,CENATAC,CENPF,CHFR,CSNK2A1,CSNK2A2,CUL3,DIS3L2,DLGAP5,DUSP1,DYNC1LI1,ESPL1,FBXO5,GEN1,IK,INCENP,KLHL22,KNL1,KNTC1,LCMT1,MAD2L1,MAD2L1BP,MAD2L2,NCAPD2,NCAPD3,NCAPG,NCAPG2,NCAPH,NCAPH2,NDC80,NSMCE2,NUF2,NUMA1,PCID2,PLK1,PLSCR1,PPP2R1A,PSMG2,RAD21,RB1,RECQL5,SMARCAD1,SMC2,SMC4,SPC24,SPC25,SPDL1,T…
GO:0006275	1.41411e-06	11.9123	22.8934	36	38	regulation of DNA replication	GO_BP	ACTL6A,ACTR5,ACTR8,AICDA,ANKRD17,ATAD5,ATF1,ATR,ATRX,BAZ1A,BCL6,BLM,BRPF3,CAMSAP3,CCNA2,CDC25A,CDC42,CDC6,CDC7,CDK1,CDK2,CDKN1A,CDKN1B,CDT1,CHRAC1,CHTF18,CIZ1,CTC1,DACH1,DBF4,DBF4B,DHX9,DNA2,DSCC1,E2F7,E2F8,EGFR,EHMT2,EREG,ESCO1,ESCO2,FAF1,FBXO5,FGFR1,GLI2,GMNC,GMNN,GTPBP4,ID3,ING5,INO80,INO80B,INO80C,INO80D,INO80E,JADE1,JADE2,JADE3,KAT7,LIG3,LPIN1,MAP2K4,MCM3,MCM4,MCM5,MCM6,MCM7,MCRS1,MEAF6,METT…
GO:0031398	1.48148e-06	3.34419	54.9202	76	91	positive regulation of protein ubiquitination	GO_BP	AMER1,ANGPT1,ARRDC3,ARRDC4,AXIN1,BCL10,BIRC2,BIRC3,BMI1,BTRC,CAV1,CBLB,CDC14B,CDC20,CENPS,CENPX,CHFR,COMMD1,CRY1,CUL3,DDX3X,DERL1,FAM107A,FANCI,FANCM,FBXO33,FBXO4,FBXW7,FZR1,GABARAP,GSK3A,GSK3B,HDAC3,HSPA5,HSPBP1,HUWE1,INAVA,KDM1A,LRRK2,MALT1,MAPK9,MARCHF7,MTA1,MYCBP2,NDFIP1,NDFIP2,NHLRC1,NMI,NPM1,NSMCE3,PAXIP1,PDCD6,PEF1,PELI1,PHF23,PLK1,PRICKLE1,PRKN,PSMD10,PTEN,PTTG1IP,RASSF5,RBX1,RCHY1,RIPK2,…
GO:0045738	1.51579e-06	11.8496	22.9412	36	38	negative regulation of DNA repair	GO_BP	ABL1,AUNIP,CGAS,CYREN,ERCC6,FANCB,FBH1,HELB,HMGA2,HSF1,KAT5,KLHL15,KMT5A,MAD2L2,MAGEF1,NUDT16L1,OGG1,OTUB1,OTUB2,PARPBP,POLQ,RADX,RECQL5,RIF1,RMI2,RNF169,RPS3,SENP3,SHLD1,SHLD2,SHLD3,SMCHD1,TERF2,TFIP11,TP53BP1,UBQLN4_x000D_
GO:0036503	1.63951e-06	4.6295	38.5821	56	64	ERAD pathway	GO_BP	AMFR,ANKZF1,AQP11,ATF6,ATXN3,AUP1,BAG6,BCAP31,BRSK2,CALR,CANX,CAV1,CCDC47,CLGN,DERL1,DERL2,DNAJB12,DNAJB2,DNAJB9,DNAJC10,ECPAS,EDEM1,EDEM2,EDEM3,ERLEC1,ERLIN1,ERLIN2,FAF1,FAF2,FAM8A1,FBXO17,FBXO2,FBXO27,FBXO44,FOXRED2,HERPUD1,HM13,HSP90B1,HSPA5,JKAMP,MAN1A1,MAN1A2,MAN1B1,MAN1C1,MARCHF6,NFE2L2,NGLY1,NPLOC4,OS9,PRKN,PSMC6,RHBDD1,RHBDD2,RNF103,RNF121,RNF139,RNF175,RNF185,RNF5,RNFT1,RNFT2,SDF2L1,SEC6…
GO:0070534	1.74874e-06	4.61258	38.6379	56	64	protein K63-linked ubiquitination	GO_BP	ARIH2,ARRDC4,BFAR,BIRC2,CEP63,DDX3X,GPS2,HECTD1,ITCH,NEDD4,PARP10,PELI1,PELI3,PLAA,PRKN,PRPF19,RIPK2,RNF115,RNF126,RNF135,RNF152,RNF167,RNF168,RNF213,RNF4,RNF5,RNF8,SASH1,TRAF1,TRAF2,TRAF3,TRAF3IP2,TRAF5,TRAF6,TRIM21,TRIM22,TRIM27,TRIM5,TRIM56,TRIM65,TRIM8,UBE2B,UBE2D4,UBE2E2,UBE2E3,UBE2G1,UBE2N,UBE2O,UBE2S,UBE2T,UBE2V1,UBE2V2,WWP2,XIAP,ZFP91,ZNF598_x000D_
GO:0031577	1.86664e-06	7.07929	28.3747	43	47	spindle checkpoint signaling	GO_BP	ANAPC15,APC,ATM,AURKB,BIRC5,BUB1,BUB1B,BUB3,CCNB1,CDC20,CDCA8,CDK5RAP2,CENPF,CHFR,DUSP1,DYNC1LI1,GEN1,IK,INCENP,KLHL22,KNL1,KNTC1,LCMT1,MAD2L1,MAD2L1BP,MAD2L2,NDC80,NUF2,PCID2,PLK1,PSMG2,SPC24,SPC25,SPDL1,TEX14,TPR,TRIP13,TTK,XRCC3,ZNF207,ZW10,ZWILCH,ZWINT_x000D_
GO:0010639	1.97804e-06	4.96666	35.4121	52	59	negative regulation of organelle organization	GO_BP	ACAA2,ACD,ADCK1,ADD1,ADD3,AKT1,ANAPC15,ANKRD27,APC,ARAP1,ARFGEF1,ARHGAP28,ARHGAP6,ARHGEF18,ARHGEF2,ARHGEF7,ARPIN,ATM,ATRX,ATXN7,AURKAIP1,AURKB,AVIL,BAK1,BAZ1B,BBS4,BCL2L1,BCL2L2,BECN1,BIRC5,BMERB1,BMP4,BNIP3,BOK,BRCA1,BUB1,BUB1B,BUB3,C11orf65,CAMSAP2,CAPG,CAPZA1,CAPZA2,CAPZB,CARMIL1,CCNB1,CCNF,CCP110,CDC20,CDCA8,CDK10,CDK5RAP2,CENATAC,CENPF,CEP97,CGNL1,CHEK1,CIB1,CKAP2,CLASP1,CLASP2,CLIP3,CLU,COR…
GO:0009411	1.99654e-06	6.09713	30.714	46	51	response to UV	GO_BP	ACTR5,AKT1,ATF4,ATR,AURKB,BAK1,BAX,BCL2,BCL3,BMF,BRCA2,BRSK1,CASP3,CASP7,CASP9,CAT,CCAR2,CCND1,CDC25A,CDKN1A,CDKN2D,CIRBP,COL6A1,COL6A2,COL6A3,COPS9,CREBBP,CUL4A,CUL4B,DCUN1D3,DDB1,DDB2,DHX36,DTL,EGFR,EIF2AK4,EIF2S1,EP300,ERCC1,ERCC2,ERCC3,ERCC4,ERCC5,ERCC6,ERCC8,FECH,FEN1,GNAT2,GPX1,GTF2H2,H2AC25,HUS1,HYAL2,HYAL3,IL12A,INO80,KDM1A,MAP2K7,MAP3K20,MAP3K4,MAP4K3,MAPK11,MAPK13,MAPK14,MAPK8,MC1R,MDM2…
GO:0000226	2.00475e-06	1.86974	159.715	196	267	microtubule cytoskeleton organization	GO_BP	AAAS,ABL1,ABRAXAS1,ABRAXAS2,AKAP9,ALMS1,APC,ARHGEF10,ARHGEF2,ARHGEF7,ARL2,ARMC2,ASPM,ATAT1,ATF5,ATRX,ATXN3,ATXN7,AUNIP,AURKA,AURKB,AURKC,AXIN1,BBOF1,BBS1,BBS2,BBS4,BCCIP,BICD1,BICD2,BIRC5,BMERB1,BRCA1,BRCA2,BRSK1,BRSK2,C10orf90,C2CD3,CAMSAP1,CAMSAP2,CAMSAP3,CC2D2A,CCDC102B,CCDC120,CCDC170,CCDC39,CCDC40,CCDC57,CCDC61,CCDC65,CCDC66,CCDC68,CCDC69,CCDC88A,CCDC88B,CCDC88C,CCNB1,CCNB2,CCNF,CCNL1,CCNL2,…
GO:0032446	2.05654e-06	20.6162	18.3935	30	31	protein modification by small protein conjugation	GO_BP	ABL1,AKT1,AKTIP,AMBRA1,AMER1,AMFR,ANAPC1,ANAPC10,ANAPC11,ANAPC13,ANAPC16,ANAPC2,ANAPC4,ANAPC5,ANAPC7,ANGPT1,ANKIB1,ANKRD9,APPBP2,AREL1,ARIH1,ARIH2,ARNT,ARRB1,ARRB2,ARRDC1,ARRDC3,ARRDC4,ASB1,ASB13,ASB14,ASB2,ASB3,ASB6,ASB7,ASB8,ASB9,ATG10,ATG3,ATG5,ATG7,AXIN1,BAG2,BAG5,BARD1,BCL10,BCL11A,BCL2,BEX2,BEX3,BEX4,BFAR,BIRC2,BIRC3,BIRC6,BLMH,BMI1,BRAP,BRCA1,BSPRY,BTBD1,BTRC,C10orf90,CAMLG,CAND1,CAPN3,CAV…
GO:0045727	2.10012e-06	3.11252	58.4954	80	97	positive regulation of translation	GO_BP	AGO2,BCL3,BOLL,C1QBP,CDK5RAP1,CIRBP,CNBP,COA3,CPEB3,CSDE1,CTIF,CYP1B1,DDX3X,DHX29,DHX36,DHX9,DNAJC3,EEF2,EIF2AK4,EIF2B5,EIF3C,EIF3D,EIF3E,EIF4A3,EIF4G1,EIF4G2,EIF4G3,EIF5A,EIF5A2,EIF5AL1,EIF6,ELAVL1,ERBB2,FASTKD2,FASTKD3,FMR1,FXR1,FXR2,GUF1,HABP4,HNRNPD,HNRNPU,IGF2BP1,IL6,ITGA2,JMJD4,KHDRBS1,LARP1,LARP1B,LARP4,LARP4B,METTL14,METTL3,METTL5,METTL8,MIF4GD,MPV17L2,MRPS27,MTOR,NAT10,NCK1,NCK2,NGRN,NIB…
GO:0006366	2.169e-06	6.15757	28.0165	43	48	transcription by RNA polymerase II	GO_BP	AASS,AATF,ABHD14B,ABL1,ABLIM3,ABT1,ACTB,ACTL6A,ACTN4,ACTR2,ACTR3,ACVR1,ACVR2A,ACVR2B,ADNP,ADNP2,ADRB2,ADRM1,AEBP1,AEBP2,AGO1,AGO2,AGRN,AHI1,AHR,AJUBA,AKAP8L,AKIRIN1,AKIRIN2,AKNA,AKT1,AMBRA1,ANKRD1,ANKRD2,ANXA2,ANXA4,AP3B1,AP3D1,APBB1,APBB2,APEX1,APP,AR,ARF4,ARHGEF2,ARID1A,ARID1B,ARID2,ARID3A,ARID3B,ARID4A,ARID4B,ARID5A,ARID5B,ARMCX3,ARNT,ARNT2,ARRB1,ARRB2,ASH1L,ASH2L,ASXL1,ASXL2,ATAD2,ATAD2B,ATF1…
GO:0071364	2.22883e-06	8.55913	25.3561	39	42	cellular response to epidermal growth factor stimulus	GO_BP	AKT1,BAG4,BAIAP2,BECN1,CAD,CFLAR,COL1A1,DAB2,DAB2IP,DUSP22,DUSP3,EEF1A1,EGFR,ERBB2,FOS,FOXC1,GAREM1,INPP5K,IQGAP1,KNSTRN,MARS1,MED1,NCL,PAX2,PDE8A,PDPK1,PLCG1,PPP1R9B,PTPN11,PTPN12,SNAI2,SNX6,SOX9,STAT5B,SYAP1,ZFP36,ZFP36L1,ZFP36L2,ZPR1_x000D_
GO:0031401	2.3669e-06	1.44767	434.354	493	720	positive regulation of protein modification process	GO_BP	ABI1,ABL1,ACVR1,ACVR2A,ADAM17,ADAM9,ADNP,ADORA1,ADRB2,ADTRP,AGAP2,AGER,AGT,AKAP9,AKT1,AKTIP,ALG10B,ALS2,AMBRA1,AMER1,ANG,ANGPT1,ANKLE2,APP,ARAF,AREG,ARHGEF2,ARHGEF5,ARID5A,ARNT,ARRB1,ARRB2,ARRDC3,ARRDC4,ASPSCR1,ATF2,ATG10,ATG14,ATG7,ATP2B4,AXIN1,AXIN2,BAG4,BANK1,BCAR3,BCL10,BCL2,BDNF,BIRC2,BIRC3,BMAL1,BMI1,BMP2,BMP4,BRAF,BRAT1,BRMS1,BTRC,C3,CAB39,CACUL1,CALM1,CALM2,CALM3,CAMK1,CAMKK2,CAMTA1,CARD1…
GO:0051865	2.47105e-06	4.24893	40.4406	58	67	protein autoubiquitination	GO_BP	AMFR,BFAR,BRCA1,CBL,CNOT4,CUL3,DDB2,DTX3L,ERCC8,ITCH,KLHL24,LRRK2,LRSAM1,LTN1,MARCHF5,MARCHF7,MDM2,MTA1,NFX1,OBI1,PRKN,RAD18,RAG1,RBX1,RNF10,RNF11,RNF115,RNF13,RNF141,RNF146,RNF181,RNF183,RNF185,RNF187,RNF19B,RNF208,RNF213,RNF220,RNF4,RNF41,RNF8,RNFT1,SASH1,SH3RF1,SH3RF2,SH3RF3,TAF1,TRAF2,TRAF6,TRIM11,TRIM13,TRIM21,TRIM37,TRIM52,TRIM68,UBE2B,UBE2D2,UBE2D3,UBE2T,UBE3A,UBE3D,UHRF1,UHRF2,WWP2_x000D_
GO:0019362	2.49179e-06	2.26718	99.0095	127	164	pyridine nucleotide metabolic process	GO_BP	ACACB,ACMSD,ADPGK,AFMID,ALDH1L2,APP,ARL2,BPGM,COL6A1,DCXR,DDIT4,DERA,DHTKD1,EIF6,ENO1,ENO2,ENO3,ENO4,EP300,FKRP,FLCN,FMO1,FMO5,FOXK1,FOXK2,G6PD,GALK1,GAPDH,GIT1,GPD1L,GPD2,GPI,H6PD,HDAC4,HIF1A,HK1,HK2,HKDC1,IDH1,IDH2,IER3,INSR,JMJD8,KAT2B,KCNAB2,KMO,KYNU,LDHA,LDHB,LIPA,MACROH2A1,MDH1,MDH1B,MDH2,ME1,ME2,MLST8,MLXIPL,MTOR,NADK,NADK2,NADSYN1,NAMPT,NAPRT,NAXD,NAXE,NCOR1,NMNAT1,NMNAT3,NMRK1,NNMT,NNT,N…
GO:0033059	2.54964e-06	4.52982	38.0341	55	63	cellular pigmentation	GO_BP	ANKRD27,AP1B1,AP1G1,AP1M1,AP1S1,AP1S2,AP1S3,AP3B1,AP3D1,AP3M1,AP3S1,AP3S2,APOE,ARL6,BACE2,BBS2,BBS5,BBS7,BCL2,BLOC1S1,BLOC1S2,BLOC1S3,BLOC1S4,BLOC1S5,BLOC1S6,CD63,DCTN1,DCTN2,DTNBP1,GPR143,HPS1,HPS3,HPS4,HPS5,HPS6,KIF13A,LYST,MKKS,MREG,MYO5A,PIKFYVE,RAB11A,RAB11B,RAB17,RAB1A,RAB27A,RAB29,RAB32,RAB38,SHROOM2,SHROOM3,SNAPIN,VPS33A,VPS33B,ZEB2_x000D_
GO:0000819	2.85259e-06	8.45652	24.6153	38	41	sister chromatid segregation	GO_BP	AAAS,ABRAXAS1,ABRAXAS2,ACTB,ACTL6A,AKAP8,AKAP8L,ANAPC1,ANAPC11,ANAPC15,ANAPC2,ANAPC4,ANAPC5,ANAPC7,APC,ARHGEF10,ARID1A,ARID1B,ARID2,ATM,AURKB,AURKC,BAZ1B,BCCIP,BCL7A,BCL7B,BCL7C,BECN1,BIRC5,BOD1,BRD7,BUB1,BUB1B,BUB3,CCDC61,CCNB1,CCSAP,CDC16,CDC20,CDC23,CDC27,CDC6,CDCA5,CDCA8,CDK1,CDK5RAP2,CDT1,CENPC,CENPE,CENPF,CENPI,CENPK,CEP192,CEP97,CHAMP1,CHEK2,CHFR,CHMP1A,CHMP1B,CHMP2A,CHMP2B,CHMP3,CHMP4A,CH…
GO:0016241	2.91638e-06	5.97599	30.0879	45	50	regulation of macroautophagy	GO_BP	ADRB2,AKT1,AMBRA1,ATG12,ATG14,ATG2A,ATG5,ATP13A2,ATP6V0A1,ATP6V0A2,ATP6V0B,ATP6V0D1,ATP6V0E1,ATP6V0E2,ATP6V1A,ATP6V1B2,ATP6V1C1,ATP6V1D,ATP6V1E1,ATP6V1E2,ATP6V1G1,ATP6V1G2,ATP6V1H,BAG3,BECN1,BNIP3,BNIP3L,C9orf72,CALCOCO2,CAPN1,CAPNS1,CASP3,CDK5,CDK5R1,CLEC16A,CSNK2A1,CSNK2A2,CTTN,DCN,DNM1L,EHMT2,ELAPOR1,EPM2A,ERN1,EXOC1,EXOC4,EXOC7,EXOC8,FBXO7,FBXW7,FEZ1,FEZ2,FYCO1,FZD5,GAPDH,GBA1,GNAI3,GPSM1,GSK…
GO:0031110	3.07423e-06	3.06466	57.9568	79	96	regulation of microtubule polymerization or depolymerization	GO_BP	ABL1,AKAP9,APC,ARHGEF2,ARHGEF7,ARL2,ATXN7,BMERB1,CAMSAP1,CAMSAP2,CAMSAP3,CDK5R1,CDK5RAP2,CDKN1B,CIB1,CKAP2,CKAP5,CLASP1,CLASP2,CLIP1,CLIP3,DCTN1,DIAPH3,DRG1,DYRK1A,EML2,FKBP4,GAS2L1,GBA2,GIT1,HAUS1,HAUS2,HAUS3,HAUS4,HAUS5,HAUS6,HAUS8,HDAC6,HDGFL3,HSPA1A,HSPA1B,KATNB1,MAP1A,MAP1B,MAP1S,MAP2,MAPRE1,MAPRE2,MAPRE3,MAPT,MECP2,MET,MID1,MID1IP1,NAV3,NME7,NUMA1,OCLN,PAK1,PDE4DIP,PRUNE1,PSRC1,RAC1,RPS3,SK…
GO:0051348	3.11073e-06	2.06758	119.484	150	198	negative regulation of transferase activity	GO_BP	ABL1,ADAR,ADARB1,AGT,AIDA,AKT1,AKT1S1,APC,APOE,BAG2,BAG5,BANF1,BMP2,CAMK2N1,CAMK2N2,CAV1,CBL,CBLB,CDK5RAP1,CDKN1A,CDKN1B,CDKN1C,CEP43,CEP85,CHMP6,CHP1,CORO1C,DAB2IP,DBNDD1,DEPTOR,DNAJA1,DTNBP1,DTX3L,DUSP1,DUSP10,DUSP16,DUSP19,DUSP22,DUSP3,DUSP7,EIF4A2,EPHA1,EPHB2,ERRFI1,FBXO5,GADD45A,GBA1,GNAQ,GPRC5A,GSK3A,GSK3B,GSKIP,GSTP1,HEG1,HEXIM1,HHEX,HIPK3,HNRNPU,HSPB1,HYAL2,INPP5K,IPO5,IPO7,IRS2,ITGB1BP1,…
GO:1901653	3.26836e-06	1.66593	226.997	269	376	cellular response to peptide	GO_BP	ABCC1,ACTN2,ADCY6,ADIPOR1,ADRB2,AGER,AGT,AGTRAP,AHCYL1,AKT1,AKT2,AP3S1,APC,APP,APPL1,APPL2,ARHGEF2,ARID1B,ASS1,ATP2B1,BACE1,BAIAP2,BCAR1,BCAR3,BCL2L2,BRIP1,C2CD5,CA2,CACNA1A,CACNA2D1,CACNB1,CAPN10,CASP4,CAV1,CAV2,CCNA2,CDC6,CDK5,CFLAR,CHMP5,COL6A1,CPEB1,CPEB2,CPS1,CRK,CSK,CTSD,CYFIP1,CYP1B1,DDR2,DDX11,DENND4C,ECHDC3,EDN1,EDNRA,EEF2K,EIF4EBP2,ENPP1,EPHA4,EPHB2,EPRS1,ERFE,FAT1,FBN1,FER,FOS,FOXC2,FO…
GO:1903241	3.28319e-06	Inf	15.0929	25	25	U2-type prespliceosome assembly	GO_BP	BUD13,DDX42,DDX46,HTATSF1,PHF5A,RBMX2,SF3A1,SF3A2,SF3A3,SF3B1,SF3B2,SF3B3,SF3B4,SF3B5,SF3B6,SNIP1,SNRPA1,SNRPB,SNRPB2,SNRPD1,SNRPD2,SNRPD3,SNRPE,SNRPF,SNRPG_x000D_
GO:1902100	3.29957e-06	5.9271	30.1858	45	50	negative regulation of metaphase/anaphase transition of cell cycle	GO_BP	ANAPC15,APC,ATM,AURKB,BIRC5,BUB1,BUB1B,BUB3,CCNB1,CDC20,CDCA8,CDK5RAP2,CENPF,CHFR,DUSP1,DYNC1LI1,FBXO5,GEN1,IK,INCENP,KLHL22,KNL1,KNTC1,LCMT1,MAD2L1,MAD2L1BP,MAD2L2,NDC80,NUF2,PCID2,PLK1,PSMG2,RAD21,SPC24,SPC25,SPDL1,TEX14,TPR,TRIP13,TTK,XRCC3,ZNF207,ZW10,ZWILCH,ZWINT_x000D_
GO:0045931	3.40025e-06	2.51778	78.4832	103	130	positive regulation of mitotic cell cycle	GO_BP	ABL1,ADAM17,ADAMTS1,AKT1,ANAPC11,ANAPC5,ANAPC7,ANKRD17,APP,ASNS,AURKA,BRCA2,BRD4,CCDC57,CCNB1,CCND1,CCND2,CCND3,CCNE1,CCNE2,CDC16,CDC20,CDC23,CDC25A,CDC25B,CDC25C,CDC6,CDC7,CDCA5,CDK1,CDK10,CENPJ,CPSF3,CUL3,CUL4A,CUL4B,DBF4B,DDR2,DDX3X,DLGAP5,DTL,DUSP3,DYNLT3,EGFR,EIF4E,EIF4EBP1,EIF4G1,ESPL1,FBXO5,FGFR1,FOXA1,HES1,HSF1,HSPA2,KLHL18,KMT2E,LGMN,LSM10,LSM11,MAD2L1BP,MBLAC1,MDM2,MEIS2,MIR29A,MTA3,MTB…
GO:0006513	3.41829e-06	8.34334	24.7472	38	41	protein monoubiquitination	GO_BP	BIRC2,CBL,CUL1,CUL3,DTL,FANCL,FANCM,FBXL2,HUWE1,ITCH,KLHL12,KLHL22,MARCHF7,MGRN1,NEDD4L,OBI1,PDCD6,PEF1,PEX12,PEX2,PRKN,RAD18,RBX1,RNF10,RNF126,RNF152,RNF220,SKP1,TOPORS,TRIM21,TRIM25,TRIM37,TRIM41,TRIM56,UBB,UBE2D3,UBE2O,UBE2R2,UBE2T,UBE2W,UBE3D,WDR48,ZC4H2,ZNF598_x000D_
GO:0010212	3.44093e-06	11.268	21.6736	34	36	response to ionizing radiation	GO_BP	ABCG5,ABRAXAS1,AEN,ALAD,ATM,ATR,BABAM1,BABAM2,BAK1,BARD1,BAX,BCL2,BCL2L1,BLM,BRAT1,BRCA1,BRCA2,BRCC3,CASP3,CBL,CCND2,CDKN1A,CHEK2,CLK2,CLOCK,COP1,CRYAB,CXCL10,CYP2R1,DCLRE1C,DCUN1D3,DNMT3A,ECT2,EEF1D,EGR1,ELK1,ERCC1,ERCC6,ERCC8,EYA3,FANCD2,FBXO4,FIGNL1,GADD45A,GATA3,GPX1,GRB2,GTF2H5,H2AX,HRAS,HSF1,HUS1,IFI16,IKBIP,INIP,INO80,INTS3,INTS7,ITGB6,KARS1,KAT5,KDM1A,KDM4D,LIG4,MAP3K20,MAPK14,MDM2,MECP2,…
GO:0071806	3.59933e-06	4.1731	39.8453	57	66	protein transmembrane transport	GO_BP	ABCA1,AIFM1,AP4M1,BCR,BLOC1S3,C2CD5,CHCHD4,DNAJC15,DNAJC19,EDNRA,GRPEL1,GRPEL2,HSPA5,HSPD1,LONP2,MCL1,PEX1,PEX12,PEX13,PEX14,PEX16,PEX2,PEX26,PEX5,PEX5L,PEX6,PEX7,ROMO1,RTN2,SEC61A1,SEC61A2,SEC61B,SEC61G,SEC62,SEC63,SRP54,TIMM17A,TIMM17B,TIMM21,TIMM22,TIMM23,TIMM23B,TIMM44,TIMM50,TMED10,TOMM20,TOMM22,TOMM40,TOMM40L,TOMM7,TOMM70,TRAM1,TRAM1L1,TRAM2,TRIM37,USP9X,ZFAND2B_x000D_
GO:0007080	3.66603e-06	11.2105	21.7176	34	36	mitotic metaphase chromosome alignment	GO_BP	AURKB,BECN1,BIRC5,BOD1,CCNB1,CDC23,CDCA5,CDCA8,CDT1,CENPC,CENPE,CHAMP1,CHMP1A,CHMP1B,CHMP2A,CHMP2B,CHMP3,CHMP4A,CHMP4B,CHMP4C,CHMP5,CHMP6,CHMP7,CUL3,DCTN2,EML3,EML4,HNRNPU,INCENP,KAT2B,KAT5,KIF14,KIF18A,KIF22,KIF2C,KIFC1,KPNB1,MAPRE1,MIS12,NDC80,NUDC,NUF2,NUP62,PIBF1,PINX1,PSRC1,RAB11A,RMDN1,RRS1,SEH1L,SKA1,SKA2,SKA3,SPDL1,VPS4A,VPS4B,ZW10_x000D_
GO:0006260	3.90303e-06	5.88903	29.3937	44	49	DNA replication	GO_BP	ACTL6A,ACTR5,ACTR8,AICDA,ANKRD17,ASF1A,ATAD5,ATF1,ATR,ATRX,BARD1,BAZ1A,BCL6,BLM,BOD1L1,BRCA1,BRCA2,BRPF3,CAMSAP3,CARM1,CCNA2,CCNE1,CCNE2,CDC25A,CDC34,CDC42,CDC45,CDC6,CDC7,CDK1,CDK2,CDK2AP1,CDK9,CDKN1A,CDKN1B,CDT1,CENPS,CENPX,CHAF1A,CHAF1B,CHEK1,CHRAC1,CHTF18,CINP,CIZ1,CTC1,DACH1,DBF4,DBF4B,DDX11,DHX9,DNA2,DNAJA3,DNAJC2,DONSON,DSCC1,DTD1,DTL,DUT,E2F7,E2F8,E4F1,EGFR,EHMT2,EME2,EREG,ESCO1,ESCO2,ETA…
GO:0034644	4.04306e-06	3.57349	46.4692	65	77	cellular response to UV	GO_BP	ACTR5,ATF4,ATR,AURKB,BAK1,BAX,BMF,CASP9,CDC25A,CDKN1A,COPS9,CREBBP,CUL4A,CUL4B,DDB1,DDB2,DHX36,EIF2AK4,EIF2S1,EP300,ERCC1,ERCC4,H2AC25,HYAL2,HYAL3,INO80,KDM1A,MAP3K20,MAPK11,MAPK13,MAPK14,MC1R,MDM2,METTL3,MME,MYC,N4BP1,NEDD4,NLRP1,NOC2L,NPM1,NSMCE3,OPN3,PARP1,PBK,PCNA,PIERCE1,PIK3R1,POLD1,POLD3,POLH,POLK,PPID,PRKCD,PTPRK,RBX1,RHBDD1,RHNO1,RPL26,RUVBL2,SDE2,SIRT1,SMPD1,ST20,STK11,TAF1,TIMP1,TMEM16…
GO:0044093	4.31929e-06	1.38204	532.918	596	886	positive regulation of molecular function	GO_BP	ABCB1,ABI1,ABL1,ABL2,ABR,ACD,ACTN2,ACTN4,ADAM17,ADAM9,ADD1,ADORA2B,ADRB2,AGAP1,AGAP2,AGAP3,AGAP4,AGAP9,AGER,AGRN,AGT,AHSA1,AHSA2P,AIFM1,AKAP6,AKAP9,AKT1,AKTIP,ALG10B,ALK,ALS2,ANG,ANGPT1,ANK2,ANK3,ANKRD42,ANP32B,ANTKMT,ANXA2,ANXA3,APAF1,APH1A,APH1B,APOE,APP,AR,ARAP1,ARHGAP11A,ARHGAP22,ARHGAP24,ARHGAP27,ARHGAP29,ARHGAP42,ARHGAP45,ARHGAP6,ARHGEF10,ARHGEF16,ARHGEF2,ARHGEF26,ARHGEF5,ARHGEF7,ARID5B,ARL…
GO:0031334	4.5736e-06	2.08622	112.866	142	187	positive regulation of protein-containing complex assembly	GO_BP	ABCA1,ABCA3,AJUBA,AKAP9,AMBRA1,ARF6,ARHGEF5,ARL2,ARPC2,ATAT1,ATM,ATR,BAG4,BAIAP2,BAIAP2L1,BAIAP2L2,BAK1,BAX,BCL2L11,BID,BIK,BIN1,BMF,BRCC3,BRK1,CAND1,CARMIL1,CDC42EP1,CDC42EP3,CDC42EP4,CDC42EP5,CDK5R1,CDK5RAP2,CDKN1B,CKAP5,CLASP1,CLIP1,CLU,CRACD,CRBN,CSF2,CTTN,DAB2IP,DCTN1,DDX3X,DHX33,DLG1,DRG1,EIF4G1,EVL,FAF1,FCHSD1,FCHSD2,FER,FERMT1,FERMT2,FMN1,FNIP1,FNIP2,FSCN1,GBP2,GIT1,GNL3L,GRB2,GSK3B,HIP1R…
GO:0031122	4.89762e-06	5.7987	29.5744	44	49	cytoplasmic microtubule organization	GO_BP	AXIN1,CAMSAP2,CCDC88A,CCDC88B,CCDC88C,CENPJ,CEP120,CEP126,CHP1,CIB1,CLASP1,CLIP1,CLIP2,CLIP3,CLIP4,CRIPT,DLG1,DVL1,DYNC1H1,EZR,FSD1,HOOK1,HOOK2,HOOK3,IFT172,KATNA1,KATNAL1,KATNAL2,KATNB1,KATNBL1,KPNB1,LIMK2,MAP10,MAPT,NUMA1,PAFAH1B1,PCM1,PLK3,RAB11A,RHOA,SLAIN2,SLK,STMN3,TBCB,TRPV4,TUBG1,TUBG2,TUBGCP2,TUBGCP3,TUBGCP4,TUBGCP5,TUBGCP6,WDR73_x000D_
GO:0045934	4.91518e-06	2.46555	75.9014	100	128	negative regulation of nucleobase-containing compound metabolic process	GO_BP	AASS,ABCE1,ABL1,ACD,ACTR6,ACVR2B,AEBP1,AEBP2,AHR,AICDA,AJUBA,AKIRIN2,ANGEL2,ANKRD1,ANKRD2,APBB1,APBB2,APEX1,APOBEC3C,APOBEC3F,APOBEC3G,AR,ARID4A,ARID4B,ARID5A,ARID5B,ATF2,ATF3,ATF4,ATF5,ATF7IP,ATM,ATN1,ATOH8,ATP8B1,ATR,ATXN1,ATXN1L,AUNIP,AURKB,AXIN1,AXIN2,BACH1,BACH2,BAG4,BAHD1,BAP1,BARD1,BASP1,BATF3,BAZ2A,BCDIN3D,BCL11A,BCL3,BCL6,BCL7A,BCLAF1,BCOR,BCORL1,BEND3,BEND5,BEND6,BHLHE40,BHLHE41,BIN1,BI…
GO:0034641	4.9587e-06	1.24328	1107.92	1199	1997	cellular nitrogen compound metabolic process	GO_BP	AADAT,AAR2,AARS1,AARS2,AARSD1,AASDH,AASDHPPT,AASS,AATF,ABCA2,ABCA8,ABCB10,ABCB7,ABCC1,ABCC2,ABCC6,ABCD1,ABCE1,ABCF1,ABHD14B,ABL1,ABLIM3,ABRAXAS1,ABT1,ABTB1,ACACA,ACACB,ACADM,ACAT1,ACD,ACER3,ACIN1,ACLY,ACMSD,ACO1,ACOT1,ACOT11,ACOT2,ACOT7,ACOT8,ACOT9,ACP5,ACSF2,ACSF3,ACSL1,ACSL3,ACSL4,ACSL5,ACSM1,ACSM2A,ACSM2B,ACSM3,ACSM5,ACSS1,ACSS2,ACTB,ACTL6A,ACTN1,ACTN2,ACTN4,ACTR2,ACTR3,ACTR5,ACTR6,ACTR8,ACVR1…
GO:0090307	5.14072e-06	8.1388	24.1252	37	40	mitotic spindle assembly	GO_BP	AAAS,ABRAXAS1,ABRAXAS2,ARHGEF10,AURKB,AURKC,BCCIP,BIRC5,CCDC61,CCSAP,CDC20,CDCA8,CEP192,CEP97,CHEK2,CHMP1A,CHMP1B,CHMP2A,CHMP2B,CHMP3,CHMP4A,CHMP4B,CHMP4C,CHMP5,CHMP6,CHMP7,CLASP1,CLASP2,DRG1,EML3,FLNA,GOLGA2,HNRNPU,HSPA1A,HSPA1B,INCENP,KIF11,KIF23,KIF2A,KIF3B,KIF4A,KIFC1,KPNB1,LSM14A,MAP10,MAP9,MYBL2,MZT1,NEK2,PIBF1,PLK1,POLDIP2,PRC1,PRICKLE1,RAB11A,RACGAP1,RHOA,SMC1A,SMC3,SPICE1,STAG1,STAG2,TPR…
GO:0032006	5.30401e-06	3.53175	45.7963	64	76	regulation of TOR signaling	GO_BP	AKT1,AKT1S1,AKT3,ARAF,ARMH4,ATM,ATXN3,BMAL1,BMT2,C9orf72,CASTOR1,CASTOR2,CASTOR3P,CLEC16A,CSNK1A1,CTNS,CUL3,DDIT4,DEPDC5,DEPTOR,DGKQ,DYRK3,EP300,EPM2A,F3,FAM83D,FBXO9,FLCN,FNIP1,FNIP2,GAS6,GBA1,GNA12,GOLPH3,GPAT3,GPR137,GPR137B,GPR137C,GPR155,GSK3A,GSK3B,HDAC3,HIF1A,ITFG2,KICS2,KLHL22,KPTN,LAMTOR1,LAMTOR2,LAMTOR3,LAMTOR4,LAMTOR5,LARS1,MAPK3,MAPKAPK5,MIOS,MLST8,MTM1,NLK,NPC1,NPRL2,NPRL3,OGT,OTUB1,…
GO:0032728	5.30773e-06	8.11878	24.1487	37	40	positive regulation of interferon-beta production	GO_BP	ARRDC4,DDX3X,DHX9,FLOT1,HMGB2,HSP90AA1,IFIH1,IRF1,IRF3,IRF5,IRF7,ISG15,MAVS,OAS1,OAS2,OAS3,POLR3A,POLR3B,POLR3C,POLR3D,POLR3F,POLR3G,PTPN11,RIGI,RIOK3,RIPK2,RNF135,STING1,TBK1,TICAM1,TLR2,TLR3,TLR4,TOMM70,TRIM56,TRIM65,ZBTB20_x000D_
GO:0006284	5.36327e-06	19.1053	18.1027	29	30	base-excision repair	GO_BP	ADPRS,APEX1,APEX2,DNA2,ERCC5,ERCC6,FAM168A,FEN1,HMGA2,HUWE1,LIG1,LIG3,MBD4,MPG,NEIL1,NEIL2,NEIL3,NTHL1,OGG1,PARG,PARP1,PARP2,PCNA,PNKP,POLB,POLD1,POLE,POLG,POLL,POLQ,PRMT6,RPA1,RPA2,RPA3,RPS3,SIRT6,SMUG1,TDG,UNG,USP47,WRN,XPA,XRCC1_x000D_
GO:0002200	5.79292e-06	3.51495	45.8825	64	76	somatic diversification of immune receptors	GO_BP	ADAR,AICDA,APLF,ATAD5,ATM,BCL11B,BCL6,CLCF1,CTNNBL1,CYREN,DCAF1,DCLRE1C,ERCC1,EXO1,EXOSC3,EXOSC6,HMCES,HMGB1,HMGB2,HSPD1,IL27RA,KMT5B,KMT5C,LEF1,LIG4,MAD2L2,MCM3AP,MLH1,MSH2,MSH3,MSH6,NBN,NDFIP1,NFKBIZ,NHEJ1,NSD2,PARP3,PAXIP1,PMS2,POLB,POLL,POLQ,PRKDC,PTPRC,RAG1,RIF1,RNF168,RNF8,SAMHD1,SANBR,SHLD1,SHLD2,SHLD3,SLC15A4,STAT6,SUPT6H,SWAP70,TCF3,TFRC,TGFB1,TP53BP1,UNG,XRCC4,YY1_x000D_
GO:0008088	5.79292e-06	3.51495	45.8825	64	76	axo-dendritic transport	GO_BP	ACTR10,AGTPBP1,AP3B1,AP3D1,AP3M1,AP3M2,AP3S1,AP3S2,APBA1,APP,ARL8A,ARL8B,ARMCX3,BLOC1S1,BLOC1S2,BLOC1S3,BLOC1S4,BLOC1S5,BLOC1S6,BORCS5,DLG2,DST,DTNBP1,DYNC1H1,FBXW11,FEZ1,FLOT2,HDAC6,HIF1A,HNRNPU,HSBP1,HSPB1,KIF1B,KIF1C,KIF3A,KIF3B,KIF4A,KIF5B,KIF5C,MAP1A,MAP2,MAPK8IP3,MAPT,MECP2,NDEL1,NEFL,OPA1,PAFAH1B1,PURA,RAB21,RAB27B,RABGEF1,SNAPIN,SOD1,SPAST,SPG11,SPG7,STAU1,STAU2,SYBU,TERF2,TRAK1,TRAK2,UCH…
GO:0032212	5.89173e-06	10.8592	21.1301	33	35	positive regulation of telomere maintenance via telomerase	GO_BP	ACD,ATM,ATR,AURKB,CCT2,CCT3,CCT4,CCT5,CCT6A,CCT7,CCT8,CTNNB1,DKC1,FBXO4,GCH1,HMBOX1,HNRNPA1,MAP2K7,MAP3K4,MAPK1,MAPK3,MAPKAPK5,NAF1,NEK2,NEK7,PARN,PNKP,POT1,PRKCQ,TCP1,TNKS,TNKS2,XRCC5_x000D_
GO:0007030	6.09083e-06	2.54081	72.9671	96	121	Golgi organization	GO_BP	AKAP9,ARFGEF1,ARHGAP21,ARHGEF7,ARL1,ARMH3,ATL2,ATL3,ATP8B1,ATP8B2,ATP8B3,BAG5,BET1,BLZF1,CAMSAP2,CAMSAP3,CDC42,CDK1,CLASP1,CLASP2,COG1,COG2,COG3,COG4,COG5,COG6,COG7,COG8,CORO7,CSNK1A1,CSNK1D,CUL7,DYM,DYNC2H1,EHD3,FAM174B,FBXW8,FHDC1,GAK,GBF1,GCC2,GOLGA2,GOLGA5,GOLGA6B,GOLGA8A,GOLGA8B,GOLGA8CP,GOLGB1,GOLPH3,GOLPH3L,GORASP1,GORASP2,HACE1,HIKESHI,HOOK1,HTT,HUWE1,KIFC3,LMAN1,LRRK2,LYSMD3,MAP2K1,MAP2K…
GO:0120035	6.25377e-06	2.22547	93.7697	120	156	regulation of plasma membrane bounded cell projection organization	GO_BP	ABHD17B,ABI2,ABITRAM,ABL1,ABL2,ACAP3,ACTR2,ACTR3,ADAMTS16,ADCY6,ADNP,AGRN,AKIRIN1,AKT1,ALK,AMIGO1,ANAPC2,ANKRD27,ANLN,AP2A1,APBB1,APC,APOE,ARAP1,ARF4,ARF6,ARHGAP24,ARHGAP33,ARHGAP35,ARHGAP4,ARHGAP44,ARHGEF7,ARPC2,ARPIN,ARSB,ATF1,ATG3,ATG5,ATMIN,ATP7A,ATP8A2,ATP8B1,AUTS2,AVIL,B2M,BAG5,BAIAP2,BBS4,BCL11A,BDNF,BIN3,BMPR2,BRAF,BRK1,BRSK1,BRSK2,CAMK1,CAMK1D,CAMK2G,CAMSAP2,CAPRIN1,CAPRIN2,CAPZB,CARM1,C…
GO:0046854	6.41846e-06	6.59349	26.5479	40	44	phosphatidylinositol phosphate biosynthetic process	GO_BP	ATG14,ATM,BECN1,BPNT1,BPNT2,CISH,EFR3A,EFR3B,FIG4,HYCC1,HYCC2,IMPA1,IMPA2,INPP1,INPP4A,INPP4B,INPP5E,IP6K1,IP6K2,IP6K3,ITPKB,ITPKC,OCRL,PI4K2A,PI4K2B,PI4KA,PI4KAP2,PI4KB,PIK3C2A,PIK3C2B,PIK3C3,PIK3CA,PIK3CB,PIK3CD,PIK3R1,PIK3R2,PIK3R3,PIK3R4,PIKFYVE,PIP4K2A,PIP4K2B,PIP4K2C,PIP5K1A,PIP5K1C,PIPSL,SLA2,SMG1,SOCS1,SOCS2,SOCS3,SOCS4,SOCS5,SOCS6,SOCS7,SYNJ1,SYNJ2,TMEM150A,TTC7A,TTC7B,UVRAG_x000D_
GO:0042177	7.05195e-06	2.60993	68.8237	91	114	negative regulation of protein catabolic process	GO_BP	AGAP2,ALAD,ANXA2,AQP11,ATP13A2,ATRAID,AZIN1,AZIN2,BAG5,BAG6,BANP,CAMLG,CCAR2,CST3,CTSA,DAB2IP,DDRGK1,DEDD,EGFR,EIF3H,FHIT,FLNA,FURIN,FYN,GABARAPL2,GIPC1,HFE,HMGCR,HSP90AB1,LAMP3,LAPTM4B,LRIG2,MAD2L1,MAD2L2,MAP1A,MARCHF7,MDM4,MGAT3,MTM1,MYCBP2,N4BP1,NOP53,NQO1,OGT,OPHN1,PARK7,PBK,PHB1,PHF20L1,PIN1,PSME3IP1,PSMF1,PTPN3,RELA,RGP1,RIC1,RILP,ROCK1,RPL11,RYBP,SERPINE2,SF3B3,SGTA,SHH,SIRT2,SMAD3,SMAD4,S…
GO:0006497	7.15478e-06	4.03556	38.6016	55	64	protein lipidation	GO_BP	ATG10,ATG12,ATG13,ATG16L1,ATG4A,ATG4B,ATG4C,ATG5,ATG7,CLIP3,DBI,DPM1,DPM2,DPM3,GBA1,GLUL,GOLGA7,GOLGA7B,GPAA1,HHAT,MPPE1,NMT1,NMT2,PGAP1,PGAP2,PGAP3,PGAP4,PIGA,PIGB,PIGC,PIGF,PIGG,PIGH,PIGK,PIGL,PIGM,PIGN,PIGO,PIGP,PIGQ,PIGS,PIGT,PIGU,PIGV,PIGW,PIGX,PIGZ,PIK3C3,PORCN,PPM1A,PPM1B,RAB3GAP1,RAB3GAP2,RABL3,RB1CC1,SELENOK,SLC30A5,SVIP,UGCG,ULK1,WDR45,WDR45B,WIPI1,WIPI2,ZDHHC1,ZDHHC11,ZDHHC12,ZDHHC13,Z…
GO:0070972	7.25078e-06	3.3461	47.6936	66	79	protein localization to endoplasmic reticulum	GO_BP	AKT1,ANK2,ANKRD13C,BAG6,BCAP29,BCAP31,BHLHE40-AS1,BTF3,CHMP4A,CHMP4B,DDRGK1,EDEM1,FKRP,GABARAPL2,GBF1,GPAA1,HERPUD1,HSPA5,INSIG1,INSIG2,KDELR1,KDELR2,KDELR3,LRRK2,MAN1A1,MIA3,OS9,PPP1R15A,RAB10,RAB3GAP1,RAB3GAP2,RER1,RN7SL1,RN7SL3,RTN4,RYR2,SEC16A,SEC61A1,SEC61A2,SEC61B,SEC61G,SEC62,SEC63,SGTA,SGTB,SPCS1,SPCS2,SPCS3,SRP14,SRP19,SRP54,SRP68,SRP72,SRP9,SRPRA,SRPRB,SSR3,TRAM1,TRAM1L1,TRAM2,UBAC2,UBL…
GO:0051248	7.30823e-06	1.39771	472.99	531	785	negative regulation of protein metabolic process	GO_BP	AATF,ABCA7,ABL1,ACOT8,ADAR,ADARB1,ADNP,AGAP2,AGO1,AGO2,AGO3,AGO4,AGT,AIDA,AJUBA,AKT1,AKT1S1,ALAD,ANG,ANGPT1,ANXA2,APC,APOE,AQP11,ARL6IP1,ARPP19,ARRB1,ARRB2,ATF4,ATG14,ATG5,ATP13A2,ATP2B4,ATRAID,AXIN1,AZIN1,AZIN2,BACE2,BAG2,BAG5,BAG6,BAK1,BANK1,BANP,BAX,BCL2L12,BDKRB2,BEX2,BEX3,BEX4,BIN1,BMP2,BOD1,BTG2,C9orf72,CAAP1,CACTIN,CADM1,CADM4,CALM1,CALM2,CALM3,CALR,CAMK2N1,CAMK2N2,CAMLG,CAPN3,CAPRIN1,CAPR…
GO:0048284	7.3507e-06	2.45019	76.5933	100	127	organelle fusion	GO_BP	ADCK1,AFG3L2,ANKFY1,ANKRD27,ANXA1,ANXA2,ARL8B,ATP13A2,BAK1,BAX,BET1,BNIP1,BNIP3,C2CD5,CAV2,CDK1,CHCHD3,CHMP1A,CHMP1B,CHMP2A,CHMP2B,CHMP3,CHMP4A,CHMP4B,CHMP4C,CHMP5,CHMP6,CHMP7,CLTRN,CPLANE2,DIAPH3,DOC2A,EEA1,ERC2,FIS1,GDAP1,GOSR1,GOSR2,HUWE1,MCL1,MFF,MFN1,MFN2,MIGA1,MIGA2,MTCH2,MUL1,NME3,OMA1,OPA1,PARL,PID1,PIKFYVE,PIP4K2A,PIP4K2B,PLD6,PLEKHM1,PRKN,PRRT2,RAB12,RAB13,RAB20,RAB34,RAB7A,RAB7B,RAB8A,…
GO:0120031	8.1654e-06	1.98865	118.749	148	198	plasma membrane bounded cell projection assembly	GO_BP	ABCC4,ABI2,ABITRAM,ABL1,ABLIM1,ABLIM3,ACTN2,ACTR2,ACTR3,ADAMTS16,AGRN,AHI1,AIF1L,AJUBA,AKIRIN1,AKT1,ALPK1,ANLN,ANO6,APC,ARAP1,ARF4,ARF6,ARFIP2,ARHGAP24,ARHGAP35,ARHGAP44,ARHGEF26,ARHGEF6,ARHGEF7,ARL13B,ARL3,ARL6,ARMC2,ARMC9,ARPC2,ASAP1,ATAT1,ATG3,ATG5,ATMIN,ATP6V0D1,ATP6V1D,ATP7A,ATP8B1,ATXN10,AUTS2,AVIL,B9D1,B9D2,BAG4,BBIP1,BBOF1,BBS1,BBS10,BBS2,BBS4,BBS5,BBS7,BBS9,BIN3,BRK1,C2CD3,CAPZB,CARMIL1,…
GO:0007017	8.38472e-06	1.74053	173.493	209	291	microtubule-based process	GO_BP	AAAS,ABL1,ABRAXAS1,ABRAXAS2,ACTR10,ACTR2,ACTR3,ADCY3,AGTPBP1,AKAP9,ALMS1,AP3B1,AP3D1,AP3M1,AP3M2,AP3S1,AP3S2,APBA1,APC,APP,AQP4,ARHGAP21,ARHGEF10,ARHGEF2,ARHGEF7,ARL2,ARL3,ARL8A,ARL8B,ARMC2,ARMCX3,ASH1L,ASPM,ATAT1,ATF5,ATP2B4,ATRX,ATXN3,ATXN7,AUNIP,AURKA,AURKB,AURKC,AXIN1,BAG3,BBOF1,BBS1,BBS12,BBS2,BBS4,BCCIP,BICD1,BICD2,BICDL1,BIRC5,BLOC1S1,BLOC1S2,BLOC1S3,BLOC1S4,BLOC1S5,BLOC1S6,BMERB1,BORCS5,B…
GO:0044281	8.41727e-06	1.80683	152.601	186	257	small molecule metabolic process	GO_BP	AACS,AADAT,AASDH,AASDHPPT,AASS,ABAT,ABCA1,ABCA2,ABCA5,ABCC1,ABCC10,ABCC6,ABCD1,ABCD3,ABCD4,ABCG1,ABHD10,ABHD12,ABHD14B,ABHD2,ABHD3,ABHD5,ABHD6,ACAA2,ACACA,ACACB,ACAD10,ACAD8,ACAD9,ACADM,ACADS,ACADSB,ACADVL,ACAT1,ACAT2,ACBD4,ACBD5,ACBD7,ACER3,ACLY,ACMSD,ACO1,ACO2,ACOT1,ACOT11,ACOT2,ACOT7,ACOT8,ACOT9,ACOX1,ACOX3,ACSF2,ACSF3,ACSL1,ACSL3,ACSL4,ACSL5,ACSM1,ACSM2A,ACSM2B,ACSM3,ACSM5,ACSS1,ACSS2,ADA,ADA…
GO:0072344	8.72662e-06	18.4222	17.5078	28	29	rescue of stalled ribosome	GO_BP	ABCE1,ANKZF1,ASCC2,ASCC3,EIF4E2,ELAC1,GCN1,GIGYF2,HBS1L,KLHDC10,LTN1,MRPL58,MTRES1,MTRFR,NEMF,PELO,RACK1,RCHY1,RNF14,RNF25,SKIC2,SKIC3,SKIC8,TCF25,TRIP4,TRNT1,USP10,ZNF598_x000D_
GO:0034063	8.96514e-06	Inf	13.8816	23	23	stress granule assembly	GO_BP	ATXN2,ATXN2L,BICD1,C9orf72,CAPRIN1,CIRBP,CSDE1,DAZAP2,DDX3X,DDX6,DYNC1H1,EIF2S1,FMR1,G3BP1,G3BP2,GRB7,LSM14A,MAPT,OGFOD1,PRKAA1,PRKAA2,PRRC2C,PUM2,RPS23,STYXL1,TIA1,UBAP2L,USP10,YTHDF1,YTHDF2,YTHDF3_x000D_
GO:2000042	9.02277e-06	Inf	13.8855	23	23	negative regulation of double-strand break repair via homologous recombination	GO_BP	ABL1,CGAS,FANCB,FBH1,HELB,KAT5,KLHL15,KMT5A,MAD2L2,MAGEF1,PARPBP,POLQ,RADX,RECQL5,RIF1,RMI2,SENP3,SHLD1,SHLD2,SHLD3,SMCHD1,TP53BP1,UBQLN4_x000D_
GO:0032535	9.13552e-06	2.08855	104.789	132	174	regulation of cellular component size	GO_BP	ABCB8,ABITRAM,ABL1,ACTN2,ADD1,ADD3,ADNP,AKT1S1,AKT3,ALS2,ANAPC2,ANO6,AP2M1,APOE,AQP11,AQP4,ARF6,ARFGEF1,ARHGAP18,ARHGAP28,ARHGAP35,ARHGAP4,ARHGAP40,ARHGAP5,ARPC2,ARPC3,ARPC5,ARPC5L,ATP13A2,ATP7A,AVIL,BAG4,BAIAP2,BAIAP2L1,BAIAP2L2,BBS4,BDNF,BIN1,BLOC1S1,BLOC1S2,BMPR2,BORCS5,BORCS6,BORCS7,BORCS8,BRK1,CAPG,CAPZA1,CAPZA2,CAPZB,CARMIL1,CCDC51,CDC42EP1,CDC42EP3,CDC42EP4,CDC42EP5,CDH1,CDH4,CDK5,CDKL3,CD…
GO:0080135	9.38263e-06	2.17918	93.2111	119	156	regulation of cellular response to stress	GO_BP	ABCA7,ABCD1,ABL1,ABRAXAS1,ACKR3,ACTB,ACTL6A,ACTR2,ACTR5,ACTR8,AIFM2,AJUBA,ALOX5,AMFR,ANKRD1,AQP11,ARHGEF2,ARID1A,ARID1B,ARID2,ARL6IP5,ATAD5,ATF6,ATF6B,ATM,ATR,ATRIP,ATXN3,ATXN7,ATXN7L3,AUNIP,AXIN2,BABAM1,BABAM2,BAD,BAG6,BAK1,BARD1,BAX,BCAP31,BCL2,BCL2L1,BCL2L11,BCL7A,BCL7B,BCL7C,BDKRB2,BFAR,BID,BOK,BRAF,BRCA1,BRCA2,BRCC3,BRD7,BRD8,CAV1,CBX8,CCAR2,CCDC117,CD44,CD74,CDK9,CDKN2D,CEBPG,CERS2,CGAS,CHC…
GO:0032984	9.43737e-06	5.59324	28.2483	42	47	protein-containing complex disassembly	GO_BP	ABCE1,ACTN2,ADD1,ADD3,ADRB2,APC,APEH,ARHGEF2,ARID1A,ARID2,ASPH,ATG12,ATG14,ATG5,ATP2A2,ATXN7,AVIL,BECN1,BMERB1,BNIP3,CALCOCO2,CALM1,CAMSAP2,CAPG,CAPZA1,CAPZA2,CAPZB,CARMIL1,CCSAP,CFL1,CFL2,CHMP1A,CHMP1B,CHMP2A,CHMP2B,CHMP3,CHMP4A,CHMP4B,CHMP4C,CHMP5,CHMP6,CHMP7,CIB1,CKAP2,CKAP5,CLASP1,CLASP2,CLEC16A,CLTC,CRACD,DDIT4,DHX8,DIAPH3,DMTN,DNAJC17,DNAJC6,DSTN,DYRK3,EEF2K,EIF5A,EIF5A2,EIF5AL1,EPG5,EPS8,E…
GO:0070301	9.89714e-06	3.75529	40.449	57	67	cellular response to hydrogen peroxide	GO_BP	ABL1,AIFM1,ANKZF1,AXL,BECN1,BNIP3,CAT,CBX8,CDK1,CYP1B1,ECT2,EDN1,ERN1,EZH2,FXN,FYN,HDAC2,HDAC6,HSF1,IL18BP,IL6,KDM6B,KLF2,KLF4,MAP1LC3A,MAP3K5,MAPK13,MAPK7,MDM2,NET1,NFE2L2,NQO1,OSER1,PARK7,PAX2,PCGF2,PCNA,PLEKHA1,PPIF,PRKAA1,PRKCD,RELA,RHOB,RIPK1,RPS3,SETX,SIRPA,SIRT1,SPHK1,SRC,STAT6,TNFAIP3,TOP2B,TRPA1,TXN,ZNF277,ZNF580_x000D_
GO:0045740	9.91375e-06	6.41849	25.9598	39	43	positive regulation of DNA replication	GO_BP	ATAD5,ATF1,ATRX,BAZ1A,BRPF3,CDC25A,CDC42,CDC7,CDK1,CDK2,CDKN1A,CDKN1B,CDT1,CIZ1,CTC1,DBF4,DBF4B,DHX9,DNA2,E2F7,E2F8,EGFR,EREG,FAF1,FGFR1,GLI2,INO80,KAT7,LPIN1,MAP2K4,NPM2,PCNA,PTK6,SMARCA5,SSBP1,STN1,TNFAIP1,WEE1,WIZ_x000D_
GO:0035303	1.00631e-05	2.66933	63.994	85	106	regulation of dephosphorylation	GO_BP	ADORA1,AMBRA1,ANKLE2,ARPP19,BMP2,BOD1,CALM1,CALM2,CALM3,CAMTA1,CDCA2,CHP1,CNEP1R1,CRY2,DLC1,ENSA,FKBP1A,GBA1,GNA12,GPLD1,GSK3B,HSP90AB1,HSP90B1,HTT,IGBP1,IKBKB,INPP5K,IQGAP1,ITGA1,LGALS3,MAGI2,MASTL,MEF2C,MFHAS1,MGAT5,MTMR1,MTMR2,MTMR3,MTMR4,MTMR9,MTOR,NCK1,NCK2,NSMF,NUAK1,PDGFRB,PIN1,PLEK,PPIA,PPP1R12A,PPP1R15A,PPP1R15B,PPP1R2,PPP1R2B,PPP1R2P1,PPP1R7,PPP1R8,PPP2R3C,PPP2R5A,PPP2R5D,PPP4R4,PPP6R1,…
GO:0006082	1.0155e-05	1.42148	414.469	468	688	organic acid metabolic process	GO_BP	AACS,AADAT,AASDH,AASDHPPT,AASS,ABAT,ABCC1,ABCC10,ABCD1,ABCD3,ABCD4,ABHD10,ABHD12,ABHD14B,ABHD2,ABHD3,ABHD5,ABHD6,ACAA2,ACACA,ACACB,ACAD10,ACAD8,ACAD9,ACADM,ACADS,ACADSB,ACADVL,ACAT1,ACAT2,ACBD4,ACBD5,ACBD7,ACLY,ACMSD,ACO1,ACO2,ACOT1,ACOT11,ACOT2,ACOT7,ACOT8,ACOX1,ACOX3,ACSF2,ACSF3,ACSL1,ACSL3,ACSL4,ACSL5,ACSM1,ACSM2A,ACSM2B,ACSM3,ACSM5,ACSS1,ACSS2,ADH5,ADHFE1,ADI1,ADIPOR1,ADIPOR2,ADPGK,ADSS2,ADTR…
GO:0008286	1.02911e-05	2.41914	76.0683	99	126	insulin receptor signaling pathway	GO_BP	ADIPOR1,AKT1,AKT2,AP3S1,APC,APPL1,BAIAP2,BCAR1,BCAR3,C2CD5,CAV2,COL6A1,CTSD,EIF4EBP2,ENPP1,ERFE,FER,FOXC2,FOXO1,FOXO4,GAB1,GKAP1,GNAI2,GPLD1,GRB10,GRB14,GRB2,GSK3A,GSK3B,HRAS,IDE,IGF1R,INPP5K,INSR,IRS1,IRS2,KANK1,LONP1,MAPK1,MAPK3,NCK1,NCL,NCOA5,NDEL1,NR1H4,NUCKS1,OGT,OSBPL8,PDK2,PDK4,PDPK1,PHIP,PID1,PIK3C2A,PIK3CA,PIK3R1,PIK3R2,PIK3R3,PIP4K2A,PIP4K2B,PIP4K2C,PRKAA1,PRKCD,PRKCQ,PTPN1,PTPN11,PTPN2…
GO:0031397	1.0479e-05	3.95677	38.0176	54	63	negative regulation of protein ubiquitination	GO_BP	ABL1,AKT1,ARRB1,ARRB2,ATG5,BAG2,BAG5,BEX2,BEX3,BEX4,CAMLG,CAV1,CDK5,CEP63,CHP1,CRY1,DNAJA1,DTX3L,FBXO5,FYN,GCLC,GNL3L,GPS2,GTPBP4,HDAC8,HSPA1A,HSPA1B,ISG15,IVNS1ABP,LIMK1,MAD2L1,MAD2L2,MARCHF7,N4BP1,NXN,OGT,PARK7,PARP10,PER2,PINX1,PLAA,PPIA,PRKCE,PRMT3,RPL11,RPL23,RPL5,RPS3,RPS7,SENP2,SH3RF2,SIRT7,SMAD7,SOX4,SPOPL,SPRY2,SQSTM1,SVBP,TAF1,TNFAIP3,TRIM44,TSPO,U2AF2,UBXN1,UFL1,USP4,VPS28,WNK1_x000D_
GO:0043401	1.05435e-05	2.29914	83.9166	108	139	steroid hormone mediated signaling pathway	GO_BP	ABHD2,AR,ARID1A,BMAL1,BRCA1,CALCOCO1,CALR,CARM1,CLOCK,CNOT1,CNOT2,CNOT9,CRY1,CRY2,CYP7B1,DAB2,DAXX,DDRGK1,DDX17,DDX5,DDX54,DNAAF4,DNAJA1,EP300,ERRFI1,ESR2,ESRRA,ESRRG,FKBP4,FOXA1,FOXP1,HDAC1,HDAC6,JAK2,KANK2,KDM1A,KDM3A,KDM4C,KMT2D,LATS1,LBH,MAPK1,MED1,NCOA4,NCOR1,NCOR2,NEDD4,NKX3-1,NR2C1,NR2E3,NR3C1,NR3C2,PADI2,PAGR1,PAK1,PAQR7,PAQR8,PARK7,PARP1,PDE3A,PER1,PGRMC2,PHB1,PHB2,PIAS2,PKN1,PLPP1,PMEPA…
GO:0045995	1.07884e-05	2.90846	55.5419	75	92	regulation of embryonic development	GO_BP	ACTL6A,ACTR5,ACTR8,AMOT,B4GALT5,BAG6,CCSAP,CDK1,CFL1,CLASP1,CLASP2,CTNNB1,DAG1,DHX36,DLL1,DR1,EHMT1,HES1,HNF4A,INO80,INO80B,INO80C,INO80D,INO80E,INSR,JAG1,KAT14,KAT2A,KAT2B,LAMA1,LAMA2,LAMA3,LAMA4,LAMA5,LHX1,MBIP,MCRS1,NFE2L2,NFRKB,NIBAN2,NIPBL,NOCT,NOTCH1,NR2C2,PAFAH1B1,PHLDA2,PHLDB1,PHLDB2,PLCB1,POGLUT1,RAB14,RACGAP1,RACK1,RBM19,RPS6KA6,RUVBL1,RUVBL2,SCX,SEPTIN7,SGF29,TADA2A,TADA3,TDG,TGIF2,TLE…
GO:0043434	1.1828e-05	1.55319	264.428	307	438	response to peptide hormone	GO_BP	ACTN2,ADCY6,ADIPOR1,ADM,AGT,AGTRAP,AHCYL1,AKT1,AKT2,AP3S1,APC,APPL1,APPL2,AREG,ARID1B,ASS1,ATP2B1,BAIAP2,BCAR1,BCAR3,BRAF,BRIP1,BSG,BTG1,BTG2,C2CD5,CA2,CAD,CAPN10,CAT,CAV1,CAV2,CCNA2,CDC6,CDKN1B,CFLAR,CHUK,COL1A1,COL6A1,COMT,CPEB1,CPEB2,CPS1,CREB1,CRK,CRY1,CRY2,CSK,CTSD,CTSK,CXCL12,CYC1,CYFIP1,CYP1B1,DAG1,DDR2,DENND4C,ECHDC3,EDN1,EDNRA,EEF2K,EGR1,EGR2,EIF2B1,EIF2B2,EIF2B3,EIF2B4,EIF2B5,EIF4EBP2,E…
GO:0034655	1.38803e-05	1.43972	374.908	425	621	nucleobase-containing compound catabolic process	GO_BP	ABCD1,ACAT1,ACOT7,ADA,ADAL,ADPGK,AGO1,AGO2,AGO3,AGO4,AICDA,AIFM1,AKT1,ALKBH5,AMPD3,ANG,ANGEL2,APAF1,APEX1,APOBEC2,APOBEC3C,APOBEC3F,APOBEC3G,APP,ARL2,ATM,AXIN2,BAX,BOLL,BPGM,BTG2,CAPRIN1,CARHSP1,CASC3,CDADC1,CECR2,CELF1,CIRBP,CNOT1,CNOT10,CNOT11,CNOT2,CNOT3,CNOT4,CNOT6,CNOT6L,CNOT7,CNOT8,CNOT9,CNP,COL6A1,CPEB3,CSDE1,CTIF,DCP1A,DCP1B,DCP2,DCPS,DCTPP1,DDIT4,DDX49,DDX5,DEDD2,DERA,DFFA,DFFB,DHTKD1,DH…
GO:2000819	1.39937e-05	17.7627	16.9041	27	28	regulation of nucleotide-excision repair	GO_BP	ACTB,ACTL6A,ARID1A,ARID1B,ARID2,BCL7A,BCL7B,BCL7C,BRD7,CUL4A,DPF1,DPF2,DPF3,ERCC8,KAT7,PBRM1,PHF10,RAD52,SMARCA2,SMARCA4,SMARCB1,SMARCC1,SMARCC2,SMARCD1,SMARCD2,SMARCD3,SMARCE1_x000D_
GO:0140861	1.49568e-05	Inf	13.2818	22	22	DNA repair-dependent chromatin remodeling	GO_BP	APLF,ASF1A,BABAM1,BRCC3,DTX3L,HDAC3,HDGFL2,HPF1,KAT5,KDM1A,PARP2,PHF1,RNF168,RNF8,SIRT1,SIRT6,SIRT7,TRIP12,UBR5,UIMC1,USP3,USP51_x000D_
GO:0051225	1.51557e-05	5.43082	27.7052	41	46	spindle assembly	GO_BP	AAAS,ABRAXAS1,ABRAXAS2,ARHGEF10,ASPM,AURKA,AURKB,AURKC,BCCIP,BIRC5,CCDC61,CCDC69,CCNB2,CCSAP,CDC20,CDCA8,CENPJ,CEP192,CEP63,CEP97,CHEK2,CHMP1A,CHMP1B,CHMP2A,CHMP2B,CHMP3,CHMP4A,CHMP4B,CHMP4C,CHMP5,CHMP6,CHMP7,CLASP1,CLASP2,CSNK1D,DCAF13,DDB1,DRG1,DYNC1H1,EML3,FBXO5,FLNA,GOLGA2,GPSM2,GTF2B,HAUS1,HAUS2,HAUS3,HAUS4,HAUS5,HAUS6,HAUS8,HDAC3,HNRNPU,HSPA1A,HSPA1B,INCENP,INO80,KIF11,KIF23,KIF2A,KIF3B,KIF…
GO:0009991	1.52018e-05	1.48818	313.329	359	519	response to extracellular stimulus	GO_BP	ABCA1,ABCG5,ACACB,ACADM,ACAT1,ACSL1,ADM,ADNP,ADORA2B,ADRB2,ADSL,AGL,AKR1C3,AKT1,ALAD,AMBRA1,APAF1,APOE,APPL2,AQP3,ARHGAP35,ARSB,ASL,ASNS,ASS1,ATF2,ATF3,ATF4,ATG14,ATG5,ATG7,ATN1,ATXN3,AXL,BAX,BBS2,BBS4,BCAS3,BCKDHB,BCL10,BCL2,BECN1,BMPR2,BMT2,BNIP2,BNIP3,BRIP1,C2,CAD,CASTOR1,CAT,CBL,CCL28,CD40,CDKN1A,CDKN2B,CDKN2D,CHSY1,CLEC16A,CNR1,COL1A1,COL6A1,COMT,CPEB4,CPS1,CPT1A,CREBBP,CSNK1A1,CTSK,CXCL10,C…
GO:0006754	1.60907e-05	2.67031	60.9754	81	101	ATP biosynthetic process	GO_BP	ANTKMT,ATP5F1A,ATP5F1B,ATP5F1C,ATP5F1D,ATP5F1E,ATP5F1EP2,ATP5MC1,ATP5MC2,ATP5MC3,ATP5ME,ATP5MF,ATP5MG,ATP5MGL,ATP5MJ,ATP5MK,ATP5PB,ATP5PD,ATP5PF,ATP5PO,ATP6V1A,ATPSCKMT,COX11,DMAC2L,DNAJC30,ENO1,FLCN,LIPA,NDUFA1,NDUFA10,NDUFA11,NDUFA12,NDUFA2,NDUFA3,NDUFA5,NDUFA6,NDUFA8,NDUFA9,NDUFAB1,NDUFB1,NDUFB10,NDUFB11,NDUFB2,NDUFB3,NDUFB4,NDUFB5,NDUFB6,NDUFB7,NDUFB8,NDUFB9,NDUFC1,NDUFC2,NDUFS1,NDUFS2,NDUFS3…
GO:0019080	1.61492e-05	4.84631	30.1417	44	50	viral gene expression	GO_BP	ATG12,ATG5,CANX,CCNT1,CCNT2,CDK9,CHD1,CSDE1,CSNK1A1,CTDP1,DENR,DHX9,EDEM2,EIF2AK4,EIF2D,EIF3A,EIF3B,EIF3D,EIF3F,EIF3G,EIF3L,EP300,FURIN,FUT8,GALNT1,GSK3A,GSK3B,GTF2B,HDAC1,HEXIM1,HMGA2,IFITM3,INPP5K,JUN,LARP7,LEF1,MAN1B1,MAN2A1,MCTS1,MDFIC,MGAT1,MGAT4A,MGAT4B,MGAT4C,MGAT5,MID2,MOGS,MON1B,NUCKS1,PAIP1,PARP10,PARP16,PARP9,PCBP2,PRMT1,PSMC3,PTBP1,REST,RRP1B,RSF1,SHFL,SMARCA4,SMARCB1,SNW1,SP1,SPCS1,S…
GO:1905515	1.66831e-05	4.4251	32.59	47	54	non-motile cilium assembly	GO_BP	ARL13B,ATMIN,BBS1,BBS10,BBS2,BBS4,BBS7,C2CD3,CC2D2A,CC2D2B,CENPJ,CEP126,CEP131,CEP135,CEP250,CEP290,CEP350,CEP89,CLCN4,CSNK1D,DCTN1,DISC1,DYNC2H1,DYNLL1,ENKD1,EXOC5,GORAB,IFT122,IFT140,IFT172,IFT52,IFT57,IFT74,IFT80,IFT88,INTU,KCNQ1,MAK,MAP4,MAPRE1,MKKS,MKS1,NPHP3,PCM1,PIBF1,RP1,RPGRIP1,RPGRIP1L,SEPTIN7,SEPTIN9,TBC1D32,TMEM107,TMEM17,TMEM216,TMEM80,TOGARAM1,TTC8,WRAP73_x000D_
GO:0090150	1.67044e-05	3.01789	49.9092	68	83	establishment of protein localization to membrane	GO_BP	ACSL3,ADORA1,AFDN,AGK,AKAP5,AKT2,ANK3,AP3B1,AQP11,ARFRP1,ARHGAP44,ARL6,ARL6IP1,ATAD1,ATG3,ATP13A1,ATP1B1,ATP2C1,ATP6AP1,BAG6,BAX,BBS1,BBS2,BCS1L,BHLHE40-AS1,BID,BLZF1,BRAF,C2CD5,CAMLG,CCDC47,CD24,CDK5,CDK5R1,CHM,CHMP4A,CHMP4B,CHP1,CIB1,CLSTN1,CNST,COLQ,COX18,CSK,DMTN,EGFR,EMC1,EMC10,EMC2,EMC3,EMC4,EMC7,EMC8,EMC9,ERBB2,FIS1,FYN,GDI1,GET1,GET3,GGA1,GGA2,GGA3,GOLGA4,GOLGA7,GOLGA7B,GOLPH3,GOLPH3L,GOR…
GO:0032092	1.68885e-05	4.4214	32.6007	47	54	positive regulation of protein binding	GO_BP	ABL1,ADD1,AKTIP,ANXA2,APOE,APP,B2M,BAMBI,BDNF,BMP2,BMP4,DACT1,DTX3L,EPB41,FKBP1A,FLOT1,GSK3B,HFE,HIP1R,HIPK2,IDE,LRP1,LRRK2,MARK3,NMD3,NRP1,NVL,PIN1,PPP2CA,PPP2CB,PRKN,PSEN1,RALB,RAN,RAPGEF2,RIPK2,RPL11,SPPL3,STING1,STK3,STK4,TAF1,TCF7L2,TRIB3,TRIM21,USP33,USP9X_x000D_
GO:0140374	1.7011e-05	4.82842	30.1858	44	50	antiviral innate immune response	GO_BP	AKAP1,ATAD3A,CARD8,CLPB,CXCL10,DHX15,DHX16,DHX58,DUS2,EIF2AK2,HCFC2,IFIH1,IFIT1,IFIT2,IFIT3,MARCHF2,MAVS,MORC3,MX1,NCK1,NLRP1,NMB,OAS1,PDE12,PHB1,PHB2,RIGI,RNF135,SENP7,STING1,TBK1,TNF,TRAF6,TRIM25,TRIM6,TRIM65,TRIM7,UAP1,UBE2N,UBE2W,USP18,USP20,ZDHHC1,ZDHHC11_x000D_
GO:0033865	1.76896e-05	2.36985	74.8609	97	124	nucleoside bisphosphate metabolic process	GO_BP	AADAT,AASS,ABCD1,ABHD14B,ACACA,ACACB,ACAT1,ACLY,ACOT1,ACOT11,ACOT2,ACOT7,ACOT8,ACOT9,ACSF2,ACSF3,ACSL1,ACSL3,ACSL4,ACSL5,ACSM1,ACSM2A,ACSM2B,ACSM3,ACSM5,ACSS1,ACSS2,BAAT,BPNT1,COASY,CROT,DCAKD,DGAT1,DIP2A,DLAT,DLD,DLST,ELOVL1,ELOVL2,ELOVL5,ELOVL6,ELOVL7,ENPP1,FAR1,FAR2,FITM2,GCDH,GPAM,GPAT4,HACD1,HACD2,HMGCR,HMGCS1,HSD17B12,HSD17B4,MCCC2,MCEE,MLYCD,MMUT,MPC2,MVD,MVK,NUDT19,NUDT8,OGDH,OXSM,PANK1,P…
GO:0030010	1.84302e-05	2.84205	54.2467	73	90	establishment of cell polarity	GO_BP	ABL1,ABL2,ALPK2,AMOT,AMOTL1,AMOTL2,ARF6,ARFGEF1,ARHGEF11,BRSK1,BRSK2,CAMSAP3,CDC42,CDK5RAP2,CENPA,CLASP1,CORO7,CRK,CRKL,CYRIB,CYTH1,CYTH3,DCTN1,DIAPH3,DOCK2,DOCK7,DYNLT1,ENKD1,EPHB1,FAM89B,FAT1,FBF1,FBXW11,FERMT1,FEZ1,FLOT2,FOXJ1,FRMD4A,FRMD4B,FSCN1,GATA3,GBF1,GJA1,GOLPH3,GPSM1,GPSM2,GSK3B,GSN,HDAC3,HES1,HTT,IFT20,IGF1R,ITGB1,KANK1,KAT5,KCNJ8,KIF20B,KIF26B,KRIT1,LAMA1,LLGL1,LLGL2,MAD2L1,MAP1B,MAP…
GO:0034504	1.89201e-05	10.0319	19.1942	30	32	protein localization to nucleus	GO_BP	ABCA7,AKIRIN2,AKT1,ANGPT1,APPL1,APPL2,ARL2,ATF2,ATP13A2,BAG3,BANP,BARD1,BBS4,BCL3,BMP4,BYSL,CACNB4,CALR,CARD10,CBLB,CCT2,CCT3,CCT4,CCT5,CCT6A,CCT7,CCT8,CD2AP,CDH1,CDK1,CDK5,CDKN1A,CHCHD10,CHP1,CIZ1,CLDN18,CNEP1R1,COL1A1,CREBBP,CRY2,CSE1L,CTDNEP1,CTNNA1,DCLK1,DCLK2,DKC1,DMAP1,DNAJB6,DTX3L,DVL1,E2F3,ECT2,EDN1,EFCAB7,EIF2AK3,EIF4ENIF1,ELAVL1,EP300,FAM53A,FAM53B,FAM53C,FBXO4,FERMT1,FERMT2,FLCN,FLNA,F…
GO:0140747	1.91724e-05	2.70639	58.5605	78	97	regulation of ncRNA transcription	GO_BP	AGT,AR,ATOH8,BMP2,BMP4,BMPR1A,CC2D1A,DDX11,DEDD,EGFR,EGR1,ETS1,FGF2,FOS,FOSL1,FOXA1,FOXO3,GATA3,GATA6,GNL3,HIF1A,IPPK,JUN,KLF4,KLF5,LARP7,MACROH2A1,MACROH2A2,MARS1,MRTFA,MRTFB,MTOR,MYBL1,MYC,NCL,NCOR1,NCOR2,NFATC3,NFIB,NOL11,NOP53,NOTCH2,NR1H2,NR3C1,PDGFB,PIH1D1,POU2F1,POU5F1,PPARA,PPARD,PPARG,PWP1,RARA,RELA,REST,SIRT7,SMAD1,SMAD3,SMAD4,SMAD6,SMARCA4,SMARCB1,SOX9,SREBF1,SREBF2,SRF,STAT3,TEAD1,TGF…
GO:0000086	2.09951e-05	9.93617	19.2675	30	32	G2/M transition of mitotic cell cycle	GO_BP	ABCB1,ABRAXAS1,APP,ARPP19,ATM,AURKA,AURKB,AVEN,BABAM1,BABAM2,BARD1,BLM,BRCA1,BRCC3,BRD4,BRSK1,BRSK2,CALM1,CALM2,CALM3,CCDC57,CCNA2,CCNB1,CCND1,CCNG1,CCNY,CDC14B,CDC25A,CDC25B,CDC25C,CDC6,CDC7,CDK1,CDK14,CDK2,CDK6,CDKN1A,CENPF,CHEK1,CHEK2,CHFR,CHMP4C,CLSPN,CTC1,DBF4B,DNM2,DONSON,DTL,ENSA,FBXL15,FBXO5,FHL1,FOXN3,FOXO4,FZR1,GPR132,HSPA2,HUS1,IER3,INIP,INTS3,KDM8,KHDRBS1,KIF14,LATS1,LCMT1,MASTL,MBTPS…
GO:0006897	2.17986e-05	1.39196	431.657	484	715	endocytosis	GO_BP	AAK1,ABCA1,ABCA13,ABCA2,ABCA7,ABL1,ABL2,ACKR2,ACKR3,ACKR4,ACTB,ACTG1,ADM,ADORA1,ADRB2,AGER,AHI1,ANGPT1,ANK2,ANKFY1,ANKRD13A,ANKRD13B,ANKRD13D,ANO6,ANXA1,ANXA11,ANXA2,ANXA2P2,ANXA3,AP1G1,AP1S1,AP2A1,AP2A2,AP2B1,AP2M1,AP2S1,AP3D1,AP3M1,AP3M2,AP3S1,AP3S2,APOE,APP,APPL1,APPL2,ARF1,ARF6,ARFGAP1,ARHGAP12,ARHGAP27,ARL8B,ARR3,ARRB1,ARRB2,ATAD1,ATG3,ATG5,ATP6V1H,ATP9A,ATP9B,ATXN2,AXL,B2M,BCL2L1,BCR,BECN1,…
GO:0031297	2.23648e-05	6.09256	24.7455	37	41	replication fork processing	GO_BP	ASF1A,ATR,ATRX,BARD1,BLM,BOD1L1,BRCA1,BRCA2,CARM1,CDK9,CENPS,CENPX,DDX11,DNA2,DONSON,EME2,ETAA1,EXD2,FAM111A,FANCM,FBH1,GEN1,MMS22L,MRE11,MUS81,NBN,NUCKS1,PARP1,PCNA,POLQ,PRIMPOL,RAD50,RAD51,RBBP8,RECQL,RFWD3,RTEL1,SAMHD1,SETMAR,SMARCAL1,TIPIN,TONSL,WRN,ZNF365,ZRANB3_x000D_
GO:0051984	2.24132e-05	17.1033	16.3003	26	27	positive regulation of chromosome segregation	GO_BP	AURKB,BECN1,BIRC5,CCNB1,CDC6,CDCA8,CDK1,HNRNPU,INCENP,KAT2B,KAT5,MAD2L1BP,NCAPD2,NCAPD3,NCAPG,NCAPG2,NCAPH,NCAPH2,NUMA1,RAD18,RCC2,SIRT2,SMC2,SMC4,SMC5,SMC6_x000D_
GO:0006458	2.25612e-05	6.08827	24.7524	37	41	'de novo' protein folding	GO_BP	BAG1,CCT2,CD74,CHCHD4,DNAJB1,DNAJB12,DNAJB14,DNAJB4,DNAJB5,DNAJC18,DNAJC2,DNAJC7,ENTPD5,ERO1A,FKBP1A,GAK,HSPA13,HSPA14,HSPA1A,HSPA1B,HSPA1L,HSPA2,HSPA5,HSPA8,HSPA9,HSPD1,HSPE1,HSPH1,PTGES3,SDF2,SDF2L1,SELENOF,ST13,TOR1A,TOR1B,TOR2A,UGGT1_x000D_
GO:0032465	2.32063e-05	2.88512	51.907	70	86	regulation of cytokinesis	GO_BP	AHCTF1,AURKA,AURKB,AURKC,BBS4,BCL2L1,BECN1,BIRC5,BIRC6,BRCA2,CALM1,CALM2,CALM3,CCP110,CDC14A,CDC14B,CDC25B,CDC42,CDC6,CDCA8,CENPV,CETN2,CHMP3,CHMP4C,CIT,CSPP1,CUL3,DCDC1,E2F7,E2F8,ECT2,ENTR1,FLCN,FSD1,GIPC1,GIT1,IGF1R,INCENP,KIF13A,KIF14,KIF20A,KIF20B,KIF23,KIF3B,KLHL13,KLHL21,KLHL9,MAP10,MAP9,MYO19,NUP62,PIK3C3,PIK3R4,PIN1,PKN2,PKP4,PLK1,PLK3,POLDIP2,PRC1,PRKCE,PRPF40A,RAB11A,RAB11FIP3,RAB11FIP4…
GO:0051338	2.38327e-05	3.06394	46.7736	64	78	regulation of transferase activity	GO_BP	ABI1,ABL1,ACD,ACTB,ADAM17,ADAM9,ADAR,ADARB1,ADRB2,AGAP2,AGT,AIDA,AKT1,AKT1S1,ALK,ALS2,ANG,ANGPT1,ANKRD54,APC,APOE,APP,ARHGEF5,ARRDC3,ARRDC4,ATP2B4,AURKB,AXIN1,AXIN2,AXL,BAD,BAG2,BAG5,BANF1,BCCIP,BLM,BMI1,BMP2,BTRC,C5AR1,CAB39,CACUL1,CALM1,CALM2,CALM3,CAMK1,CAMK2N1,CAMK2N2,CAMKK2,CARD10,CAV1,CBL,CBLB,CCDC88A,CCN1,CCNA2,CCNB1,CCNB2,CCNB3,CCND1,CCND2,CCND3,CCNE1,CCNE2,CCNF,CCNG1,CCNG2,CCNH,CCNI,CCNI…
GO:0051495	2.43971e-05	2.06806	97.1377	122	161	positive regulation of cytoskeleton organization	GO_BP	ABI2,ABL1,ACTN2,ADD3,AKAP9,ARF6,ARHGEF10,ARHGEF10L,ARHGEF5,ARL2,ARPC2,BAG4,BAIAP2,BAIAP2L1,BAIAP2L2,BIN1,BRAF,BRK1,CARMIL1,CCDC88A,CCN2,CD47,CDC42,CDC42EP1,CDC42EP3,CDC42EP4,CDC42EP5,CDK5R1,CDK5RAP2,CDKN1B,CENPJ,CEP120,CEP295,CFL2,CKAP5,CLASP1,CLIP1,CRACD,CTTN,CX3CL1,CYFIP1,DCTN1,DLG1,DRG1,DSTN,DYNC1H1,EDN1,EPHA1,EVL,F2RL1,FCHSD1,FCHSD2,FER,FERMT2,FHOD1,FLNA,FMN1,GIT1,GPSM2,GRB2,GSN,HSPA1A,HSPA1B…
GO:0051988	2.47927e-05	Inf	12.678	21	21	regulation of attachment of spindle microtubules to kinetochore	GO_BP	APC,AURKB,BECN1,BIRC5,CCNB1,CDC42,CDCA8,ECT2,HNRNPU,INCENP,KAT2B,KAT5,KNSTRN,KNTC1,NEK2,RACGAP1,RCC2,SIRT2,SPAG5,ZW10,ZWILCH_x000D_
GO:2000001	2.47927e-05	Inf	12.678	21	21	regulation of DNA damage checkpoint	GO_BP	BABAM2,BARD1,BRCA1,BRCA2,BRCC3,CCAR2,CRY1,CUL4A,ETAA1,FBXO4,FEM1B,MAP3K20,PPP1R10,RAD51,RFWD3,RNASEH2B,RPA2,TELO2,TTI1,TTI2,WDR76_x000D_
GO:0110053	2.48491e-05	2.37236	71.6833	93	119	regulation of actin filament organization	GO_BP	ABI2,ABITRAM,ABL1,ACTG1,ACTN2,ADD1,ADD3,ALMS1,AP1AR,ARAP1,ARF1,ARF6,ARFGEF1,ARFIP1,ARFIP2,ARHGAP18,ARHGAP28,ARHGAP35,ARHGAP40,ARHGAP6,ARHGEF10,ARHGEF10L,ARHGEF18,ARHGEF5,ARPC2,ARPC3,ARPC5,ARPC5L,ARPIN,ASAP3,AVIL,BAG4,BAIAP2,BAIAP2L1,BAIAP2L2,BBS4,BIN1,BRAF,BRK1,C9orf72,CAPG,CAPZA1,CAPZA2,CAPZB,CARMIL1,CCDC88A,CCN2,CD47,CDC42,CDC42EP1,CDC42EP3,CDC42EP4,CDC42EP5,CFL2,CGNL1,CLASP1,CLASP2,CORO1B,CORO…
GO:0031648	2.49548e-05	4.71827	29.5821	43	49	protein destabilization	GO_BP	BMP2,BTRC,CAPN3,CCDC88C,CDC73,CHFR,CREBBP,CTSH,CUL3,DAZAP2,DERL1,EP300,FBXL3,FBXO4,FBXW11,FBXW7,GGA3,GSN,HDAC6,HTT,ISOC2,KDM8,MDM2,MTOR,MUL1,MYLIP,PEX2,PLK1,PRKDC,PRKN,PRNP,RAD23A,RNF139,RNF5,SENP2,SERF2,SIRT1,SIRT6,SNCA,SRC,TRIM21,UTP25,VPS35_x000D_
GO:0150116	2.51321e-05	3.41344	41.0527	57	68	regulation of cell-substrate junction organization	GO_BP	ABL1,ACTG1,ARF6,ARHGAP6,CAMSAP3,CLASP1,CLASP2,COL16A1,CORO1C,DAPK3,DLC1,DMTN,DUSP22,DUSP3,EFNA5,EPB41L5,FAM107A,FERMT2,FMN1,GREM1,IQSEC1,ITGB1BP1,LAMTOR2,LDB1,LIMCH1,LIMS1,MACF1,MAP4K4,MAPRE2,MMP14,NRP1,PEAK1,PHLDB2,PIK3R1,POLDIP2,PPM1F,PTEN,PTK2,PTPRA,PTPRJ,RAC1,RCC2,RHOA,ROCK1,ROCK2,S100A10,SDC4,SLC9A1,SLK,SMAD3,SRC,THBS1,TLN1,TSC1,VCL,VEGFA,WDPCP_x000D_
GO:0009259	2.54117e-05	1.80187	140.087	170	233	ribonucleotide metabolic process	GO_BP	AADAT,AASS,ABCC6,ABCD1,ABHD14B,ACACA,ACACB,ACAT1,ACLY,ACOT1,ACOT11,ACOT2,ACOT7,ACOT8,ACOT9,ACSF2,ACSF3,ACSL1,ACSL3,ACSL4,ACSL5,ACSM1,ACSM2A,ACSM2B,ACSM3,ACSM5,ACSS1,ACSS2,ADA,ADCY3,ADCY6,ADCY9,ADK,ADPGK,ADSL,ADSS2,AK1,AK2,AK3,AK4,AK5,AMPD2,AMPD3,ANTKMT,APP,APRT,ARL2,ATIC,ATP1B1,ATP5F1A,ATP5F1B,ATP5F1C,ATP5F1D,ATP5F1E,ATP5F1EP2,ATP5IF1,ATP5MC1,ATP5MC2,ATP5MC3,ATP5ME,ATP5MF,ATP5MG,ATP5MGL,ATP5MJ,AT…
GO:0006839	2.54631e-05	3.57888	38.5432	54	64	mitochondrial transport	GO_BP	ABCB10,ABCB7,ABCB8,ACAA2,AFG3L2,AGK,AIFM1,ALKBH7,ARHGAP11B,ATF2,ATP5IF1,BAD,BAK1,BAX,BCL2,BCL2L1,BCL2L11,BCL2L2,BID,BLOC1S2,BNIP3,BNIP3L,BOK,CCDC51,CHCHD10,CHCHD4,CNP,COL6A1,CPT1A,CPT1B,CPT2,DNAJC15,DNAJC19,FLVCR1,GCLC,GHITM,GRPEL1,GRPEL2,GSK3A,GSK3B,HIP1R,HK2,HSP90AA1,HSPA1A,HSPA4,HSPD1,IER3,KIFBP,LETM1,MAIP1,MCU,MCUB,MCUR1,MICU1,MICU2,MICU3,MIR29A,MPC1,MPC2,MPV17L,MRPL18,MRS2,MTCH1,MTCH2,MTX2,M…
GO:0006635	2.6991e-05	3.1422	45.2787	62	75	fatty acid beta-oxidation	GO_BP	ABCD1,ABCD3,ABCD4,ACAA2,ACACB,ACAD10,ACADM,ACADS,ACADVL,ACAT1,ACAT2,ACOT8,ACOX1,ACOX3,AKT1,AKT2,ALDH1L2,AMACR,AUH,BDH2,CNR1,CPT1A,CPT1B,CPT2,CRAT,CROT,DECR1,DECR2,ECH1,ECHDC1,ECHDC2,ECHS1,ECI1,ECI2,EHHADH,ETFA,ETFB,ETFBKMT,ETFDH,GCDH,HADH,HADHA,HADHB,HSD17B10,HSD17B4,IRS1,IRS2,IVD,LONP2,MCAT,MLYCD,MTLN,PEX2,PEX5,PEX7,PPARA,PPARD,SCP2,SESN2,SLC25A17,SLC27A2,TYSND1_x000D_
GO:0006476	2.92154e-05	7.24298	21.7285	33	36	protein deacetylation	GO_BP	BEX4,BRMS1,CCAR2,DR1,DYRK1A,EP300,FLNA,FNTA,FRY,HDAC1,HDAC10,HDAC3,HDAC4,HDAC6,HDAC7,HDAC9,KAT14,KAT2A,KAT2B,MAPT,MBIP,NEK3,NNMT,PRKAA1,PRKAA2,SGF29,SIRT1,SIRT2,SIRT3,SIRT4,SIRT5,SIRT6,SIRT7,SPRED1,SPRED2,TADA2A,TADA3,WDR5,YEATS2,ZZZ3_x000D_
GO:0006457	2.93758e-05	2.3908	69.2339	90	115	protein folding	GO_BP	AHSA1,AHSA2P,AIP,ALG12,ANP32E,APLF,ARL2,ATF6,B2M,BAG1,BAG2,BAG3,BAG4,BAG5,CALR,CANX,CCDC47,CCT2,CCT3,CCT4,CCT5,CCT6A,CCT6B,CCT7,CCT8,CD74,CDC123,CDC37,CDC37L1,CHCHD4,CHORDC1,CLGN,CLPX,CLU,CRTAP,CRYAB,CSNK2A1,CWC27,DFFA,DNAJA1,DNAJA2,DNAJA3,DNAJA4,DNAJB1,DNAJB11,DNAJB12,DNAJB14,DNAJB2,DNAJB4,DNAJB5,DNAJB6,DNAJB7,DNAJC1,DNAJC10,DNAJC18,DNAJC19,DNAJC2,DNAJC21,DNAJC24,DNAJC25,DNAJC3,DNAJC4,DNAJC5,DNA…
GO:0045815	2.94213e-05	7.23852	21.7338	33	36	transcription initiation-coupled chromatin remodeling	GO_BP	ARID1A,ARID1B,ASH2L,ATF2,BRD7,DPY30,EP300,FAM47E,GLYR1,KAT2B,KAT7,KAT8,KMT2A,MACROH2A1,MEN1,N6AMT1,NOC2L,PADI2,PHF2,RBBP5,RBM14,SGF29,SIRT7,SMARCA4,SMARCB1,SMARCD1,SPHK2,TP53,TRMT112,USP21,VPS72,WBP2,WDR5_x000D_
GO:1905168	2.94213e-05	7.23852	21.7338	33	36	positive regulation of double-strand break repair via homologous recombination	GO_BP	ACTB,ACTL6A,ACTR2,ARID2,BRD8,DMAP1,EP400,EPC1,EPC2,ERCC6,FANCB,FUS,HDGFL2,HELQ,ING3,KAT5,MBTD1,MEAF6,MORF4L1,MORF4L2,MRGBP,MRNIP,PARP1,PIAS4,RAD51AP1,RUVBL1,RUVBL2,TIMELESS,TRRAP,VPS72,WDR48,WRAP53,YEATS4_x000D_
GO:0019752	2.96361e-05	1.36463	469.36	523	779	carboxylic acid metabolic process	GO_BP	AACS,AADAT,AASDH,AASDHPPT,AASS,ABAT,ABCC1,ABCC10,ABCD1,ABCD3,ABCD4,ABHD10,ABHD12,ABHD2,ABHD3,ABHD5,ABHD6,ACAA2,ACACA,ACACB,ACAD10,ACAD8,ACAD9,ACADM,ACADS,ACADSB,ACADVL,ACAT1,ACAT2,ACBD4,ACBD5,ACBD7,ACLY,ACMSD,ACO1,ACO2,ACOT1,ACOT11,ACOT2,ACOT7,ACOT8,ACOX1,ACOX3,ACSF2,ACSF3,ACSL1,ACSL3,ACSL4,ACSL5,ACSM1,ACSM2A,ACSM2B,ACSM3,ACSM5,ACSS1,ACSS2,ADH5,ADHFE1,ADI1,ADIPOR1,ADIPOR2,ADPGK,ADSS2,ADTRP,AFMID,…
GO:1901987	3.13737e-05	2.85118	50.3537	68	84	regulation of cell cycle phase transition	GO_BP	ABRAXAS1,ACTB,ACTL6A,ACVR1,ADAM17,ADAMTS1,AKT1,AMBRA1,ANAPC11,ANAPC15,ANAPC4,ANAPC5,ANAPC7,ANKRD17,ANLN,APBB1,APBB2,APC,APP,APPL1,APPL2,ARID1A,ARID1B,ARID2,ATAD5,ATF2,ATF5,ATM,ATP2B4,ATR,ATRIP,AURKA,AURKB,AVEN,BABAM1,BABAM2,BARD1,BCL2,BCL7A,BCL7B,BCL7C,BID,BIRC5,BLM,BRCA1,BRCA2,BRCC3,BRD4,BRD7,BRIP1,BRSK1,BTN2A2,BUB1,BUB1B,BUB3,CACNB4,CAMSAP3,CASP2,CCAR2,CCL2,CCNB1,CCND1,CCND2,CCND3,CCNE1,CCNE2,C…
GO:0000070	3.20661e-05	16.6407	15.6228	25	26	mitotic sister chromatid segregation	GO_BP	AAAS,ABRAXAS1,ABRAXAS2,AKAP8,AKAP8L,ANAPC11,ANAPC15,ANAPC5,ANAPC7,APC,ARHGEF10,ATM,AURKB,AURKC,BAZ1B,BCCIP,BECN1,BIRC5,BOD1,BUB1,BUB1B,BUB3,CCDC61,CCNB1,CCSAP,CDC16,CDC20,CDC23,CDCA5,CDCA8,CDK1,CDK5RAP2,CDT1,CENPC,CENPE,CENPF,CENPI,CENPK,CEP192,CEP97,CHAMP1,CHEK2,CHMP1A,CHMP1B,CHMP2A,CHMP2B,CHMP3,CHMP4A,CHMP4B,CHMP4C,CHMP5,CHMP6,CHMP7,CLASP1,CLASP2,CUL3,DCTN2,DIS3L2,DLGAP5,DRG1,DUSP1,DYNC1LI1,EML…
GO:1901796	3.44224e-05	5.15401	26.5229	39	44	regulation of signal transduction by p53 class mediator	GO_BP	AKT1,ANKRD1,ARMC10,ATAD5,ATM,ATR,AURKA,AURKB,BCL2,BDKRB2,BOP1,CD44,CD74,CHEK1,CHEK2,COPS3,DDX5,DYRK1A,DYRK2,DYRK3,EEF1E1,EIF5A,EP300,HAPSTR1,HEXIM1,HIC1,HIPK2,HNRNPK,ING2,ING4,KAT6A,KDM1A,KDM8,KMT5A,MAP2K6,MAPKAPK5,MARCHF7,MDM2,MLF1,MTOR,MUC1,MYC,NOP2,NOP53,NPM1,NUAK1,PAK1IP1,PIP4P1,PLA2R1,PLK3,PMAIP1,PML,PRKN,PRMT6,PSMD10,PTTG1IP,RFFL,RNF34,RPF2,RPL11,RPL23,RPL26,RPL37,RPL5,RPS15,RPS20,RPS7,RRM2…
GO:0070536	3.52092e-05	9.53961	18.7152	29	31	protein K63-linked deubiquitination	GO_BP	ABRAXAS1,ABRAXAS2,ATXN3,BABAM2,BRCC3,CYLD,NOP53,OTUB2,OTUD1,OTUD4,OTUD5,OTUD7A,OTUD7B,PSMD14,SHMT2,SPATA2,STAMBP,STAMBPL1,TNFAIP3,USP13,USP20,USP25,USP27X,USP33,USP8,USP9X,VCP,YOD1,ZRANB1_x000D_
GO:0031333	3.55259e-05	2.11142	88.7463	112	147	negative regulation of protein-containing complex assembly	GO_BP	ADD1,ADD3,AIDA,ANKRD27,ARFGEF1,ARHGEF7,AVIL,BBS4,BIRC2,CAPG,CAPZA1,CAPZA2,CAPZB,CARD8,CARMIL1,CDC42,CLDN7,CLIP3,CLU,CPTP,CRACD,CRBN,CRYAB,CSNK1A1,CTNNBIP1,CYRIB,DACT1,DDX3X,DMTN,DNAJC15,DYRK1A,EML2,EP300,EPS8,FBXL2,FHOD3,FKBP4,FLII,GBA1,GSK3B,GSN,HDAC6,HIP1R,HMGB1,HSF1,HSPA5,HSPA8,JMJD6,KANK1,KANK2,KANK3,KIF14,LCMT1,LMO4,LMOD1,LMOD3,MAP2,MAPRE1,MKKS,MTPN,MYADM,NLRC3,NOP53,PARK7,PEX5,PFN1,PFN2,PFN…
GO:0097502	3.58531e-05	16.444	15.6966	25	26	mannosylation	GO_BP	B4GAT1,CRPPA,DPM1,DPM2,DPM3,DPY19L1,DPY19L2,DPY19L2P2,DPY19L3,DPY19L4,FKRP,FKTN,LARGE1,LARGE2,NUS1,PIGB,POMGNT1,POMGNT2,POMT1,POMT2,RXYLT1,TMEM260,TMTC2,TMTC3,TMTC4_x000D_
GO:0018205	3.58674e-05	3.5128	37.9387	53	63	peptidyl-lysine modification	GO_BP	ANTKMT,ARNT,ATAT1,ATP7A,ATPSCKMT,BAG6,BCL11A,BLOC1S1,CAPN3,CBX4,CREBBP,CSKMT,CTH,CTNNB1,DESI1,DIP2A,DIP2B,DOHH,EEF1AKMT1,EEF1AKMT2,EEF1AKMT3,EEF2KMT,EGR1,EGR2,EHMT1,EHMT2,EID3,EP300,ESCO1,ETFBKMT,GCSH,GNL3,GNL3L,HDAC10,HDAC2,HDAC4,HDAC6,HDAC7,HDAC9,HINT1,HMG20A,HMG20B,IFIH1,JMJD6,KAT2A,KAT2B,KAT5,KAT7,KIAA1586,KLF15,KMT5A,LIPT1,LIPT2,LOX,LOXL1,LOXL2,LOXL3,LOXL4,MDM2,METTL18,METTL21A,METTL23,MUL1,…
GO:0042176	3.58838e-05	Inf	11.9929	20	20	regulation of protein catabolic process	GO_BP	ABCA2,ADAM8,ADAM9,AGAP2,AKT1,ALAD,AMER1,ANXA2,APC,APOE,AQP11,ARAF,ASB9,ATG7,ATP13A2,ATRAID,ATXN3,AURKA,AXIN1,AXIN2,AZIN1,AZIN2,BAG2,BAG5,BAG6,BANP,BARD1,BBS7,BCAP31,BTRC,CAMLG,CAV1,CBLB,CCAR2,CD81,CDC20,CDH1,CDK2,CDKN1B,CENATAC,CHEK2,CHFR,CHMP6,CLU,COMMD1,COP1,CSNK1A1,CSNK1D,CSNK1E,CSNK2A1,CSNK2A3,CST3,CTSA,CUL4A,CUL4B,DAB2,DAB2IP,DACT1,DCAF1,DDA1,DDB1,DDRGK1,DEDD,DESI1,DET1,DNAAF4,DNAJB2,DTL,DVL…
GO:0006605	3.7365e-05	7.13605	20.9913	32	35	protein targeting	GO_BP	ABLIM3,ADORA1,AGK,AIFM1,AIP,AKAP6,AKT2,ANK3,AP1M2,AP1S3,AP3B1,AP3D1,AP3M1,AP4B1,AP4E1,AP4M1,AP4S1,AQP11,ARIH2,ARL6,ARL6IP1,ATG13,ATG14,ATG3,ATP5IF1,BAG4,BAG6,BAP1,BCAP31,BECN1,BHLHE40-AS1,BID,BNIP3L,C11orf65,C2CD5,CDC37,CDK5,CDK5R1,CHCHD4,CHM,CHMP4A,CHMP4B,CHP1,CIB1,CLU,CSNK2A2,DMTN,DNAJC15,DNAJC19,EDEM1,ERBB2,ERBIN,FBXO7,FBXW7,FIS1,FUT10,FYN,FZD5,GABARAP,GCC2,GDAP1,GDI1,GGA3,GIPC1,GNPTAB,GNPTG,G…
GO:0071897	3.88755e-05	2.98639	46.3526	63	77	DNA biosynthetic process	GO_BP	ACD,ANKRD1,ATM,ATR,AURKB,CCN2,CCNA2,CCT2,CCT3,CCT4,CCT5,CCT6A,CCT7,CCT8,CDKN1A,CDKN2D,CENPF,CHEK1,CHRAC1,CHTF18,CTC1,CTNNB1,CYP1B1,DACH1,DCP2,DKC1,DNAJC2,DSCC1,DTL,EXOSC10,FAAP20,FBXO4,FGF2,FGFR4,GAR1,GCH1,GFER,GNL3L,GREM1,HMBOX1,HNRNPA1,HNRNPA2B1,HNRNPC,HNRNPD,HNRNPU,HROB,HSP90AA1,HSP90AB1,ING4,ING5,JADE1,JADE2,JADE3,KAT7,KCNK2,KLF4,LIG1,LIG3,LIG4,LIN9,LOX,MAD2L2,MAP2K7,MAP3K4,MAPK1,MAPK3,MAPKAP…
GO:0031647	3.90305e-05	3.34172	39.6149	55	66	regulation of protein stability	GO_BP	AAK1,ABTB3,ANK2,APTX,ASPH,ATF7IP,ATP1B1,ATP1B3,AURKA,B4GALT5,BAG1,BAG2,BAG3,BAG4,BAG5,BAG6,BCL2,BMP2,BTRC,C10orf90,CALR,CAMLG,CAPN3,CASP3,CCAR2,CCDC88C,CCNH,CCT2,CCT3,CCT4,CCT5,CCT6A,CCT7,CCT8,CD81,CDC37,CDC37L1,CDC73,CDK7,CDKN2AIP,CEP63,CHEK2,CHFR,CHP1,CLU,CMTM6,COA8,COG3,COG7,CREB1,CREBBP,CREBL2,CRTAP,CRYAB,CSNK2A1,CTNND1,CTSA,CTSH,CUL3,DACT1,DAD1,DAZAP2,DDI2,DDOST,DDRGK1,DERL1,DNAAF10,DNAAF2,D…
GO:0034243	3.95898e-05	Inf	12.0519	20	20	regulation of transcription elongation by RNA polymerase II	GO_BP	AXIN1,BRD4,CCNK,CCNT1,CDC73,CDK12,CDK13,CDK9,CTNNB1,EAF1,EAF2,EAPP,ELL,ELL2,ERCC6,EZH2,GTF2F1,HEXIM1,HNRNPU,INTS1,INTS10,INTS11,INTS12,INTS13,INTS14,INTS2,INTS3,INTS4,INTS5,INTS6,INTS7,INTS8,INTS9,LARP7,LDB1,LEO1,MED1,MED10,MED11,MED14,MED15,MED16,MED17,MED18,MED19,MED20,MED21,MED22,MED23,MED24,MED25,MED27,MED28,MED29,MED30,MED31,MED4,MED6,MED7,MED8,MED9,NCBP1,NCBP2,NELFA,NELFB,NELFE,PARP1,PWWP2A…
GO:0016242	4.07965e-05	Inf	12.0699	20	20	negative regulation of macroautophagy	GO_BP	AKT1,BECN1,CLEC16A,EHMT2,FEZ1,FEZ2,HMOX1,LRRK2,LZTS1,MTM1,MTOR,NPC1,NRBP2,NUPR1,PHF23,PIK3CA,POLDIP2,QSOX1,RNF41,RUBCN,SCFD1,SEC22B,SMCR8,TIGAR,TMEM39A,TP53,TSC1,TSC2,TSPO,UBQLN4,USP30,USP36_x000D_
GO:0006488	4.10954e-05	Inf	12.0743	20	20	dolichol-linked oligosaccharide biosynthetic process	GO_BP	ALG1,ALG10,ALG10B,ALG12,ALG13,ALG14,ALG2,ALG3,ALG6,ALG8,ALG9,DHDDS,DOLK,DOLPP1,DPAGT1,DPM1,MPDU1,NUS1,RFT1,SRD5A3_x000D_
GO:0006915	4.16444e-05	1.648	176.138	209	296	apoptotic process	GO_BP	AARS1,AATF,ABL1,ACAA2,ACIN1,ACKR3,ACTB,ACTL6A,ACTN1,ACTN2,ACTN4,ACVR1,ACVR1B,ADA,ADAM17,ADAM8,ADAMTSL4,ADAR,ADARB1,ADM,ADNP,ADORA1,AEN,AGAP2,AGO4,AGT,AHCYL1,AHI1,AHR,AIFM1,AIFM2,AIMP1,AKAP1,AKAP12,AKR1A1,AKR1B1,AKR1C3,AKT1,AKT1S1,AKT2,AKTIP,ALDH1A3,ALK,ALKBH1,ALPK2,AMBRA1,ANGPT1,ANGPTL4,ANKLE2,ANKRD1,ANKRD13C,ANO6,ANP32A,ANP32B,ANP32E,ANXA1,ANXA2,ANXA4,ANXA5,ANXA6,APAF1,APBB1,APBB2,APC,APEX1,API5…
GO:0032479	4.17394e-05	2.26115	74.8609	96	124	regulation of type I interferon production	GO_BP	ARRDC4,ATG12,ATG5,BANF1,CACTIN,CGAS,CHUK,CUL3,CYLD,DDX3X,DDX56,DHX33,DHX36,DHX58,DHX9,DTX4,FLOT1,G3BP1,GAPDH,GPATCH3,HAVCR2,HMGB2,HSP90AA1,HSPD1,IFIH1,IKBKE,ILRUN,IRAK1,IRF1,IRF3,IRF5,IRF7,ISG15,ITCH,KLHL22,MAVS,MORC3,MYD88,NLRC3,NLRX1,NMB,NMI,NPLOC4,OAS1,OAS2,OAS3,OTUD5,POLA1,POLR3A,POLR3B,POLR3C,POLR3D,POLR3F,POLR3G,PPM1B,PQBP1,PTPN11,PTPRS,RAB2B,RBX1,REL,RELB,RIGI,RIOK3,RIPK2,RNF125,RNF135,RNF…
GO:0016444	4.29362e-05	3.18374	42.2602	58	70	somatic cell DNA recombination	GO_BP	AICDA,APLF,ATAD5,ATM,BCL11B,BCL6,CLCF1,CYREN,DCAF1,DCLRE1C,ERCC1,EXO1,EXOSC3,EXOSC6,HMCES,HMGB1,HMGB2,HSPD1,IL27RA,KMT5B,KMT5C,LEF1,LIG4,MAD2L2,MLH1,MSH2,MSH3,MSH6,NBN,NDFIP1,NFKBIZ,NHEJ1,NSD2,PARP3,PAXIP1,PMS2,POLB,PRKDC,PTPRC,RAG1,RIF1,RNF168,RNF8,SANBR,SHLD1,SHLD2,SHLD3,SLC15A4,STAT6,SUPT6H,SWAP70,TCF3,TFRC,TGFB1,TP53BP1,UNG,XRCC4,YY1_x000D_
GO:2000781	4.30899e-05	7.04486	21.0988	32	35	positive regulation of double-strand break repair	GO_BP	ACTB,ACTL6A,ACTR2,ARID1A,ARID1B,ARID2,BCL7A,BCL7B,BCL7C,BRD7,BRD8,DDX11,DMAP1,DPF1,DPF2,DPF3,EP400,EPC1,EPC2,ERCC6,FANCB,FUS,HDGFL2,HELQ,ING3,KAT5,KDM4D,KMT5B,KMT5C,MAD2L2,MBTD1,MEAF6,MGMT,MORF4L1,MORF4L2,MRGBP,MRNIP,PARP1,PARP3,PBRM1,PHF10,PIAS4,PNKP,PRKDC,RAD51AP1,RIF1,RUVBL1,RUVBL2,SETMAR,SHLD1,SHLD2,SHLD3,SIRT1,SIRT6,SLF1,SLF2,SMARCA2,SMARCA4,SMARCB1,SMARCC1,SMARCC2,SMARCD1,SMARCD2,SMARCD3,SM…
GO:0051347	4.42684e-05	1.58846	206.91	242	343	positive regulation of transferase activity	GO_BP	ABI1,ABL1,ACD,ADAM17,ADAM9,ADRB2,AGAP2,AGT,AKT1,ALK,ALS2,ANG,ANGPT1,APOE,ARHGEF5,ARRDC3,ARRDC4,ATP2B4,AURKB,AXIN1,AXIN2,AXL,BAD,BMI1,BTRC,CAB39,CACUL1,CALM1,CALM2,CALM3,CAMK1,CARD10,CCDC88A,CCN1,CCND1,CCND2,CCND3,CCNY,CCT2,CCT4,CD24,CD40,CD74,CDC14B,CDC20,CDKN1A,CENPE,CHI3L1,CHRNA7,CHTF18,CIB1,CLSPN,COPS8,CSF1,DAB2IP,DAXX,DBI,DDR1,DDR2,DDX3X,DIPK2A,DKC1,DLG3,DLG4,DSCC1,DSTYK,DUSP19,DVL2,ECT2,EDN1…
GO:0046467	4.52478e-05	2.09238	88.1426	111	146	membrane lipid biosynthetic process	GO_BP	A4GALT,ABCA2,ABCA8,ACER3,AGK,ASAH1,ASAH2,B3GALNT1,B3GALT1,B3GALT2,B3GNT5,B4GALT3,B4GALT4,B4GALT5,B4GALT6,CCN1,CERK,CERS2,CERS4,CERS5,CERS6,CLN8,CPTP,CSNK1G2,DEGS1,DPM1,DPM2,DPM3,ELOVL1,ELOVL2,ELOVL5,ELOVL6,ELOVL7,FUT9,GAL3ST3,GBA1,GBGT1,GLTP,GPAA1,HACD1,HACD2,HACD3,HACD4,KDSR,LARGE1,MPPE1,ORMDL1,ORMDL2,ORMDL3,OSBP,PEMT,PGAP1,PGAP2,PGAP3,PGAP4,PIGA,PIGB,PIGC,PIGF,PIGG,PIGH,PIGK,PIGL,PIGM,PIGN,PIGO…
GO:1990830	4.63597e-05	2.45708	62.7865	82	104	cellular response to leukemia inhibitory factor	GO_BP	ABCD4,ARID5B,B3GNT2,BCAT2,BCLAF1,BSPRY,CACNB4,CACYBP,CHCHD4,CREB1,CTBP2,CTH,DTX1,EEF1E1,EFHC2,EIF4A2,EPS8,FZD4,GCLM,GLDC,HELLS,HK2,HNRNPU,ICAM1,JARID2,KDM3A,KDM5B,KLF4,KLF5,LRAT,MAT2A,MRAS,MRPL15,MSC,MTF2,MYBL2,MYNN,NCL,NFYB,NRP2,NUP35,PADI2,PARP16,PCOLCE2,PDCD10,PFKP,PHC1,PIGA,PML,PMM1,POLR1F,PRDM5,PTP4A3,RARG,RFX2,RIF1,RNF125,RNF138,RNMT,RPS16,SBNO2,SIRT1,SLC25A5,SMAD7,SMARCA5,SNX10,SOCS3,SPOCK…
GO:0036211	4.64945e-05	2.31418	63.7933	84	111	protein modification process	GO_BP	A4GALT,AAK1,ABCA2,ABCA7,ABHD10,ABHD17A,ABHD17B,ABHD17C,ABI1,ABI2,ABL1,ABL2,ABO,ABRAXAS1,ABRAXAS2,ACTB,ACVR1,ACVR1B,ACVR2A,ACVR2B,ADAM10,ADAM17,ADAM9,ADAR,ADARB1,ADM2,ADNP,ADORA1,ADPRH,ADPRS,ADRB2,ADTRP,AGA,AGAP2,AGBL2,AGBL5,AGER,AGT,AGTPBP1,AIDA,AKAP9,AKT1,AKT1S1,AKT2,AKT3,AKTIP,ALG1,ALG10,ALG10B,ALG11,ALG12,ALG13,ALG14,ALG2,ALG3,ALG5,ALG6,ALG8,ALG9,ALK,ALKBH4,ALS2,AMBRA1,AMER1,AMFR,ANAPC1,ANAPC1…
GO:0008637	5.03641e-05	2.40768	64.5977	84	107	apoptotic mitochondrial changes	GO_BP	ACAA2,AIFM2,AKT1,ATF2,ATG3,ATP5IF1,BAD,BAK1,BAX,BBC3,BCL2,BCL2L1,BCL2L11,BCL2L2,BID,BIK,BLOC1S2,BMF,BNIP3,BNIP3L,BOK,CCAR2,CHCHD10,CLU,DNM1L,FAM162A,FIS1,FXN,GCLC,GCLM,GGCT,GHITM,GPX1,GSK3A,GSK3B,HIP1R,HK2,HRK,HSPA1A,HSPD1,IER3,IFIT2,JTB,LMNA,MCL1,MFF,MIR29A,MLLT11,MOAP1,MPV17L,MUL1,NAIF1,NDUFS1,NOL3,OPA1,PARL,PDCD5,PIM2,PLAUR,PMAIP1,PPIF,PPM1K,PPP2CB,PRKN,PSMD10,RHOT1,RHOT2,RTL10,SFN,SLC25A4,SLC…
GO:0006289	5.12985e-05	4.51132	28.3416	41	47	nucleotide-excision repair	GO_BP	ACTB,ACTL6A,ARID1A,ARID1B,ARID2,ATXN3,BCL7A,BCL7B,BCL7C,BRCA2,BRD7,BRIP1,CETN2,COMMD1,CUL4A,DDB1,DDB2,DPF1,DPF2,DPF3,ERCC1,ERCC2,ERCC3,ERCC4,ERCC5,ERCC6,ERCC8,FAN1,FANCC,GTF2H1,GTF2H2,GTF2H2C,GTF2H3,GTF2H5,HUS1,KAT5,KAT7,LIG4,MNAT1,NTHL1,OGG1,PBRM1,PHF10,PNKP,POLD1,POLD3,POLE,POLK,POLL,POLR2I,RAD23A,RAD23B,RAD52,RNF111,RPA1,RPA2,RPA3,SIRT1,SLC30A9,SLX4,SMARCA2,SMARCA4,SMARCB1,SMARCC1,SMARCC2,SMAR…
GO:0062125	5.47954e-05	9.20985	18.1115	28	30	regulation of mitochondrial gene expression	GO_BP	ALKBH1,C1QBP,CDK5RAP1,CHCHD10,COA3,FASTKD2,FASTKD3,LRPPRC,MALSU1,METTL4,METTL8,MPV17L2,MRPS27,MTG1,MTG2,MTRES1,NGRN,NSUN3,PRKAA1,RCC1L,RMND1,RPUSD3,RPUSD4,SHMT2,THAP11,TRMT10C,TRUB2,UQCC2_x000D_
GO:0045022	5.64227e-05	15.8113	15.0829	24	25	early endosome to late endosome transport	GO_BP	AKTIP,ANKRD27,ATG14,BECN1,CHMP3,DAB2,DENND10,DNAJC13,EEA1,EMP2,EZR,FHIP1B,FLNA,HOOK1,HOOK2,HOOK3,KIF16B,LMTK2,MAP2K1,MAP2K2,MAPK1,MAPK3,MSN,MTMR2,NF2,PIK3C3,PIK3R4,PTPN23,PXK,RAB21,RAB5A,RAB7A,RDX,RILP,SNF8,SNX12,SNX16,SNX3,SRC,STX8,VPS11,WDR81,WDR91_x000D_
GO:0034453	5.72744e-05	15.7849	15.0929	24	25	microtubule anchoring	GO_BP	BBS4,BCCIP,BICD1,BICD2,CAMSAP3,CCDC120,CCDC68,CEP19,CEP20,CEP350,CEP43,CLASP1,CLASP2,DAG1,DCTN1,GCC2,GSK3B,HOOK3,KIF3A,MAP1S,NIN,NINL,PCM1,PEX14_x000D_
GO:0006469	5.80322e-05	2.92371	45.8435	62	76	negative regulation of protein kinase activity	GO_BP	ABL1,ADAR,ADARB1,AGT,AIDA,AKT1,AKT1S1,APC,APOE,BMP2,CAMK2N1,CAMK2N2,CAV1,CBL,CBLB,CDK5RAP1,CDKN1A,CDKN1B,CDKN1C,CEP43,CEP85,CHMP6,CHP1,CORO1C,DAB2IP,DBNDD1,DEPTOR,DNAJA1,DTNBP1,DUSP1,DUSP10,DUSP16,DUSP19,DUSP22,DUSP3,DUSP7,EPHA1,EPHB2,ERRFI1,GADD45A,GBA1,GNAQ,GPRC5A,GSKIP,GSTP1,HEG1,HEXIM1,HHEX,HIPK3,HSPB1,HYAL2,INPP5K,IPO5,IPO7,ITGB1BP1,LATS1,LATS2,LRP5,LRP6,LYN,MACROH2A1,MEN1,MVP,NF1,NPM1,NR2F2…
GO:1901136	5.98291e-05	1.72174	147.844	177	245	carbohydrate derivative catabolic process	GO_BP	ABCD1,ABHD10,ACAT1,ACOT7,ADA,ADAL,ADAMTS12,ADPGK,AICDA,ALDH1A1,AMDHD2,AMPD3,APOBEC2,APOBEC3C,APOBEC3F,APOBEC3G,APP,ARL2,BPGM,CD44,CDADC1,CEMIP2,CHI3L1,CHI3L2,COL6A1,CST3,CTBS,CTSL,DCTPP1,DDIT4,DERA,DHTKD1,DPYD,DUT,EDEM1,EDEM2,EDEM3,EIF6,ENO1,ENO2,ENO3,ENO4,ENPP4,ENTPD4,ENTPD5,ENTPD7,EP300,FBXO17,FBXO2,FBXO27,FBXO44,FGF2,FITM2,FKRP,FLCN,FOXK1,FOXK2,FUCA1,FUCA2,GALC,GALK1,GAPDH,GBA1,GBA2,GBA3,GDA,G…
GO:0022618	6.11474e-05	2.35237	65.6103	85	109	protein-RNA complex assembly	GO_BP	AAR2,ABT1,ADAR,AGO1,AGO2,AGO3,AGO4,ATM,ATR,BOP1,BRIX1,BUD13,CD2BP2,CDC73,CELF1,CLNS1A,CLP1,COIL,CPSF6,CPSF7,CRNKL1,DDX1,DDX20,DDX23,DDX28,DDX39B,DDX42,DDX46,DENR,DHX29,DHX30,DHX9,DICER1,EIF2D,EIF2S2,EIF2S3,EIF2S3B,EIF3A,EIF3B,EIF3C,EIF3CL,EIF3D,EIF3E,EIF3F,EIF3G,EIF3H,EIF3I,EIF3J,EIF3K,EIF3L,EIF3M,EIF5,EIF6,ERAL1,FASTKD2,GCFC2,GEMIN2,GEMIN4,GEMIN5,GEMIN6,GEMIN8,HSP90AA1,HSP90AB1,HTATSF1,ISY1,KHDC…
GO:0000956	6.33042e-05	6.84799	20.4677	31	34	nuclear-transcribed mRNA catabolic process	GO_BP	AGO1,AGO2,ATM,BTG2,CAPRIN1,CASC3,CNOT1,CNOT10,CNOT11,CNOT2,CNOT3,CNOT4,CNOT6,CNOT6L,CNOT7,CNOT8,CNOT9,CPEB3,CSDE1,CTIF,DCP1A,DCP1B,DCP2,DCPS,DDX5,DHX34,DHX36,DHX9,DIS3,DIS3L2,DXO,EDC3,EIF3E,EIF4A3,EIF4ENIF1,ETF1,EXOSC10,EXOSC2,EXOSC3,EXOSC5,EXOSC6,EXOSC7,EXOSC8,EXOSC9,GSPT1,GSPT2,HBS1L,HNRNPAB,HNRNPD,HNRNPU,IGF2BP1,LSM1,LSM4,LSM7,MAGOH,MAGOHB,MLH1,MRTO4,MTPAP,NANOS1,NANOS3,NBAS,NBDY,NCBP1,NCBP2,N…
GO:0006893	6.68671e-05	Inf	11.4595	19	19	Golgi to plasma membrane transport	GO_BP	ACSL3,ANK3,ARFGEF2,ARFRP1,ARL3,ATP2C1,BBS1,BBS2,BLZF1,CCDC22,CCDC93,CNST,COMMD1,CSK,EXOC1,EXOC2,EXOC4,EXOC5,EXOC6,EXOC6B,EXOC8,GGA1,GGA2,GGA3,GOLGA4,GOLGA7,GOLPH3,GOLPH3L,GOPC,KIF13A,KRT18,LLGL1,LYPLA1,MACF1,NSF,OPTN,OSBPL5,PHAF1,PKDCC,PREPL,RAB10,RAB31,RAB34,RABEP1,RACK1,SEC16A,SPTBN1,STEAP2,SYS1,VAMP2,VAMP3,VAMP5,VPS35L_x000D_
GO:0007094	6.77677e-05	6.8043	20.5196	31	34	mitotic spindle assembly checkpoint signaling	GO_BP	ANAPC15,APC,ATM,AURKB,BIRC5,BUB1,BUB1B,BUB3,CCNB1,CDC20,CDCA8,CDK5RAP2,CENPF,DUSP1,DYNC1LI1,GEN1,IK,INCENP,KLHL22,KNL1,KNTC1,LCMT1,MAD2L1,MAD2L1BP,MAD2L2,NDC80,NUF2,PCID2,PLK1,PSMG2,SPC24,SPC25,SPDL1,TEX14,TPR,TRIP13,TTK,XRCC3,ZNF207,ZW10,ZWILCH,ZWINT_x000D_
GO:0006637	6.77719e-05	2.50437	57.9568	76	96	acyl-CoA metabolic process	GO_BP	AADAT,AASS,ABCD1,ACACA,ACACB,ACAT1,ACLY,ACOT1,ACOT11,ACOT2,ACOT7,ACOT8,ACOT9,ACSF2,ACSF3,ACSL1,ACSL3,ACSL4,ACSL5,ACSM1,ACSM2A,ACSM2B,ACSM3,ACSM5,ACSS1,ACSS2,BAAT,DGAT1,DIP2A,DLAT,DLD,DLST,ELOVL1,ELOVL2,ELOVL5,ELOVL6,ELOVL7,FAR1,FAR2,FITM2,GCDH,GPAM,GPAT4,HACD1,HACD2,HMGCS1,HSD17B12,HSD17B4,MCEE,MLYCD,MMUT,MPC2,MVD,MVK,NUDT19,NUDT8,OGDH,OXSM,PDHA1,PDHB,PDHX,PDK1,PDK2,PDK3,PDK4,PMVK,PPCS,PPT1,PPT2,…
GO:0006390	6.81156e-05	Inf	11.4706	19	19	mitochondrial transcription	GO_BP	CHCHD10,FOXO3,METTL4,MRPL12,MTERF1,MTERF2,MTERF3,MTERF4,MTRES1,POLRMT,PPARGC1B,PRKAA1,SLC25A33,TEFM,TFAM,TFB1M,TFB2M,THAP11,TWNK_x000D_
GO:0090670	6.81156e-05	Inf	11.4706	19	19	RNA localization to Cajal body	GO_BP	CCT2,CCT3,CCT4,CCT5,CCT6A,CCT7,CCT8,DCP2,DKC1,EXOSC10,NAF1,NHP2,NOP10,PARN,RUVBL1,RUVBL2,SHQ1,TCP1,WRAP53_x000D_
GO:0090672	6.81156e-05	Inf	11.4706	19	19	telomerase RNA localization	GO_BP	CCT2,CCT3,CCT4,CCT5,CCT6A,CCT7,CCT8,DCP2,DKC1,EXOSC10,NAF1,NHP2,NOP10,PARN,RUVBL1,RUVBL2,SHQ1,TCP1,WRAP53_x000D_
GO:2000434	6.81156e-05	Inf	11.4706	19	19	regulation of protein neddylation	GO_BP	COPS2,COPS3,COPS4,COPS5,COPS6,COPS7A,COPS7B,COPS8,COPS9,DCUN1D1,DCUN1D2,DCUN1D3,DCUN1D4,DCUN1D5,EPAS1,GPS1,HIF1A,RPL11,RPL5_x000D_
GO:2000786	6.81156e-05	Inf	11.4706	19	19	positive regulation of autophagosome assembly	GO_BP	ATG2A,BECN1,ELAPOR1,LRSAM1,MOAP1,PIP4K2A,PIP4K2B,PIP4K2C,RAB3GAP1,RAB3GAP2,RALB,SH3GLB1,SNX18,SNX30,SNX4,SNX7,ULK1,WDR45,WIPI1_x000D_
GO:0016055	6.81575e-05	2.90292	45.0762	61	75	Wnt signaling pathway	GO_BP	ABL1,ADNP,ALPK2,AMER1,AMFR,AMOTL1,AMOTL2,ANKRD6,APC,APOE,APP,ARL6,ASPM,ATP6AP2,AXIN1,AXIN2,BAMBI,BCL7B,BCL9,BCL9L,BICC1,BMAL1,BMP2,BRD7,BTRC,C12orf43,CALCOCO1,CAPRIN2,CAV1,CBY1,CCAR2,CCDC88C,CCN4,CCND1,CCNE1,CCNY,CCNYL1,CD24,CDC42,CDC73,CDH2,CDK14,CELSR1,CELSR2,CELSR3,CHD8,CMAHP,COL1A1,COL6A1,CPE,CRBN,CSNK1A1,CSNK1D,CSNK1E,CSNK1G1,CSNK1G2,CSNK1G3,CSNK2A1,CSNK2A2,CSNK2B,CTDNEP1,CTHRC1,CTNNB1,CTNNB…
GO:0006099	6.83705e-05	6.79863	20.5264	31	34	tricarboxylic acid cycle	GO_BP	ACLY,ACO1,ACO2,COL6A1,CS,DHTKD1,DLAT,DLST,FH,IDH1,IDH2,IDH3A,IDH3B,IDH3G,IREB2,MDH1,MDH1B,MDH2,NNT,OGDH,OGDHL,PDHA1,PDHB,SDHA,SDHAF2,SDHB,SDHC,SDHD,SUCLA2,SUCLG1,SUCLG2_x000D_
GO:0019068	6.83705e-05	6.79863	20.5264	31	34	virion assembly	GO_BP	APOE,CHMP1A,CHMP1B,CHMP2A,CHMP2B,CHMP3,CHMP4A,CHMP4B,CHMP4C,CHMP5,CHMP6,CHMP7,DDX6,LRSAM1,MVB12A,MVB12B,NEDD4,PC,PDCD6IP,RAB1A,SPCS1,TBC1D20,TSG101,USP6NL,VPS28,VPS37A,VPS37B,VPS37C,VPS37D,VPS4A,VPS4B_x000D_
GO:0031346	6.92837e-05	2.27375	69.2233	89	115	positive regulation of cell projection organization	GO_BP	ABI2,ABL1,ABL2,ACTR2,ACTR3,ADNP,AGRN,AKIRIN1,ALK,AMIGO1,ANAPC2,ANKRD27,ANLN,AP2A1,APBB1,APC,APOE,ARAP1,ARF6,ARHGAP35,ARHGEF7,ARPC2,ARSB,ATF1,ATMIN,ATP7A,ATP8A2,AUTS2,AVIL,BAIAP2,BBS4,BDNF,BMPR2,BRAF,BRK1,CAMK1,CAMK1D,CAPRIN1,CAPRIN2,CARMIL1,CBFA2T2,CCDC88A,CCP110,CDC42,CDC42EP1,CDC42EP3,CDC42EP4,CDC42EP5,CDH4,CDKL3,CDKL5,CENPJ,CEP120,CEP135,CFLAR,CNR1,CORO1B,CORO1C,CRABP2,CROCC,CUL7,CUX1,CX3CL1,C…
GO:0007098	7.07506e-05	4.4202	27.6906	40	46	centrosome cycle	GO_BP	ALMS1,ARHGEF10,ARL2,ATF5,AURKA,BBS4,BRCA1,BRCA2,BRSK1,C10orf90,C2CD3,CCDC102B,CCDC57,CCNF,CCNL1,CCNL2,CCP110,CDK1,CDK2,CDK5RAP2,CENATAC,CENPJ,CEP120,CEP131,CEP135,CEP152,CEP192,CEP250,CEP295,CEP44,CEP63,CEP68,CEP72,CEP76,CEP85,CETN2,CETN3,CHD3,CHEK1,CHMP1A,CHMP1B,CHMP2A,CHMP2B,CHMP3,CHMP4B,CHMP4C,CHMP5,CHORDC1,CKAP5,CNTLN,CNTROB,CROCC,CTNNB1,DCTN1,DNM2,FBXW5,GADD45A,GEN1,GOLGA2,HAUS1,HAUS2,HAUS3,…
GO:0009615	7.59234e-05	1.50751	243.247	280	403	response to virus	GO_BP	ABCC9,ABCF3,ACTA2,ADAR,ADARB1,AGBL5,AICDA,AIMP1,AKAP1,AP1S1,APOBEC3C,APOBEC3F,APOBEC3G,ARF1,ARMC5,ATAD3A,ATF2,ATG12,ATG16L1,ATG5,ATG7,AUP1,AZI2,BANF1,BATF3,BAX,BCL2,BCL2L1,BCL3,BECN1,BNIP3,BNIP3L,BST2,C1QBP,CALR,CARD8,CASP1,CCDC92,CCT5,CDK6,CFL1,CGAS,CHMP3,CHUK,CLPB,CLU,CNOT7,CRCP,CREBZF,CXCL10,CXCL12,DCLK1,DDIT4,DDX1,DDX17,DDX21,DDX3X,DDX56,DDX60,DDX60L,DHX15,DHX16,DHX36,DHX58,DHX9,DNAJC3,DTX3L,…
GO:0043001	7.60707e-05	5.59315	22.9412	34	38	Golgi to plasma membrane protein transport	GO_BP	ACSL3,ANK3,ARFRP1,ATP2C1,BBS1,BBS2,BLZF1,CNST,CSK,GGA1,GGA2,GGA3,GOLGA4,GOLGA7,GOLPH3,GOLPH3L,KIF13A,KRT18,LYPLA1,MACF1,NSF,OPTN,PHAF1,PKDCC,PREPL,RAB10,RAB31,RAB34,RACK1,SPTBN1,SYS1,VAMP2,VAMP3,VAMP5_x000D_
GO:0006900	7.61741e-05	4.88346	25.3284	37	42	vesicle budding from membrane	GO_BP	ANXA2,AP1G1,AP2M1,AP3D1,AP3M2,AP3S1,AP3S2,ARFGAP2,ARFGAP3,CHMP4A,CHMP4B,CHMP4C,CHMP5,CHMP6,CHMP7,CSNK1D,CUL3,DNM1,DNM2,DNM3,FNBP1L,GBF1,GOLPH3,GOLPH3L,INSIG1,KLHL12,MIA3,MYO18A,PDCD6,PEF1,PICALM,PPP6C,PREB,PRKCI,PRKN,RAB1A,RAB7A,RILP,S100A10,SAR1A,SAR1B,SCAP,SEC13,SEC16A,SEC23A,SEC23B,SEC24A,SEC24B,SEC24C,SEC24D,SEC31A,SEC31B,SNX3,TBC1D20,TFG,TMED10,TMED2,TMED9,TRAPPC1,TRAPPC10,TRAPPC11,TRAPPC12,…
GO:0019076	8.5099e-05	8.88014	17.5078	27	29	viral release from host cell	GO_BP	ARL8B,CAV2,CHMP1A,CHMP1B,CHMP2A,CHMP2B,CHMP3,CHMP4A,CHMP4B,CHMP4C,CHMP5,CHMP6,CHMP7,DDB1,IST1,PC,PPIA,PPID,RAB7A,TRIM25,TRIM62,TSG101,VAPA,VPS37B,VPS4A,VPS4B,ZNF502_x000D_
GO:1905820	8.5099e-05	8.88014	17.5078	27	29	positive regulation of chromosome separation	GO_BP	ANAPC11,ANAPC5,ANAPC7,AURKB,BIRC5,CDC16,CDC20,CDC23,CDCA8,CUL3,DLGAP5,ESPL1,INCENP,MAD2L1BP,NCAPD2,NCAPD3,NCAPG,NCAPG2,NCAPH,NCAPH2,NSMCE2,NUMA1,PLSCR1,RB1,SMC2,SMC4,UBE2C_x000D_
GO:0000462	9.05389e-05	15.1418	14.4832	23	24	maturation of SSU-rRNA from tricistronic rRNA transcript (SSU-rRNA, 5.8S rRNA, LSU-rRNA)	GO_BP	ABT1,BMS1,BYSL,DCAF13,DHX37,ERCC2,FCF1,GTF2H5,HEATR1,KRI1,NGDN,NOL10,NOP14,NOP9,PWP2,RCL1,RPP40,RPS16,RPS19,RPS21,RPS8,RRP36,RRS1,SLX9,TBL3,TSR1,TSR2,UTP20,UTP23,UTP25,UTP3,UTP4,UTP6,WDR43,WDR46_x000D_
GO:0008053	9.08124e-05	15.1365	14.4852	23	24	mitochondrial fusion	GO_BP	ADCK1,AFG3L2,BAK1,BAX,BNIP3,CHCHD3,FIS1,GDAP1,HUWE1,MCL1,MFF,MFN1,MFN2,MIGA1,MIGA2,MTCH2,MUL1,NME3,OMA1,OPA1,PARL,PID1,PLD6,PRKN,RCC1L,STOML2,TFRC,THG1L,USP30,VAT1,ZDHHC6_x000D_
GO:0016093	9.13612e-05	15.1258	14.4892	23	24	polyprenol metabolic process	GO_BP	AKR1C3,ALG1,ALG10,ALG10B,ALG12,ALG13,ALG14,ALG2,ALG3,ALG6,ALG8,ALG9,DHDDS,DOLK,DOLPP1,DPAGT1,DPM1,DPM2,DPM3,MPDU1,NUS1,RFT1,SRD5A3_x000D_
GO:0045859	9.19817e-05	3.33092	36.0559	50	60	regulation of protein kinase activity	GO_BP	ABI1,ABL1,ACTB,ADAM17,ADAM9,ADAR,ADARB1,ADRB2,AGAP2,AGT,AIDA,AKT1,AKT1S1,ALS2,ANG,ANGPT1,ANKRD54,APC,APOE,APP,ARHGEF5,ATP2B4,AXIN1,AXIN2,BCCIP,BLM,BMP2,C5AR1,CAB39,CACUL1,CALM1,CALM2,CALM3,CAMK1,CAMK2N1,CAMK2N2,CAMKK2,CARD10,CAV1,CBL,CBLB,CCDC88A,CCN1,CCNA2,CCNB1,CCNB2,CCNB3,CCND1,CCND2,CCND3,CCNE1,CCNE2,CCNF,CCNG1,CCNG2,CCNH,CCNI,CCNI2,CCNJ,CCNJL,CCNK,CCNO,CCNT1,CCNT2,CCNY,CCNYL1,CD24,CD40,CDC25…
GO:0009185	9.7075e-05	2.2694	66.9916	86	111	ribonucleoside diphosphate metabolic process	GO_BP	ADPGK,AK1,AK2,AK3,AK4,AK5,APP,ARL2,BAD,BPGM,CAD,CARD11,CASK,CMPK1,COL6A1,DDIT4,DHODH,DHTKD1,DLG1,DLG2,EIF6,ENO1,ENO2,ENO3,ENO4,ENTPD4,ENTPD5,ENTPD7,EP300,FKRP,FLCN,FOXK1,FOXK2,GALK1,GAPDH,GIT1,GPI,GUK1,HDAC4,HIF1A,HK1,HK2,HKDC1,IER3,INSR,JMJD8,KAT2B,LDHA,LIPA,MAGI3,MLST8,MLXIPL,MPP1,MTOR,NCOR1,NT5E,NUDT18,NUDT5,NUDT9,NUPR1,OGDH,OGDHL,OGT,PFKFB2,PFKL,PFKM,PFKP,PGAM1,PGAM4,PGK1,PGM1,PKM,PPARA,PPP2C…
GO:0030522	9.7223e-05	1.78026	124.04	150	206	intracellular receptor signaling pathway	GO_BP	ACTN4,AHR,AKR1C3,AKT1,ALPK1,ANKRD17,AR,ARID1A,ARNT,ASXL1,ASXL2,ATAT1,AURKB,BANF1,BECN1,BIRC2,BIRC3,BMAL1,BMP2,BRCA1,BRCC3,C1QBP,CALCOCO1,CALR,CARD8,CARM1,CAV1,CGAS,CITED2,CLOCK,CLPB,CNOT1,CNOT2,CNOT9,COLEC12,CPTP,CRKL,CRY1,CRY2,CSNK1A1,CTBP2,CYLD,CYP24A1,CYP7B1,DAB2,DAXX,DCBLD2,DDRGK1,DDX17,DDX3X,DDX5,DDX54,DDX60,DHRS3,DHX33,DHX58,DNAAF4,DNAJA1,EIF2AK2,EP300,EPG5,ERBIN,ERRFI1,ESR2,ESRRA,ESRRG,EZH…
GO:0000082	9.79198e-05	3.97362	29.5106	42	49	G1/S transition of mitotic cell cycle	GO_BP	ACTB,ACTL6A,ACVR1,ACVR1B,ADAM17,ADAMTS1,AKT1,AMBRA1,ANKRD17,APC,APPL1,APPL2,ARID1A,ARID1B,ARID2,ATM,BCAT1,BCL2,BCL7A,BCL7B,BCL7C,BID,BRD7,BTN2A2,CACNB4,CACUL1,CASP2,CCL2,CCNA2,CCND1,CCND2,CCND3,CCNE1,CCNE2,CCNH,CDC25A,CDC34,CDC6,CDC7,CDC73,CDK1,CDK10,CDK2,CDK2AP2,CDK6,CDK7,CDKN1A,CDKN1B,CDKN2B,CDKN2C,CDKN2D,CDKN3,CENPJ,CHEK2,CPSF3,CRADD,CRLF3,CTDSP1,CTDSP2,CTDSPL,CUL1,CUL2,CUL3,CUL4A,CUL4B,CUL5,D…
GO:0042592	9.8061e-05	1.21688	1040.81	1113	1724	homeostatic process	GO_BP	ABAT,ABCA1,ABCA12,ABCA2,ABCA3,ABCA5,ABCB10,ABCB4,ABCB7,ABCB8,ABCC6,ABCD1,ABCG1,ABCG5,ABHD4,ABHD5,ABHD6,ABL1,ACACA,ACACB,ACADVL,ACIN1,ACO1,ACOT11,ACOT13,ACOX1,ACOX3,ACP5,ACSL1,ACSM1,ACSM2A,ACSM3,ACTB,ACTG1,ACVR1B,ACVR2A,ACVR2B,ADA,ADAM17,ADAM8,ADAMTS5,ADAR,ADCK1,ADCY6,ADGRG1,ADIPOR1,ADIPOR2,ADNP,ADORA1,ADRB2,AFG3L2,AGER,AGT,AKAP11,AKAP6,AKR1B1,AKR1C1,AKT1,AKT3,ALAS1,ALDH1A1,ALK,ALMS1,ALOX5,AMBRA1,…
GO:0016239	0.000106099	3.2976	36.1991	50	60	positive regulation of macroautophagy	GO_BP	ADRB2,AMBRA1,ATG2A,BAG3,BECN1,BNIP3,BNIP3L,C9orf72,CALCOCO2,CSNK2A1,DCN,ELAPOR1,EPM2A,FBXO7,FYCO1,GNAI3,GPSM1,HIF1A,HMOX1,HSPB8,HTT,LARP1,LRSAM1,MAP3K7,MAPK3,MOAP1,NOD1,OPTN,PAFAH1B2,PIM2,PIP4K2A,PIP4K2B,PIP4K2C,PRKAA2,PRKN,RAB3GAP1,RAB3GAP2,RALB,RIPK2,RNF31,SCOC,SESN1,SESN2,SESN3,SH3GLB1,SIRT1,SLC25A4,SLC25A5,SMCR8,SNX18,SNX30,SNX4,SNX7,SPTLC1,SPTLC2,STING1,SUPT5H,TBK1,TOM1,TRIM13,TSC2,ULK1,UVRA…
GO:0030490	0.00011055	Inf	10.8542	18	18	maturation of SSU-rRNA	GO_BP	ABT1,BMS1,BYSL,DCAF13,DDX52,DHX37,ERCC2,FCF1,GTF2H5,HEATR1,IMP3,IMP4,KRI1,LSM6,MPHOSPH10,NAT10,NGDN,NOB1,NOL10,NOL11,NOL7,NOP14,NOP9,PWP2,RCL1,RIOK1,RIOK2,RIOK3,RPP40,RPS14,RPS16,RPS19,RPS21,RPS28,RPS8,RRP36,RRS1,SLX9,SNU13,SRFBP1,TBL3,TSR1,TSR2,TSR3,UTP20,UTP23,UTP25,UTP3,UTP4,UTP6,WDR3,WDR43,WDR46_x000D_
GO:0043543	0.000111667	4.7525	24.7224	36	41	protein acylation	GO_BP	ARID5A,ATAT1,BAG6,BLOC1S1,BMAL1,CDYL,CEP295,CLIP3,CLOCK,CREBBP,DDX3X,DIP2A,DIP2B,DLD,DLST,DSCC1,EP300,ESCO1,ESCO2,FAM161A,FOXO1,GLUL,GOLGA7,GOLGA7B,GSK3B,GTF2B,HAT1,HDAC2,HDAC6,HHAT,ING4,ING5,KAT2A,KAT2B,KAT5,KAT6A,KAT7,KLF15,MAPT,NAA10,NAA15,NAA16,NAA20,NAA25,NAA30,NAA35,NAA50,NAA60,NAA80,NAT10,NMT1,NMT2,OGDH,PARK7,PML,PORCN,PPM1A,PPM1B,PRKAA1,PRKAA2,SELENOK,SIRT1,SOX4,SPHK1,TAOK1,ZDHHC1,ZDHHC11…
GO:0006739	0.000112521	4.27785	27.1672	39	45	NADP metabolic process	GO_BP	ACACB,ALDH1L2,DCXR,DERA,FMO1,FMO5,G6PD,H6PD,IDH1,IDH2,KCNAB2,MDH1,ME1,ME2,MLST8,MTOR,NADK,NADK2,NNT,NOCT,NOX1,NQO1,NUDT12,NUDT13,PC,PGAM1,PGD,PGLS,PRPS2,RBKS,RPE,RPEL1,RPIA,SHPK,TALDO1,TIGAR,TKT,TP53,TP53I3_x000D_
GO:0042776	0.000112835	3.01826	40.449	55	67	proton motive force-driven mitochondrial ATP synthesis	GO_BP	ANTKMT,ATP5F1A,ATP5F1B,ATP5F1C,ATP5F1D,ATP5F1E,ATP5F1EP2,ATP5ME,ATP5MF,ATP5MG,ATP5PB,ATP5PD,ATP5PF,ATP5PO,ATPSCKMT,DNAJC30,NDUFA1,NDUFA10,NDUFA11,NDUFA12,NDUFA2,NDUFA3,NDUFA5,NDUFA6,NDUFA8,NDUFA9,NDUFAB1,NDUFB1,NDUFB10,NDUFB11,NDUFB2,NDUFB3,NDUFB4,NDUFB5,NDUFB6,NDUFB7,NDUFB8,NDUFB9,NDUFC1,NDUFC2,NDUFS1,NDUFS2,NDUFS3,NDUFS4,NDUFS5,NDUFS6,NDUFS7,NDUFS8,NDUFV1,NDUFV3,SDHA,SDHB,SDHC,SDHD,STOML2_x000D_
GO:0007005	0.000112868	2.5532	51.395	68	86	mitochondrion organization	GO_BP	ACAA2,ACAD9,ADCK1,AFG1L,AFG3L2,AGK,AGTPBP1,AIFM1,AIFM2,AKT1,AKT3,ALKBH7,AMBRA1,AP3B1,APOO,APOOL,ARFIP2,ARHGAP11B,ARMC1,ARMCX3,ATAD3A,ATAD3B,ATF2,ATG10,ATG12,ATG13,ATG14,ATG2A,ATG2B,ATG3,ATG4A,ATG4B,ATG4C,ATG5,ATG7,ATP13A2,ATP23,ATP5F1D,ATP5IF1,ATP7A,ATPAF1,ATPAF2,AURKA,BAD,BAK1,BAX,BBC3,BCL2,BCL2L1,BCL2L11,BCL2L2,BCS1L,BECN1,BID,BIK,BLOC1S2,BMF,BNIP3,BNIP3L,BOK,C11orf65,CAMKK2,CAMKMT,CAV2,CCAR2,C…
GO:0009208	0.000112898	Inf	10.8669	18	18	pyrimidine ribonucleoside triphosphate metabolic process	GO_BP	AK3,CAD,CTPS1,CTPS2,ENTPD4,ENTPD7,NME1,NME2,NME2P1,NME3,NME4,NME5,NME6,NME7,NME9,UCK1,UCK2,UCKL1_x000D_
GO:0071243	0.000112898	Inf	10.8669	18	18	cellular response to arsenic-containing substance	GO_BP	CPEB2,DAXX,DDX3X,DHX36,GSTO1,GSTO2,HMOX1,HNRNPA1,HSF1,MAPK13,MKNK2,PPIF,SLC38A2,UROS,VCP,ZC3H12A,ZFAND1,ZFAND2A_x000D_
GO:1902275	0.000113467	5.42817	22.3375	33	37	regulation of chromatin organization	GO_BP	AICDA,ALKBH4,ATF7IP,ATF7IP2,BAZ1A,CDK2,DYRK1A,HNRNPU,KDM1A,KMT2A,L3MBTL3,LSM11,MKI67,MLLT3,MORC2,MPHOSPH8,PHF2,PHF8,PPHLN1,RESF1,SAMD1,SETD1A,SETD5,SETDB1,SETDB2,SSRP1,TASOR,TET1,TLK1,TLK2,TPR,TRIM28,ZNF304_x000D_
GO:0072665	0.000128457	8.57486	16.8851	26	28	protein localization to vacuole	GO_BP	AKT1,AP3B1,AP3D1,AP3M1,AP4M1,ATG14,ATP13A2,BECN1,CD81,CLU,GBP1,GCC2,GGA3,GLMP,GNPTAB,GNPTG,GPR137B,HGS,HSPA8,KICS2,KPTN,LAMP2,LAMTOR1,LAMTOR4,LAMTOR5,LMBRD1,M6PR,MEAK7,MFSD1,MON1A,MON1B,MVB12A,NAGPA,NCOA4,NEDD4,PIK3C3,PIK3R4,PTPN23,PXK,RAB7A,RNF128,ROCK2,RRAGA,RRAGC,RTN4,SCARB2,SH3BP4,SH3GLB1,SMURF1,SNF8,SNX16,SORT1,SQSTM1,STAM,STAM2,SZT2,TNFAIP3,TSG101,UBAP1,VPS13A,VPS13C,VPS13D,VPS25,VPS28,VPS3…
GO:1901879	0.000131144	2.52545	52.5233	69	87	regulation of protein depolymerization	GO_BP	ACTN2,ADD1,ADD3,APC,ARHGEF2,ASPH,ATXN7,AVIL,BMERB1,CAMSAP2,CAPG,CAPZA1,CAPZA2,CAPZB,CARMIL1,CFL2,CIB1,CKAP2,CLASP1,CLASP2,CRACD,DIAPH3,DMTN,DSTN,EPS8,F2RL1,FLII,GSN,HDAC6,HDGFL3,KATNB1,LIMA1,LMOD1,LMOD3,MAP1A,MAP1B,MAP1S,MID1,MID1IP1,MTPN,NAV3,NES,PIK3CA,PLEK,PLEKHH2,RDX,SCIN,SEMA5A,SH3BP1,SPAST,SPTAN1,SPTBN1,SPTBN2,SVIL,SWAP70,TAOK1,TMOD2,TMOD3,TMOD4,TPX2,TRIOBP,TRPV4,TTBK2,TWF1,TWF2,VILL,WASHC2…
GO:0032922	0.000131678	2.88752	42.2602	57	70	circadian regulation of gene expression	GO_BP	AHR,ATF4,BHLHE40,BHLHE41,BMAL1,BMAL2,CAVIN3,CIART,CLOCK,CRY1,CRY2,CSNK1D,CSNK1E,EGR1,GFPT1,HDAC1,HDAC2,HDAC3,HNRNPU,HUWE1,ID1,ID2,ID3,KDM2A,KDM5A,KDM8,KMT2A,LGR4,MAGED1,MTA1,MYBBP1A,MYCBP2,NAMPT,NCOA2,NOCT,NPAS2,NRIP1,NUDT12,OGT,PER1,PER2,PER3,PML,PPARA,PPARGC1A,PPP1CA,PPP1CB,PPP1CC,RAI1,RBM4,RBM4B,RELB,RORA,SIRT1,SIRT6,TOP1,ZFHX3_x000D_
GO:0043507	0.000131867	8.5505	16.9041	26	28	positive regulation of JUN kinase activity	GO_BP	ARHGEF5,DAB2IP,DUSP19,DVL2,EDN1,ERN1,MAP2K7,MAP3K10,MAP3K11,MAP3K12,MAP3K13,MAP3K4,MAP3K5,MAP3K7,MAP4K2,PAK1,PTPN1,RPS3,SASH1,TAOK3,TLR6,TNF,TNFRSF11A,TRAF2,TRAF6,WNT5A_x000D_
GO:1903312	0.000137798	2.3364	60.3717	78	100	negative regulation of mRNA metabolic process	GO_BP	ANGEL2,AXIN2,BAG4,BARD1,BOLL,C1QBP,CIRBP,CSDE1,DHX34,DHX9,DYRK1A,E2F1,EIF4ENIF1,ELAVL1,FMR1,FUS,HNRNPA0,HNRNPA2B1,HNRNPAB,HNRNPC,HNRNPD,HNRNPK,HNRNPU,IGF2BP1,IGF2BP2,IGF2BP3,IKBKE,IREB2,LARP1,LARP1B,LARP4B,MAPK14,MAPKAPK2,MEIOC,METTL16,MYD88,NBAS,NOCT,NPM1,NRDE2,PABPC1,PAIP1,PCBP4,PKP3,PTBP1,QKI,RBM10,RBM42,RBM47,RBMX,RNPS1,SAP18,SECISBP2,SFSWAP,SRSF10,SRSF12,SRSF4,SRSF6,SRSF7,SRSF9,SYNCRIP,TAF15…
GO:0032365	0.000137825	3.62035	31.3933	44	52	intracellular lipid transport	GO_BP	ABCA1,ABCA12,ABCA2,ABCD1,ABCD3,ABCD4,ABCG1,ANXA2,ANXA2P2,ARL8B,ARV1,CERT1,CPT1A,CPT1B,CPT2,FABP3,GRAMD1A,GRAMD1B,GRAMD1C,LDLR,LDLRAP1,LRP6,NPC1,NPC2,NUS1,OSBP,OSBPL2,PIP4K2A,PLEKHA8,RELCH,SCP2,SERAC1,SGPP1,SLC25A20,STAR,STARD4,TMEM41B,TMEM97,TPCN2,VPS4A,VPS51,VPS52,VPS53,VPS54_x000D_
GO:0010970	0.000139039	3.88187	28.8987	41	48	transport along microtubule	GO_BP	ACTR10,AGTPBP1,AP3B1,AP3D1,AP3M1,AP3M2,AP3S1,AP3S2,APBA1,APP,ARHGAP21,ARL3,ARL8A,ARL8B,ARMCX3,BAG3,BBS12,BICD1,BICD2,BICDL1,BLOC1S1,BLOC1S2,BLOC1S3,BLOC1S4,BLOC1S5,BLOC1S6,BORCS5,BORCS6,BORCS7,BORCS8,CAMSAP3,CCDC38,CDC42,CDR2L,CEP131,CILK1,CLIP3,CLUAP1,COPG1,COPG2,DLG2,DST,DTNBP1,DYNC1H1,DYNC1I2,DYNC2H1,DYNC2I1,DYNC2I2,DYNC2LI1,DYNLL1,DYNLT2B,FBXW11,FEZ1,FLOT2,FYCO1,HDAC6,HIF1A,HNRNPU,HSBP1,HSPB1…
GO:0072175	0.000139316	2.03818	81.5017	102	135	epithelial tube formation	GO_BP	ABL1,ADM,APAF1,ARHGAP35,BBS4,BCL10,BMP4,BRD2,CASP3,CC2D2A,CDK20,CECR2,CELSR1,CEP290,CITED2,CLUAP1,CTHRC1,CTNNB1,DEAF1,DLC1,DVL1,DVL2,DVL3,EGF,FGF2,FGFR2,FOLR1,FZD1,FZD2,FZD3,FZD6,GATA3,GDF7,GLMN,GREM1,HIF1A,HNF1B,HS2ST1,IFT122,IFT172,IFT52,IFT57,IRX3,KAT2A,KDM2B,KIF20B,LIAS,LMO4,LRP2,LUZP1,MED12,MIB1,MKS1,MTHFD1,MTHFD1L,MTHFR,NOG,OPA1,PAX2,PAX8,PFN1,PHACTR4,PIK3CD,PLXNB2,PODXL,PRICKLE1,PRKACA,PRK…
GO:0010508	0.000140376	2.78872	43.9886	59	73	positive regulation of autophagy	GO_BP	ADRB2,AMBRA1,ATF6,ATG13,ATG16L1,ATG2A,BAD,BAG3,BECN1,BNIP3,BNIP3L,C9orf72,CALCOCO2,CAMKK2,CCNY,CDK16,CSNK2A1,DAPK1,DCN,DEPDC5,DEPTOR,DHRSX,ELAPOR1,EPM2A,FBXO7,FLCN,FOXO1,FOXO3,FYCO1,GNAI3,GPSM1,GSK3A,GSK3B,HIF1A,HMGB1,HMOX1,HSPB8,HTT,KAT5,LARP1,LRRK2,LRSAM1,MAP3K7,MAPK3,MID2,MOAP1,MTDH,NOD1,NPRL2,NPRL3,OPTN,ORMDL3,PAFAH1B2,PARK7,PIK3C2A,PIK3CB,PIM2,PIP4K2A,PIP4K2B,PIP4K2C,PLEKHF1,PLK2,PLK3,PRKAA1…
GO:0099022	0.000144568	14.4784	13.8811	22	23	vesicle tethering	GO_BP	C17orf75,EXOC1,EXOC2,EXOC3,EXOC4,EXOC5,EXOC6,EXOC6B,EXOC7,EXOC8,FAM91A1,NAGLU,STARD3,STARD3NL,TBC1D23,TRAPPC1,TRAPPC10,TRAPPC11,TRAPPC12,TRAPPC13,TRAPPC2,TRAPPC2B,TRAPPC2L,TRAPPC3,TRAPPC4,TRAPPC6A,TRAPPC6B,TRAPPC8,TRAPPC9,TRIP11,WDR11_x000D_
GO:0045739	0.000151412	4.1936	26.4988	38	44	positive regulation of DNA repair	GO_BP	ABRAXAS1,ACTB,ACTL6A,ACTR2,ACTR5,ACTR8,ARID1A,ARID1B,ARID2,BABAM1,BABAM2,BCL7A,BCL7B,BCL7C,BRCA1,BRCC3,BRD7,BRD8,CBX8,CCDC117,CEBPG,DDX11,DHX9,DMAP1,DPF1,DPF2,DPF3,EGFR,EP400,EPC1,EPC2,ERCC6,EYA3,EYA4,FAM168A,FANCB,FUS,H2AX,HDAC10,HDGFL2,HELQ,HMGB1,ING3,INO80,INO80B,INO80C,INO80D,INO80E,KAT5,KDM4D,KMT5B,KMT5C,MAD2L2,MBTD1,MCRS1,MEAF6,MGMT,MORF4L1,MORF4L2,MRGBP,MRNIP,NFRKB,NPAS2,PARP1,PARP3,PBRM1,…
GO:0048729	0.000154869	1.36868	371.889	415	616	tissue morphogenesis	GO_BP	ABL1,ACTA2,ACTB,ACTG1,ACVR1,ADAM17,ADAMTS12,ADAMTS16,ADAMTS5,ADARB1,ADM,AGT,AHDC1,AHI1,AJUBA,ALDH1A3,ANKRD1,APAF1,APC,AR,AREG,ARHGAP12,ARHGAP24,ARHGAP35,ARL13B,ARMC5,ASB2,ASTN2,ATP7A,AXIN1,BBS4,BBS5,BBS7,BCL10,BCL2,BMP2,BMP4,BMPR1A,BMPR2,BRD2,BRSK1,BRSK2,BTBD7,BTRC,C2CD3,CA2,CAMSAP3,CASP3,CC2D2A,CCDC39,CCDC40,CCM2,CCN1,CD151,CD44,CDC42,CDK20,CECR2,CELSR1,CEP290,CHD7,CITED2,CLASP1,CLASP2,CLIC4,CLU…
GO:0006221	0.000157296	6.35889	19.3189	29	32	pyrimidine nucleotide biosynthetic process	GO_BP	AK5,CAD,CMPK1,CMPK2,CTPS1,CTPS2,DCK,DHODH,DTYMK,DUT,NME1,NME2,NME2P1,NME3,NME4,NME5,NME6,NME7,NME9,PRPS1,SHMT1,SLC4A7,TBPL1,UCK1,UCK2,UCKL1,UMPS,UPP1,UPRT_x000D_
GO:0051085	0.000157296	6.35889	19.3189	29	32	chaperone cofactor-dependent protein refolding	GO_BP	BAG1,CD74,DNAJB1,DNAJB12,DNAJB14,DNAJB4,DNAJB5,DNAJC18,DNAJC7,ERO1A,GAK,HSPA13,HSPA14,HSPA1A,HSPA1B,HSPA1L,HSPA2,HSPA5,HSPA8,HSPA9,HSPE1,HSPH1,PTGES3,SDF2,SDF2L1,ST13,TOR1A,TOR1B,TOR2A_x000D_
GO:0040007	0.000166642	1.62311	158.658	187	264	growth	GO_BP	ABL1,ACACB,ACVR1B,ACVR2B,ADAM10,ADAM15,ADAM17,ADARB1,ADIPOR1,ADM,ADNP,ADPRHL1,ADRB2,AFG3L2,AGRN,AGT,AKAP6,AKIRIN1,AKT1,ALCAM,ALKBH1,ANAPC2,APBA1,APBA2,APOE,APP,AR,AREG,ARHGAP4,ARHGEF11,ARID2,ARID5B,ARIH2,ASPM,ATAD3A,ATF2,ATF5,ATM,ATN1,ATP8A2,ATRN,ATRX,AURKA,AUTS2,BAP1,BASP1,BBS2,BBS4,BCAR1,BCL11A,BCL2,BCL2L1,BCL2L11,BCL6,BCL9,BDNF,BIN3,BLTP1,BMP4,BMPR1A,BMPR1B,BMPR2,BNC2,BNIPL,BRAT1,BRCA1,BRCA2,B…
GO:0032435	0.000168761	5.26321	21.7338	32	36	negative regulation of proteasomal ubiquitin-dependent protein catabolic process	GO_BP	BAG5,BAG6,CAMLG,CCAR2,DDRGK1,EIF3H,FHIT,GIPC1,HFE,HSP90AB1,MAP1A,MTM1,N4BP1,NOP53,OGT,PARK7,PBK,PHF20L1,RPL11,RYBP,SHH,SMARCC1,STYX,TAF9,TLK2,TRIM39,UBXN1,UCHL5,USP38,USP7,USP9X,WAC_x000D_
GO:0042307	0.000169467	4.60591	24.1487	35	40	positive regulation of protein import into nucleus	GO_BP	BAG3,CDH1,CDK1,DMAP1,ECT2,EFCAB7,EP300,FLNA,GLI3,HDAC3,HSP90AA1,HYAL2,IPO5,JAK2,JUP,MAPK14,MAVS,PIK3R1,PIK3R2,PRKCD,PRKD1,PSEN1,PTGS2,RAN,RBM22,SHH,SMAD3,SMO,TARDBP,TGFB1,TPR,TRIM28,UBR5,ZC3H12A,ZPR1_x000D_
GO:0007034	0.000173588	2.60879	47.5824	63	79	vacuolar transport	GO_BP	ADRB2,AKTIP,ALS2,ANKFY1,AP1G1,AP1G2,AP3B1,AP3D1,AP3M1,AP3S1,AP3S2,AP4M1,ARL8B,ARSB,ATG14,ATP13A2,ATP6V0D1,BECN1,BIN1,C9orf72,CCDC91,CHMP1A,CHMP1B,CHMP2A,CHMP2B,CHMP3,CHMP4A,CHMP4B,CHMP4C,CHMP5,CHMP6,CHMP7,CLEC16A,CLU,DENND3,DTX3L,EHD3,EPG5,FHIP1B,GAK,GCC2,GGA3,GNPTAB,GNPTG,GRN,HGS,HGSNAT,HMGXB4,HOOK1,HOOK2,HOOK3,HSPA1A,HSPA8,IGF2R,KIF13A,LAMP1,LAMP2,LEPROT,LEPROTL1,LIPA,LRP1,LRRK2,LYST,M6PR,MGRN1…
GO:0061024	0.000178465	1.61234	159.583	188	267	membrane organization	GO_BP	A4GALT,AAK1,ABCA1,ABCA12,ABCA3,ABCA7,ABCB1,ABCB4,ABCC1,ABCD1,ABCG1,ABCG5,ACAA2,ADCK1,AFG3L2,AGK,AGRN,AHNAK,AKAP8L,AKT1,AKT2,ALKBH4,ALKBH7,ANK2,ANK3,ANKFY1,ANKLE2,ANKRD27,ANO6,ANO7,ANXA1,ANXA2,AP1G1,AP2M1,AP3B1,AP3D1,AP3M2,AP3S1,AP3S2,APOE,APOO,APOOL,APPL2,AR,ARF1,ARFGAP2,ARFGAP3,ARHGAP11B,ARHGAP12,ARL6IP1,ARL8B,ARV1,ASAP1,ATF2,ATG2A,ATG2B,ATL1,ATL2,ATP10A,ATP10D,ATP11A,ATP11B,ATP11C,ATP13A2,ATP1B…
GO:0006895	0.000187115	Inf	10.2632	17	17	Golgi to endosome transport	GO_BP	AP1AR,AP2A1,AP4M1,CORO7,DOP1A,DOP1B,EPS15,GBF1,KIF16B,KLHL20,MON2,RAB14,SORT1,SYS1,VPS13A,VPS13C,WIPI1_x000D_
GO:0007000	0.000187115	Inf	10.2632	17	17	nucleolus organization	GO_BP	ACTR6,BAZ2A,BEND3,DDX11,EMG1,NOLC1,PHF2,PHF8,POLR1B,RPS19,RRN3,RRP8,SIRT1,SIRT2,SMARCA5,SUV39H1,USP36_x000D_
GO:0051382	0.000187115	Inf	10.2632	17	17	kinetochore assembly	GO_BP	CENPA,CENPC,CENPE,CENPF,CENPH,CENPK,CENPT,CENPW,CENPX,DLGAP5,KNTC1,MIS12,POGZ,RNF4,SENP6,SUGT1,TRAPPC12_x000D_
GO:0006520	0.000191734	1.63886	150.706	178	250	amino acid metabolic process	GO_BP	AADAT,AARS1,AARS2,AARSD1,AASDH,AASDHPPT,AASS,ABAT,ACAD8,ACADSB,ACAT1,ACCS,ACMSD,ACY1,ADHFE1,ADI1,ADSS2,AFMID,ALDH18A1,ALDH1A1,ALDH4A1,ALDH5A1,ALDH6A1,ALDH8A1,APIP,ARG2,ARHGAP11B,ASL,ASNS,ASNSD1,ASRGL1,ASS1,ATF4,ATP2B4,ATP7A,AUH,AZIN1,AZIN2,BAAT,BCAT1,BCAT2,BCKDHB,BCKDK,BHMT,BHMT2,BLMH,BPHL,CAD,CARNMT1,CARS1,CARS2,CPS1,CRTAP,CRYM,CSAD,CTH,CTNS,CTPS1,CTPS2,DALRD3,DARS1,DARS2,DBT,DDAH1,DDC,DGLUCY,DH…
GO:0006414	0.000198083	8.24771	16.2794	25	27	translational elongation	GO_BP	AARS1,ABCE1,ABTB1,ALKBH1,ANKZF1,ASCC2,ASCC3,C6orf52,CPEB2,CPEB3,DIO2,EEF1A1,EEF1A1P5,EEF1A2,EEF1B2,EEF1D,EEF2,EEF2K,EEFSEC,EFL1,EIF4A3,EIF4E2,EIF5A,EIF5A2,EIF5AL1,ELAC1,GCN1,GFM1,GIGYF2,GTPBP1,GTPBP2,HBS1L,KLHDC10,LTN1,METTL18,MRPL44,MRPL58,MTRES1,MTRFR,NEMF,PELO,RACK1,RCHY1,RNF14,RNF25,RPLP1,RPLP2,SARS1,SECISBP2,SECISBP2L,SELENOT,SEPSECS,SHFL,SKIC2,SKIC3,SKIC8,SRP9,TCF25,TRIP4,TRNAU1AP,TRNT1,TUF…
GO:0001824	0.00019823	2.73358	43.4338	58	72	blastocyst development	GO_BP	ACTL6A,ADA,AKAP3,BCOR,BRCA2,BYSL,CAPN2,CCDC24,CCNB1IP1,CHEK1,CITED2,CMTM3,CNOT1,CNOT2,CNOT3,COPS2,CTR9,CUL3,DAD1,ELF3,EMG1,ETV2,FBLL1,FURIN,GABPA,GINS1,GINS4,HNF1B,HOPX,INTS1,JUNB,KDM4C,KLF4,LATS1,LATS2,LPAR6,MATR3,MED21,MFN2,N4BP2L2,NASP,NBN,NCAPG2,NDEL1,NDUFA2,NECAB1,NEK2,NLE1,NPM2,PALB2,PELO,PEMT,PHF6,PLPP4,POU5F1,PPP1CC,PPP4R4,PSMC4,PTPN18,RAD51B,RBBP8,RPL13,RPL7L1,RRM2,RRP7A,RTF1,RTN4,SALL4,…
GO:0006611	0.000199556	8.24079	16.2848	25	27	protein export from nucleus	GO_BP	AHCYL1,ANP32B,BAG3,BARD1,CALR,CAMK1,CCHCR1,CDK5,CHCHD4,CHP1,CSE1L,CTDSPL2,DESI1,DNAJC27,DUSP16,EGR2,EMD,FRAT1,FRAT2,GAS6,GSK3B,HSPA9,MDM2,NUP214,NUP42,NUTF2,NXT1,PARK7,PKD1,PPM1A,PRKACA,PRKD1,PTPN11,PTPN14,RAN,RANBP17,RANBP3,RANGAP1,RBM22,SFN,SIRT6,SIRT7,SMURF1,SP100,STRADA,STRADB,STYX,TGFB1,TPR,TXN,UHMK1,XPO1,XPO4,XPO5,XPO6,XPO7,YWHAE_x000D_
GO:0006612	0.00020154	3.16955	34.9732	48	58	protein targeting to membrane	GO_BP	ADORA1,AKT2,ANK3,AQP11,ARL6,ARL6IP1,ATG3,BAG6,BHLHE40-AS1,C2CD5,CDK5,CDK5R1,CHM,CHMP4A,CHMP4B,CHP1,CIB1,DMTN,ERBB2,FIS1,FYN,GDI1,GOLGA7,GOLGA7B,HRAS,HSPA5,ICMT,INPP5K,ITGB1BP1,ITGB2,KCNE1,LARGE1,MFF,MICALL1,MIEF1,MIEF2,MTCL1,MYO1C,NACA,NACA2,NACA4P,NACAD,PARD3,PDZK1,PIKFYVE,PRKCI,PRNP,RAB3IP,RABGEF1,RN7SL1,RN7SL3,RTP4,SDCBP,SEC61A1,SEC61A2,SEC61B,SEC61G,SEC62,SEC63,SGTA,SGTB,SIL1,SLC1A1,SLC51B,SR…
GO:0006446	0.000209018	3.77119	28.3431	40	47	regulation of translational initiation	GO_BP	AGO2,ALKBH1,ATF4,BANK1,BOLL,BZW1,BZW2,CSDE1,CTIF,DDX1,DDX3X,DHX29,DNAJC3,EIF1,EIF1B,EIF2AK1,EIF2AK2,EIF2AK3,EIF2AK4,EIF2B2,EIF2B5,EIF2S1,EIF3B,EIF3E,EIF3H,EIF3K,EIF4A2,EIF4B,EIF4E2,EIF4EBP1,EIF4EBP2,EIF4G1,EIF4G2,EIF4G3,EIF4H,EIF5,EIF5B,FECH,FMR1,GIGYF2,HABP4,HSPB1,IMPACT,KHDRBS1,KLHL25,LARP1,METTL3,MIF4GD,MTIF2,MTOR,NCBP1,NCBP2,NCK1,NCK2,NPM1,PAIP1,PAIP2,PAIP2B,PDIK1L,POLR2G,PPP1CA,PPP1R15A,RBM4…
GO:0000079	0.000209019	2.91068	39.2273	53	65	regulation of cyclin-dependent protein serine/threonine kinase activity	GO_BP	ACTB,ADAM17,AKT1,APC,BCCIP,BLM,CCNA2,CCNB1,CCNB2,CCNB3,CCND1,CCND2,CCND3,CCNE1,CCNE2,CCNF,CCNG1,CCNG2,CCNH,CCNI,CCNI2,CCNJ,CCNJL,CCNK,CCNO,CCNT1,CCNT2,CCNY,CDC25A,CDC25C,CDC37,CDC6,CDK5R1,CDK5RAP1,CDK7,CDKN1A,CDKN1B,CDKN1C,CDKN2B,CDKN2C,CDKN2D,CDKN3,DIRAS3,EGFR,GADD45A,GTF2H1,GTPBP4,HERC5,HEXIM1,HHEX,IPO5,IPO7,LATS1,LATS2,MAPRE3,MEN1,NR2F2,PLK1,PROX1,PSMD10,PSRC1,PTEN,SERTAD1,SPDYA,TFAP4_x000D_
GO:0061512	0.000209933	2.90979	39.232	53	65	protein localization to cilium	GO_BP	ARF4,ARL13B,ARL3,ARL6,ASAP1,ATP6V1D,BBIP1,BBS1,BBS4,BBS9,CC2D2A,CC2D2B,CCDC39,CCDC66,CCDC88A,CDK20,CFAP58,CROCC,CSNK1D,DNAAF11,DNAH11,DYNC2H1,DZIP1,DZIP1L,EFCAB7,EHD1,ENTR1,FAM149B1,FSIP2,GAS8,GDI2,GGA1,GSK3B,IFT122,IFT140,IFT20,IFT80,INPP5E,INVS,LZTFL1,NPHP4,ODAD4,RAB11A,RAB11FIP3,RAB29,RAB8A,RABEP1,ROM1,SNX10,SPATA7,TBC1D32,TCTN1,TCTN2,TMEM107,TTC21A,TTC21B,TULP3,WDR19,WDR35,ZDHHC3_x000D_
GO:0034030	0.00021391	3.76389	28.3648	40	47	ribonucleoside bisphosphate biosynthetic process	GO_BP	ACACA,ACACB,ACAT1,ACLY,ACOT7,ACSF3,ACSL1,ACSL3,ACSL4,ACSL5,ACSS1,ACSS2,COASY,DCAKD,DIP2A,DLAT,DLD,ELOVL1,ELOVL2,ELOVL5,ELOVL6,ELOVL7,GCDH,HACD1,HACD2,HSD17B12,MLYCD,MMUT,MPC2,PANK1,PANK2,PANK3,PANK4,PAPSS1,PAPSS2,PDHA1,PDHB,PDHX,PDK1,PDK2,PDK3,PDK4,PPCDC,PPCS,PPT1,PPT2,SLC25A1,SLC27A2,SNCA,TECR_x000D_
GO:0034033	0.00021391	3.76389	28.3648	40	47	purine nucleoside bisphosphate biosynthetic process	GO_BP	ACACA,ACACB,ACAT1,ACLY,ACOT7,ACSF3,ACSL1,ACSL3,ACSL4,ACSL5,ACSS1,ACSS2,COASY,DCAKD,DIP2A,DLAT,DLD,ELOVL1,ELOVL2,ELOVL5,ELOVL6,ELOVL7,GCDH,HACD1,HACD2,HSD17B12,MLYCD,MMUT,MPC2,PANK1,PANK2,PANK3,PANK4,PAPSS1,PAPSS2,PDHA1,PDHB,PDHX,PDK1,PDK2,PDK3,PDK4,PPCDC,PPCS,PPT1,PPT2,SLC25A1,SLC27A2,SNCA,TECR_x000D_
GO:0035384	0.000216169	3.76058	28.3747	40	47	thioester biosynthetic process	GO_BP	ACACA,ACACB,ACAT1,ACLY,ACSF3,ACSL1,ACSL3,ACSL4,ACSL5,ACSS1,ACSS2,DIP2A,DLAT,DLD,ELOVL1,ELOVL2,ELOVL5,ELOVL6,ELOVL7,GCDH,HACD1,HACD2,HSD17B12,MLYCD,MMUT,MPC2,PDHA1,PDHB,PDHX,PDK1,PDK2,PDK3,PDK4,PPCS,PPT1,PPT2,SLC25A1,SLC27A2,SNCA,TECR_x000D_
GO:0051258	0.000216831	3.31887	32.4926	45	54	protein polymerization	GO_BP	ABITRAM,ABL1,ADD1,ADD3,AKAP9,AMBRA1,ANG,ARF6,ARFGEF1,ARHGAP18,ARHGAP28,ARHGAP40,ARHGAP6,ARHGEF7,ARL2,ARL6,ARPC2,ARPC3,ARPC4,ARPC5,ARPC5L,AVIL,BAG4,BAIAP2,BAIAP2L1,BAIAP2L2,BBS4,BIN1,CAMSAP1,CAMSAP2,CAMSAP3,CAPG,CAPZA1,CAPZA2,CAPZB,CARMIL1,CCDC57,CDC42EP1,CDC42EP3,CDC42EP4,CDC42EP5,CDK5R1,CDK5RAP2,CDKN1B,CENPJ,CEP192,CHMP2A,CHMP3,CHMP4A,CHMP4B,CKAP5,CLASP1,CLASP2,CLIP1,CLIP3,CORO7,COTL1,CRACD,CSNK…
GO:1900182	0.000226479	4.07062	25.9274	37	43	positive regulation of protein localization to nucleus	GO_BP	AKT1,BAG3,BMP4,CACNB4,CARD10,CCT2,CCT3,CCT4,CCT5,CCT6A,CCT7,CCT8,CD2AP,CDH1,CDK1,CREBBP,DKC1,DMAP1,DTX3L,ECT2,EDN1,EFCAB7,EIF2AK3,EP300,FERMT2,FLNA,FYN,GLI3,GLIS2,HDAC3,HSP90AA1,HYAL2,IPO5,IPO7,JAK1,JAK2,JUP,KAT7,LAMTOR5,LARP7,LIMK2,MAPK14,MAVS,MCRS1,NMD3,NPM1,ORMDL3,PARK7,PARP1,PARP9,PIK3R1,PIK3R2,PINX1,PLK1,PPP3CB,PRKCD,PRKD1,PSEN1,PTGS2,RAN,RBM22,SESN2,SHH,SMAD3,SMO,SRC,STK11,TARDBP,TCF7L2,TCP…
GO:0030111	0.000226838	1.74389	118.1	142	196	regulation of Wnt signaling pathway	GO_BP	ABL1,ADNP,ALPK2,AMER1,AMFR,ANKRD6,APC,APOE,APP,ASPM,ATP6AP2,AXIN1,AXIN2,BAMBI,BICC1,BMAL1,BMP2,BTRC,C12orf43,CAPRIN2,CAV1,CBY1,CCAR2,CCDC88C,CCN4,CCNY,CCNYL1,CDC73,CDH2,CDK14,CHD8,CMAHP,COL1A1,CRBN,CSNK1A1,CSNK1D,CSNK1E,CSNK1G1,CSNK1G2,CSNK1G3,CSNK2A1,CTDNEP1,CTHRC1,CTNNB1,CTNNBIP1,CTNND1,CXXC4,CYLD,DAAM2,DAB2,DAB2IP,DACT1,DAPK3,DCDC2,DDIT3,DDX3X,DEPDC1B,DISC1,DIXDC1,DKK3,EGF,EGFR,EGR1,EMD,FAM53B…
GO:0061077	0.000229089	4.06651	25.9377	37	43	chaperone-mediated protein folding	GO_BP	BAG1,CCT2,CCT3,CCT4,CCT5,CCT6A,CCT7,CCT8,CD74,CHORDC1,CLU,CRTAP,CSNK2A1,DFFA,DNAJB1,DNAJB12,DNAJB14,DNAJB2,DNAJB4,DNAJB5,DNAJB6,DNAJB7,DNAJC18,DNAJC24,DNAJC5,DNAJC7,ERO1A,FKBP11,FKBP4,FKBP5,GAK,HSPA13,HSPA14,HSPA1A,HSPA1B,HSPA1L,HSPA2,HSPA5,HSPA8,HSPA9,HSPB1,HSPE1,HSPH1,P3H1,PDCD5,PDCL3,PDIA4,PEX19,PFDN1,PFDN2,PFDN4,PFDN5,PFDN6,PPIB,PPID,PTGES3,SDF2,SDF2L1,ST13,TCP1,TOR1A,TOR1B,TOR2A,TRAP1,UNC45A…
GO:0006270	0.000229775	13.8202	13.2772	21	22	DNA replication initiation	GO_BP	CCNE1,CCNE2,CDC34,CDC45,CDC6,CDK2,CDT1,CIZ1,GINS3,GMNN,KAT7,LRWD1,MCM10,MCM3,MCM4,MCM5,MCM6,MCM7,NBN,NOC3L,ORC1,ORC2,ORC3,ORC4,ORC5,ORC6,POLA1,POLA2,PRIM1,PRIM2,PURA,TICRR,TOPBP1,WRNIP1_x000D_
GO:0072522	0.000230037	1.75951	114.491	138	190	purine-containing compound biosynthetic process	GO_BP	ACACA,ACACB,ACAT1,ACLY,ACMSD,ACOT7,ACSF3,ACSL1,ACSL3,ACSL4,ACSL5,ACSS1,ACSS2,ADA,ADAL,ADCY3,ADCY6,ADCY9,ADK,ADSL,ADSS2,AFMID,AK1,AK2,AK3,AK4,AK5,AMPD2,AMPD3,ANTKMT,APRT,ATIC,ATP5F1A,ATP5F1B,ATP5F1C,ATP5F1D,ATP5F1E,ATP5F1EP2,ATP5MC1,ATP5MC2,ATP5MC3,ATP5ME,ATP5MF,ATP5MG,ATP5MGL,ATP5MJ,ATP5MK,ATP5PB,ATP5PD,ATP5PF,ATP5PO,ATP6V1A,ATPSCKMT,COASY,COX11,DCAKD,DCK,DGUOK,DIP2A,DLAT,DLD,DMAC2L,DNAJC30,ELOVL…
GO:0039702	0.000231346	13.8081	13.2818	21	22	viral budding via host ESCRT complex	GO_BP	CHMP1A,CHMP1B,CHMP2A,CHMP2B,CHMP3,CHMP4A,CHMP4B,CHMP4C,CHMP5,CHMP6,CHMP7,MVB12A,PDCD6IP,TSG101,VPS28,VPS37A,VPS37B,VPS37C,VPS37D,VPS4A,VPS4B_x000D_
GO:1901673	0.000231346	13.8081	13.2818	21	22	regulation of mitotic spindle assembly	GO_BP	CCSAP,CEP97,CHMP1A,CHMP1B,CHMP2A,CHMP2B,CHMP3,CHMP4A,CHMP4B,CHMP4C,CHMP5,CHMP6,CHMP7,DRG1,EML3,HNRNPU,HSPA1A,HSPA1B,PLK1,TPR,VPS4B_x000D_
GO:1902774	0.000231346	13.8081	13.2818	21	22	late endosome to lysosome transport	GO_BP	ARL8B,C9orf72,CHMP1A,CHMP1B,CHMP2A,CHMP2B,CHMP3,CHMP4A,CHMP4B,CHMP4C,CHMP5,CHMP6,CHMP7,LRRK2,PLEKHM1,SNAPIN,VPS35,VPS39,VPS41,VPS4A,VPS4B_x000D_
GO:0000045	0.000231667	2.79519	40.9978	55	68	autophagosome assembly	GO_BP	AMBRA1,AP4M1,ARFIP2,ATG10,ATG12,ATG13,ATG14,ATG16L1,ATG16L2,ATG2A,ATG2B,ATG3,ATG4A,ATG4B,ATG4C,ATG5,ATG7,ATP2A2,BAG3,BECN1,C9orf72,CTSD,EFNB1,EHMT2,ELAPOR1,EPHB2,FEZ1,FEZ2,GABARAP,GABARAPL1,GABARAPL2,IFT20,IFT88,LRBA,LRRK2,LRSAM1,MAP1LC3A,MAP1LC3B,MAP1LC3B2,MFN2,MOAP1,MTM1,MTMR3,MTOR,NSFL1C,NUPR1,PACS2,PHF23,PIK3C3,PIKFYVE,PIP4K2A,PIP4K2B,PIP4K2C,PSEN1,RAB19,RAB1A,RAB23,RAB33B,RAB3GAP1,RAB3GAP2,R…
GO:0030097	0.000235612	1.30569	481.584	529	799	hemopoiesis	GO_BP	ABCB10,ABI1,ABL1,ACIN1,ACP6,ACTB,ACTL6A,ACTN1,ACVR1B,ACVR2A,ADA,ADAM17,ADAM8,ADAR,AGER,AGPAT5,AICDA,ALAS1,AMBRA1,ANGPT1,ANKRD54,ANLN,ANXA1,ANXA2,AP3B1,AP3D1,APP,ARID1A,ARID1B,ARID2,ARID4A,ARIH2,ARMC5,ARMC6,ARNT,ASH2L,ASXL1,ATF2,ATF4,ATG5,ATM,ATP5IF1,ATP6AP1,ATP7A,ATXN1L,AXL,AZI2,B2M,BABAM1,BAD,BAK1,BAP1,BATF2,BATF3,BAX,BCL11B,BCL2,BCL3,BCL6,BCR,BLNK,BMI1,BMP2,BMP4,BPGM,BRAF,BRCA2,BRD1,BRD2,BRD4,B…
GO:0097352	0.000243122	4.4814	23.5294	34	39	autophagosome maturation	GO_BP	ADRB2,ATG12,ATG14,ATG5,ATP2A2,BECN1,CALCOCO2,CALM1,CHMP1A,CHMP1B,CHMP2A,CHMP2B,CHMP3,CHMP4A,CHMP4B,CHMP4C,CHMP5,CHMP6,CHMP7,CLEC16A,EPG5,FYCO1,GABARAP,GABARAPL1,GABARAPL2,LAMP2,LIX1L,MAP1LC3A,MAP1LC3B,MAP1LC3B2,MCOLN1,MFSD8,PHF23,PIK3C3,PIK3R4,RUBCN,SMCR8,SNAP29,SNAPIN,SNX14,STX17,TBC1D25,TECPR1,TMEM39A,TOM1,TSG101,UBQLN1,UBQLN4,UVRAG,VAMP8,VCP,VMP1,VPS16,VPS33A,VPS4A,VPS4B_x000D_
GO:0033014	0.00025024	5.09829	21.1301	31	35	tetrapyrrole biosynthetic process	GO_BP	ABCB10,ABCB7,ALAD,ALAS1,ATP5IF1,COX10,COX15,CPOX,FECH,FLVCR1,FXN,HMBS,IBA57,IREB2,NFE2L1,PGRMC1,PPOX,RSAD1,SLC11A2,SLC25A38,SLC25A39,SRRD,SUCLA2,TMEM14A,TMEM14B,TMEM14C,TMEM14DP,TMEM14EP,TSPO,UROD,UROS_x000D_
GO:0006006	0.000252439	2.34701	54.8606	71	91	glucose metabolic process	GO_BP	ACACB,ACADM,ADIPOR1,ADPGK,AKT1,AKT2,ARPP19,ATF3,ATF4,BAD,BCKDK,BRAT1,BRS3,C1QTNF1,C1QTNF3,CLK2,CPT1A,CRTC2,CRY1,DCXR,DDB1,DGKQ,DLAT,DYRK2,ENO1,ENO2,ENO3,EP300,EPM2AIP1,ERFE,ERRFI1,FABP5,FOXK1,FOXK2,FOXO1,G6PC3,G6PD,GAA,GALM,GAPDH,GDPGP1,GNB3,GOT1,GPI,GPLD1,GSK3A,H6PD,HECTD4,HK1,HK2,HKDC1,IGFBP3,IGFBP4,INPPL1,INSR,IRS1,IRS2,KAT2A,KAT2B,KBTBD2,KCNQ1,LCMT1,LEPR,LIPA,LRP5,MAPK14,MDH1,MDH2,MIDN,MLYCD,…
GO:0007029	0.000266749	2.68659	42.8281	57	71	endoplasmic reticulum organization	GO_BP	ARL6IP1,ATL1,ATL2,ATL3,BAG6,BNIP1,CAMLG,CAV2,CCDC47,CERT1,DOP1B,EIF2AK3,EMC1,EMC10,EMC2,EMC3,EMC4,EMC7,EMC8,EMC9,ESYT1,ESYT2,ESYT3,GAK,GET1,GET3,GRAMD2A,JAGN1,LMAN1,LNPK,LPCAT3,LRRK2,MIA3,MMGT1,NCLN,NOMO1,NOMO2,PEX5,POLR2M,RAB10,RAB18,RAB3GAP1,RAB3GAP2,REEP1,REEP2,REEP3,REEP4,REEP5,REEP6,RETREG1,RETREG2,RETREG3,RTN3,RTN4,SEC16A,SEC31A,SEC31B,SEC61A1,SGTA,SHTN1,SMPD4,STEEP1,STX18,TLE6,TMCC1,TMCO1,…
GO:0000278	0.000268738	2.627	42.628	57	72	mitotic cell cycle	GO_BP	AAAS,AATF,ABCB1,ABL1,ABRAXAS1,ABRAXAS2,ACTB,ACTL6A,ACVR1,ACVR1B,ADAM17,ADAMTS1,AFAP1L2,AKAP8,AKAP8L,AKT1,AMBRA1,ANAPC1,ANAPC10,ANAPC11,ANAPC13,ANAPC15,ANAPC16,ANAPC2,ANAPC4,ANAPC5,ANAPC7,ANGEL2,ANK3,ANKLE2,ANKRD17,ANLN,APC,APP,APPL1,APPL2,ARF1,ARHGEF10,ARID1A,ARID1B,ARID2,ARL3,ARPP19,ASAH2,ASNS,ATAD5,ATF2,ATM,AURKA,AURKAIP1,AURKB,AURKC,AVEN,AZI2,BABAM1,BABAM2,BANF1,BAP1,BARD1,BAZ1B,BBS4,BCAT1,BCC…
GO:0048585	0.000271911	1.20231	1012.62	1079	1681	negative regulation of response to stimulus	GO_BP	AATF,ABCA7,ABL1,ABL2,ACAA2,ACKR3,ACP5,ACVR1,ADA,ADAM17,ADAMTS12,ADAR,ADIPOR1,ADM,ADORA1,ADRB2,ADTRP,AGT,AHR,AIDA,AJUBA,AKT1,AKT1S1,ALOX5,ALPK2,AMBP,AMER1,AMFR,ANGPT2,ANKRD6,ANXA1,ANXA2,APC,APOE,APPL1,APPL2,AQP11,AR,ARG2,ARHGAP12,ARHGAP24,ARHGAP35,ARHGAP42,ARHGAP44,ARHGEF2,ARID4A,ARID4B,ARMC10,ARNT,ARR3,ARRB1,ARRB2,ARRDC1,ARRDC3,ASAH2,ASH1L,ASPN,ASXL1,ATAD5,ATF3,ATF4,ATF6B,ATG12,ATG5,ATM,ATP2B4,AT…
GO:0010506	0.000273597	3.27144	31.7875	44	53	regulation of autophagy	GO_BP	ABL1,ABL2,ADRB2,AKT1,AMBRA1,ATF6,ATG12,ATG13,ATG14,ATG16L1,ATG2A,ATG5,ATM,ATP13A2,ATP6V0A1,ATP6V0A2,ATP6V0B,ATP6V0D1,ATP6V0E1,ATP6V0E2,ATP6V1A,ATP6V1B2,ATP6V1C1,ATP6V1D,ATP6V1E1,ATP6V1E2,ATP6V1G1,ATP6V1G2,ATP6V1H,BAD,BAG3,BCL2,BECN1,BMF,BNIP3,BNIP3L,BOK,C9orf72,CALCOCO2,CAMKK2,CAPN1,CAPNS1,CASP3,CCNY,CDK16,CDK5,CDK5R1,CHMP4B,CISD1,CISD2,CLEC16A,CPTP,CSNK2A1,CSNK2A2,CTSA,CTTN,DAP,DAPK1,DAPK2,DAPK3…
GO:0006119	0.000274896	3.10695	34.354	47	57	oxidative phosphorylation	GO_BP	ABCD1,AFG1L,AK4,ANTKMT,ATP5F1A,ATP5F1B,ATP5F1C,ATP5F1D,ATP5F1E,ATP5F1EP2,ATP5ME,ATP5MF,ATP5MG,ATP5PB,ATP5PD,ATP5PF,ATP5PO,ATP7A,ATPSCKMT,BID,C2orf69,CCNB1,CDK1,CHCHD10,CHCHD2,COA6,COQ9,COX15,COX4I1,COX5A,COX5B,COX6A1,COX6B1,COX6C,COX7A2,COX7A2L,COX7B,COX7C,COX8A,CYC1,CYCS,DGUOK,DLD,DNAJC15,DNAJC30,FXN,GHITM,ISCU,MACROH2A1,MLXIPL,MSH2,MTCO2P12,NDUFA1,NDUFA10,NDUFA11,NDUFA12,NDUFA2,NDUFA3,NDUFA4,ND…
GO:0009154	0.000285417	1.9584	81.5017	101	135	purine ribonucleotide catabolic process	GO_BP	ABCD1,ACAT1,ACOT7,ADA,ADPGK,AMPD3,APP,ARL2,BPGM,COL6A1,DDIT4,DHTKD1,EIF6,ENO1,ENO2,ENO3,ENO4,ENTPD4,EP300,FITM2,FKRP,FLCN,FOXK1,FOXK2,GALK1,GAPDH,GDA,GIT1,GPI,HDAC4,HIF1A,HINT1,HK1,HK2,HKDC1,HPRT1,IER3,INSR,ITPA,JMJD8,KAT2B,LDHA,LIPA,MLST8,MLXIPL,MLYCD,MTOR,NCOR1,NT5C,NT5C2,NT5E,NUDT18,NUDT19,NUDT4,NUDT8,NUDT9,NUPR1,OGDH,OGDHL,OGT,PDE10A,PDE4A,PDE4D,PDE5A,PDE7A,PDE7B,PDE8A,PDE8B,PDE9A,PFKFB2,PFKL…
GO:0007265	0.000296671	2.24901	58.5291	75	97	Ras protein signal transduction	GO_BP	BRAP,CCNA2,CDK2,CDKN1A,CRKL,CSF1,DAB2IP,DHCR24,DOK1,DOK3,DOK4,DOK5,EPHB2,FGF2,FLCN,G3BP1,G3BP2,GNB1,GRB2,HRAS,IQGAP3,ITPKB,KITLG,KRAS,KSR1,KSR2,LAT,LZTR1,MAPKAP1,MAPKAPK5,MFN2,MRAS,NF1,NOTCH1,NOTCH2,NRAS,NTN1,NUP62,PARK7,PLCE1,PLD1,PLK2,PPP2CB,RABGEF1,RABL3,RALA,RALB,RALGDS,RALGPS1,RALGPS2,RAPGEF1,RAPGEF2,RAPGEF4,RAPGEF5,RAPGEF6,RAPGEFL1,RASA2,RASA3,RASA4,RASA4B,RASAL1,RASGEF1B,RASGRF2,RASGRP1,RA…
GO:0007015	0.000296739	1.75227	111.213	134	185	actin filament organization	GO_BP	ABI1,ABI2,ABITRAM,ABL1,ACTG1,ACTN1,ACTN2,ACTR2,ACTR3,ADD1,ADD3,AIF1L,ALMS1,ANG,AP1AR,ARAP1,ARF1,ARF6,ARFGEF1,ARFIP1,ARFIP2,ARHGAP12,ARHGAP17,ARHGAP18,ARHGAP28,ARHGAP35,ARHGAP40,ARHGAP6,ARHGEF10,ARHGEF10L,ARHGEF18,ARHGEF2,ARHGEF5,ARPC1A,ARPC1B,ARPC2,ARPC3,ARPC4,ARPC5,ARPC5L,ARPIN,ARRB1,ASAP3,AVIL,BAG4,BAIAP2,BAIAP2L1,BAIAP2L2,BBS4,BCAR1,BCL2,BIN1,BIN3,BRAF,BRK1,C9orf72,CALD1,CAP1,CAP2,CAPG,CAPZA1,…
GO:0006664	0.000297352	2.09906	68.22	86	113	glycolipid metabolic process	GO_BP	A4GALT,ABCA2,B3GALNT1,B3GALT1,B3GALT2,B3GNT5,B4GALT3,B4GALT4,B4GALT5,B4GALT6,BAX,CERK,CLN6,CPTP,CREM,DPM1,DPM2,DPM3,FUCA1,FUT9,GAL3ST3,GALC,GBA1,GBA2,GBA3,GBGT1,GLA,GLB1,GLTP,GM2A,GPAA1,GPLD1,HEXA,HEXB,ITGB8,KIT,LARGE1,M6PR,MPPE1,NAGA,NAGLU,NEU1,NEU3,PGAP1,PGAP2,PGAP3,PGAP4,PIGA,PIGB,PIGC,PIGF,PIGG,PIGH,PIGK,PIGL,PIGM,PIGN,PIGO,PIGP,PIGQ,PIGS,PIGT,PIGU,PIGV,PIGW,PIGX,PIGZ,PRKAA1,PRKCD,SCARB2,SCCP…
GO:0034440	0.000297352	2.09906	68.22	86	113	lipid oxidation	GO_BP	ABCD1,ABCD3,ABCD4,ACAA2,ACACB,ACAD10,ACADM,ACADS,ACADVL,ACAT1,ACAT2,ACOT8,ACOX1,ACOX3,ACSM1,ADH5,ADIPOR1,ADIPOR2,AKT1,AKT2,ALDH1L2,ALOX5,AMACR,APPL2,AUH,BDH2,CNR1,CPT1A,CPT1B,CPT2,CRAT,CROT,CYGB,CYP4V2,DECR1,DECR2,ECH1,ECHDC1,ECHDC2,ECHS1,ECI1,ECI2,EHHADH,ETFA,ETFB,ETFBKMT,ETFDH,FABP3,FMO1,FMO4,GCDH,HACL1,HADH,HADHA,HADHB,HSD17B10,HSD17B4,ILVBL,IRS1,IRS2,IVD,KLHL25,LONP2,MAPK14,MCAT,MLYCD,MTLN,PD…
GO:0007346	0.000304054	1.94028	81.4662	101	136	regulation of mitotic cell cycle	GO_BP	AATF,ABL1,ABRAXAS1,ACTB,ACTL6A,ACVR1,ADAM17,ADAMTS1,AFAP1L2,AKT1,AMBRA1,ANAPC1,ANAPC10,ANAPC11,ANAPC13,ANAPC15,ANAPC16,ANAPC2,ANAPC4,ANAPC5,ANAPC7,ANGEL2,ANKRD17,ANLN,APC,APP,APPL1,APPL2,ARID1A,ARID1B,ARID2,ASAH2,ASNS,ATAD5,ATF2,ATM,AURKA,AURKAIP1,AURKB,AVEN,BABAM1,BABAM2,BARD1,BCL2,BCL6,BCL7A,BCL7B,BCL7C,BID,BIRC5,BLM,BMP4,BRCA1,BRCA2,BRCC3,BRD4,BRD7,BRINP1,BRINP2,BRSK1,BTC,BTG1,BTG2,BTG3,BTN2A2…
GO:0016331	0.000307082	1.87677	90.5575	111	150	morphogenesis of embryonic epithelium	GO_BP	ABL1,ADM,ALDH1A3,APAF1,AR,ARHGAP35,BBS4,BCL10,BMP4,BRD2,CASP3,CC2D2A,CDK20,CECR2,CELSR1,CITED2,CLUAP1,CTHRC1,CTNNB1,DEAF1,DLC1,DVL1,DVL2,DVL3,EPB41L5,FGFR2,FOLR1,FZD1,FZD2,FZD3,FZD6,GATA3,GDF7,GLMN,GREM1,GRSF1,HIF1A,HNF1B,HS2ST1,IFT122,IFT172,IFT52,IFT57,IRX3,KAT2A,KDM2B,KIF20B,LAMA5,LIAS,LMO4,LRP2,LUZP1,MED12,MIB1,MKS1,MTHFD1,MTHFD1L,MTHFR,NOG,OPA1,PALS1,PAX2,PAX8,PFN1,PHACTR4,PLXNB2,PRICKLE1,PR…
GO:2000045	0.000307355	2.21098	60.3148	77	100	regulation of G1/S transition of mitotic cell cycle	GO_BP	ACTB,ACTL6A,ACVR1,ADAM17,ADAMTS1,AKT1,AMBRA1,ANKRD17,APC,APPL1,APPL2,ARID1A,ARID1B,ARID2,ATM,BCL2,BCL7A,BCL7B,BCL7C,BID,BRD7,BTN2A2,CACNB4,CASP2,CCL2,CCND1,CCND2,CCND3,CCNE1,CCNE2,CCNH,CDC6,CDC73,CDK10,CDK2,CDK2AP2,CDK7,CDKN1A,CDKN1B,CDKN2B,CDKN2C,CDKN2D,CENPJ,CHEK2,CPSF3,CRADD,CRLF3,CTDSP1,CTDSP2,CTDSPL,CUL4A,CUL4B,DACT1,DCUN1D3,DDR2,DDX3X,DLG1,DPF1,DPF2,DPF3,E2F1,E2F7,ECD,EGFR,EIF4G1,EZH2,FAM10…
GO:0031146	0.000307389	3.66624	27.771	39	46	SCF-dependent proteasomal ubiquitin-dependent protein catabolic process	GO_BP	AMN1,BTRC,CCNF,CUL1,CUL2,CUL5,DMAC2,FBXL12,FBXL13,FBXL15,FBXL17,FBXL18,FBXL2,FBXL20,FBXL21P,FBXL3,FBXL4,FBXL5,FBXL6,FBXO17,FBXO2,FBXO27,FBXO3,FBXO31,FBXO38,FBXO4,FBXO44,FBXO48,FBXO9,FBXW11,FBXW4,FBXW5,FBXW7,KIF14,RBX1,SKP1,SKP2,STYX,WWTR1_x000D_
GO:0070482	0.000307457	1.48585	213.716	245	354	response to oxygen levels	GO_BP	ABAT,ACAA2,ADA,ADAM15,ADAM17,ADAM8,ADM,ADO,ADORA1,ADSL,AGER,AGTRAP,AIFM1,AJUBA,AK4,AKT1,ALAD,ALKBH5,ANG,ANGPT2,ANGPTL4,APAF1,AQP3,ARNT,ARNT2,ATF2,ATF4,ATG7,ATM,ATP6AP1,ATP6V0A2,ATP6V0D1,ATP6V1A,ATP6V1G1,ATP7A,BAD,BCL2,BECN1,BIRC2,BMP2,BNIP2,BNIP3,BNIP3L,BRIP1,CAPN2,CASP3,CASP9,CAT,CAV1,CBL,CCDC115,CCNA2,CD24,CDKN1A,CDKN1B,CFLAR,CHCHD2,CHRNA7,CIAO3,CITED2,CLDN3,COL1A1,COL6A1,COMT,CPEB1,CPEB2,CPEB4…
GO:0000463	0.000310112	Inf	9.65947	16	16	maturation of LSU-rRNA from tricistronic rRNA transcript (SSU-rRNA, 5.8S rRNA, LSU-rRNA)	GO_BP	BOP1,DDX18,FTSJ3,GTPBP4,NIFK,NOL9,PES1,RBM34,RPF2,RPL35,RPL7,RPL7L1,URB1,WDR12,ZNHIT3,ZNHIT6_x000D_
GO:0016078	0.000310112	Inf	9.65947	16	16	tRNA catabolic process	GO_BP	ANG,DICER1,ELAC2,EXOSC10,EXOSC2,EXOSC3,EXOSC7,EXOSC8,EXOSC9,METTL1,NSUN2,POP1,SLFN13,TRDMT1,TRNT1,ZCCHC7_x000D_
GO:0070131	0.000310112	Inf	9.65947	16	16	positive regulation of mitochondrial translation	GO_BP	C1QBP,CDK5RAP1,COA3,FASTKD2,FASTKD3,METTL8,MPV17L2,MRPS27,NGRN,RCC1L,RMND1,RPUSD3,RPUSD4,TRMT10C,TRUB2,UQCC2_x000D_
GO:1900034	0.000310112	Inf	9.65947	16	16	regulation of cellular response to heat	GO_BP	ATM,ATR,CHORDC1,CREBBP,DNAJB1,DNAJB6,DNAJC2,DNAJC7,EP300,GSK3B,HSF1,IER5,MAPKAPK2,MAPT,MTOR,SIRT1_x000D_
GO:1903358	0.000310112	Inf	9.65947	16	16	regulation of Golgi organization	GO_BP	AKAP9,ARMH3,CAMSAP2,CAMSAP3,EHD3,MAP2K1,MAP2K2,MAPK1,MAPK3,PDCD10,PDE4DIP,RAB33B,RBSN,STX18,STX5,USP6NL_x000D_
GO:0007020	0.000310516	7.90283	15.6876	24	26	microtubule nucleation	GO_BP	AKAP9,ARHGEF7,CCDC57,CENPJ,CEP192,CKAP5,CLASP1,CLASP2,CSNK1D,DCTN1,EML2,GIT1,GOLGA2,HAUS1,HAUS2,HAUS3,HAUS4,HAUS5,HAUS6,HAUS8,HSPA1A,HSPA1B,MECP2,MZT1,NDE1,NDEL1,NEDD1,NIN,NME7,PAK1,PDE4DIP,RANBP9,SLAIN2,SSNA1,TPX2,TUBG1,TUBG2,TUBGCP2,TUBGCP3,TUBGCP4,TUBGCP5,TUBGCP6_x000D_
GO:0032469	0.00031433	7.89138	15.6966	24	26	endoplasmic reticulum calcium ion homeostasis	GO_BP	APP,ATP2A2,BAK1,BAX,BCAP31,BCL2,CAMK2D,CCDC47,FIS1,GRINA,HERPUD1,ITPR1,KCTD17,PACS2,PML,PSEN1,RAP1GDS1,SELENOK,TGM2,THADA,TMBIM6,TMCO1,TMTC4,WFS1_x000D_
GO:0022604	0.000334245	2.14085	63.9234	81	106	regulation of cell morphogenesis	GO_BP	AGO4,ANAPC2,ANKRD27,ANXA1,ARAP1,ARHGAP18,ARHGAP35,ARHGEF18,ARHGEF7,ARPIN,ATP10A,BAIAP2,BAMBI,BCL11A,BCL9L,BRWD1,BRWD3,CAMSAP1,CAPRIN1,CAPRIN2,CAPZB,CCL2,CD44,CDC42EP1,CDC42EP3,CDC42EP4,CDC42EP5,CDC42SE1,CDC42SE2,CDKL3,CDKL5,CFDP1,CFL1,CLDN3,CLDN4,CORO1B,CORO1C,CRK,CUL7,CUX1,CYFIP1,DAG1,DAPK3,DBN1,DHX36,DIAPH1,DLC1,DLG1,DLG4,DMTN,DNMBP,DVL1,DVL2,DVL3,EEF2K,EFNA5,ENPP2,EPB41L3,EPHA4,EPHB2,EPS8,EZR,…
GO:0006368	0.000337403	5.95777	18.0651	27	30	transcription elongation by RNA polymerase II	GO_BP	ADRM1,AXIN1,BRD4,CCNK,CCNT1,CDC73,CDK12,CDK13,CDK9,CTDP1,CTNNB1,CTR9,EAF1,EAF2,EAPP,ELL,ELL2,ELOA,ELOB,ELOF1,ELP2,ELP4,ENY2,EPOP,ERCC3,ERCC6,EZH2,GLYR1,GTF2F1,GTF2F2,HEXIM1,HNRNPU,INTS1,INTS10,INTS11,INTS12,INTS13,INTS14,INTS2,INTS3,INTS4,INTS5,INTS6,INTS7,INTS8,INTS9,IWS1,LARP7,LDB1,LEO1,MED1,MED10,MED11,MED14,MED15,MED16,MED17,MED18,MED19,MED20,MED21,MED22,MED23,MED24,MED25,MED27,MED28,MED29,ME…
GO:0010810	0.000344082	1.65531	133.421	158	221	regulation of cell-substrate adhesion	GO_BP	ABI3BP,ABL1,ACTG1,ACTN4,ADAM15,ANGPT2,AP1AR,ARHGAP6,ARHGEF7,ARL2,ARPC2,ATXN3,BCL2,BCL6,BRAF,C1QBP,CALR,CAMSAP3,CARMIL1,CASK,CCDC80,CCL28,CCN1,CDC42,CDK6,CIB1,CLASP1,CLASP2,COL16A1,COL1A1,COL8A1,CORO1C,CORO2B,CRK,CRKL,CSF1,CSPG5,CX3CL1,DAB2,DAG1,DAPK3,DDR1,DISC1,DLC1,DMTN,DOCK1,DOCK5,DUSP22,DUSP3,EDIL3,EFEMP2,EFNA5,EMP2,EPB41L5,EPHA1,FAM107A,FBLN1,FERMT1,FERMT2,FLNA,FMN1,FN1,FUT1,FZD4,FZD7,GBP1,GC…
GO:2000628	0.000350066	2.30544	54.3345	70	90	regulation of miRNA metabolic process	GO_BP	AGT,AR,ATOH8,BMP2,BMP4,BMPR1A,DNM3OS,DROSHA,EGFR,EGR1,ETS1,FGF2,FOS,FOSL1,FOXA1,FOXO3,GATA3,GATA6,GNL3,HIF1A,HRAS,JUN,KLF4,KLF5,MALAT1,MRTFA,MRTFB,MYC,NCOR1,NCOR2,NEAT1,NFATC3,NFIB,NFKB1,NOTCH2,NR1H2,NR3C1,PDGFB,PNPT1,POU2F1,POU5F1,PPARA,PPARD,PPARG,RARA,RC3H1,RC3H2,RELA,REST,SMAD1,SMAD3,SMAD4,SMAD6,SMARCA4,SOX9,SREBF1,SREBF2,SRF,STAT3,TEAD1,TENT2,TGFB1,TGFB2,TNF,TP53,VEGFA,YY1,ZC3H12A,ZNF512B,ZS…
GO:2000278	0.00035186	4.95885	20.4846	30	34	regulation of DNA biosynthetic process	GO_BP	ACD,ANKRD1,ATM,ATR,AURKB,CCNA2,CCT2,CCT3,CCT4,CCT5,CCT6A,CCT7,CCT8,CDKN1A,CHEK1,CHTF18,CTC1,CTNNB1,CYP1B1,DACH1,DCP2,DKC1,DNAJC2,DSCC1,EXOSC10,FBXO4,FGF2,FGFR4,GCH1,GFER,GNL3L,GREM1,HMBOX1,HNRNPA1,HNRNPA2B1,HNRNPC,HNRNPD,HNRNPU,HSP90AA1,HSP90AB1,ING4,ING5,JADE1,JADE2,JADE3,KAT7,KCNK2,KLF4,MAP2K7,MAP3K4,MAPK1,MAPK3,MAPKAPK5,MEAF6,MEN1,MYC,NAF1,NAT10,NEK2,NEK7,NFATC1,NIBAN2,NOX4,NVL,PARN,PARP3,PARP…
GO:0000910	0.000355883	2.81821	37.9249	51	63	cytokinesis	GO_BP	ACTR2,ACTR3,AHCTF1,ALKBH4,ANK3,ANLN,ANXA11,APC,ARF1,ARL3,AURKA,AURKB,AURKC,BBS4,BCL2L1,BECN1,BIN3,BIRC5,BIRC6,BRCA2,CALM1,CALM2,CALM3,CCP110,CDC14A,CDC14B,CDC25B,CDC42,CDC6,CDCA8,CECR2,CENPA,CENPV,CEP55,CETN2,CFL1,CHMP1A,CHMP1B,CHMP2A,CHMP2B,CHMP3,CHMP4A,CHMP4B,CHMP4C,CHMP5,CHMP6,CHMP7,CIT,CKAP2,CNTROB,CSPP1,CUL3,CUL7,DCDC1,DCTN3,E2F7,E2F8,ECT2,EFHC1,ENTR1,ESPL1,EXOC1,EXOC2,EXOC3,EXOC4,EXOC5,EXOC…
GO:0046856	0.000357831	5.9193	18.1115	27	30	phosphatidylinositol dephosphorylation	GO_BP	FIG4,INPP4B,INPP5A,INPP5B,INPP5E,INPP5F,INPP5J,INPP5K,INPPL1,MTM1,MTMR1,MTMR10,MTMR11,MTMR12,MTMR2,MTMR3,MTMR4,MTMR6,MTMR8,MTMR9,OCRL,PIP4P1,PIP4P2,PTEN,SACM1L,SYNJ1,SYNJ2_x000D_
GO:0006268	0.000367149	13.1494	12.678	20	21	DNA unwinding involved in DNA replication	GO_BP	BLM,CDC45,GINS1,GINS2,GINS3,GINS4,HMGA1,MCM3,MCM4,MCM5,MCM6,MCM7,PURA,RAD51,RECQL,RECQL4,RECQL5,SSBP1,TWNK,WRN_x000D_
GO:0032211	0.000367149	13.1494	12.678	20	21	negative regulation of telomere maintenance via telomerase	GO_BP	ACD,CTC1,DCP2,EXOSC10,GNL3L,HNRNPA1,HNRNPC,HNRNPU,NAT10,PIF1,PINX1,POT1,SRC,STN1,TENT4B,TERF1,TERF2,TINF2,TP53,XRN1_x000D_
GO:0034471	0.000367149	13.1494	12.678	20	21	ncRNA 5'-end processing	GO_BP	ABT1,HSD17B10,NOP14,NOP9,POP1,POP4,POP5,POP7,PRORP,RPP14,RPP25,RPP25L,RPP30,RPP38,RPP40,SSB,TBL3,THG1L,TRMT10C,UTP20_x000D_
GO:0090043	0.000367149	13.1494	12.678	20	21	regulation of tubulin deacetylation	GO_BP	BEX4,DR1,EP300,FNTA,FRY,HDAC6,KAT14,KAT2A,KAT2B,MAPT,MBIP,NEK3,PRKAA1,PRKAA2,SGF29,TADA2A,TADA3,WDR5,YEATS2,ZZZ3_x000D_
GO:0048199	0.000369871	4.93339	20.5264	30	34	vesicle targeting, to, from or within Golgi	GO_BP	AP1AR,ARFGAP2,ARFGAP3,CEP19,CSNK1D,CUL3,GBF1,KLHL12,PDCD6,PEF1,PPP6C,PREB,SAR1A,SAR1B,SEC16A,TFG,TMED10,TMED2,TMED9,TRAPPC1,TRAPPC11,TRAPPC12,TRAPPC2,TRAPPC2B,TRAPPC2L,TRAPPC3,TRAPPC4,TRAPPC6A,TRAPPC8,WIPI1_x000D_
GO:1903955	0.000369871	4.93339	20.5264	30	34	positive regulation of protein targeting to mitochondrion	GO_BP	ABLIM3,ARIH2,ATG13,BAP1,CSNK2A2,FBXW7,FZD5,GSK3A,HPS4,HSPA1L,HUWE1,LEPROT,MICALL2,NPEPPS,PDCD5,PRKAA1,RAC2,RHOU,RNF31,SAE1,SH3GLB1,SREBF2,TOMM7,TOMM70,UBE2D3,UBE2J2,UBE2L3,UBL5,USP36,VPS11_x000D_
GO:0030323	0.000373748	1.70348	118.932	142	197	respiratory tube development	GO_BP	ABCA12,ABCA3,ACVR2B,ADA,ANXA2,AP3B1,ASXL1,ATP7A,ATXN1L,BAG6,BMP2,BMP4,BMPR1A,BMPR2,CCBE1,CCDC39,CCDC40,CCN2,CDC42,CELSR1,CHI3L1,CLCN2,CLDN18,COL6A1,CREB1,CRISPLD2,CTNNB1,CTSH,CTSZ,DAG1,DLG5,DNAAF1,EDN2,EGFR,EIF4G1,ELK1,EP300,EPAS1,ERRFI1,ESRP2,EXT1,FBXW7,FGF1,FGF2,FGFR1,FGFR2,FOSL2,FOXA1,FOXJ1,GATA6,GLI2,GLI3,HECA,HEG1,HES1,HHIP,HIKESHI,HIPK2,HOPX,HOXA5,HS6ST1,IGFBP5,ITGA3,ITGB6,JMJD6,KLF2,KRAS,L…
GO:0016358	0.00038332	1.62115	141.873	167	235	dendrite development	GO_BP	ABI1,ABI2,ABITRAM,ABL1,ALK,ANAPC2,ANKRD27,APOE,APP,ARF4,ARF6,ARHGAP33,ARHGAP44,ASAP1,BAIAP2,BBS1,BBS4,BCL11A,BTBD3,C21orf91,CAMK1,CAMK1D,CAMSAP2,CAPRIN1,CAPRIN2,CARM1,CDC42,CDK5,CDK5R1,CDKL3,CDKL5,CELSR2,CFL1,CHRNA7,CPEB3,CRK,CRKL,CSMD3,CUL7,CUX1,CYFIP1,DAB2IP,DBN1,DCDC2,DCLK1,DHX36,DIP2A,DISC1,DLG4,DLG5,DNM3,DOCK10,DTNBP1,DVL1,EEF2K,EFNA1,EIF4G2,EPHA4,EPHB1,EPHB2,EZH2,FARP1,FBXW8,FMR1,FOXO6,FYN,…
GO:0006479	0.000385469	3.37261	29.5821	41	49	protein methylation	GO_BP	ANTKMT,ATPSCKMT,BHMT,CSKMT,EEF1AKMT1,EEF1AKMT2,EEF1AKMT3,EEF2KMT,EHMT1,EHMT2,ETF1,ETFBKMT,FAM98A,FAM98B,GSPT1,ICMT,KMT5A,LCMT1,METTL18,METTL21A,METTL22,METTL23,N6AMT1,NDUFAF7,NTMT1,PCMT1,PRMT1,PRMT2,PRMT6,PRMT7,RAB6A,SETD2,SETD3,SETD4,SETD6,SETD7,SMYD2,SNRPB,SNRPD3,TRMT112,VCPKMT_x000D_
GO:0008333	0.000393211	3.03219	33.7881	46	56	endosome to lysosome transport	GO_BP	ADRB2,AKTIP,AP3D1,ARL8B,ATG14,BIN1,CHMP1A,CHMP1B,CHMP2A,CHMP2B,CHMP3,CHMP4A,CHMP4B,CHMP4C,CHMP5,CHMP6,CHMP7,CLEC16A,DENND3,DTX3L,EPG5,FHIP1B,HMGXB4,HOOK1,HOOK2,HOOK3,KIF13A,LIPA,LYST,M6PR,MGRN1,MTM1,MVB12A,PLEKHF1,PLEKHF2,PXK,RAB12,RAB7A,RAB7B,RHOB,RILP,SCYL2,SNAPIN,SNX16,SNX27,SORT1,TGFBRAP1,TPCN2,TRAK1,TSG101,UBXN6,UEVLD,VAMP7,VCP,VIPAS39,VPS11,VPS16,VPS18,VPS33A,VPS39,VPS41,VPS4A,VPS4B_x000D_
GO:0070059	0.000396724	3.03005	33.7976	46	56	intrinsic apoptotic signaling pathway in response to endoplasmic reticulum stress	GO_BP	AIFM1,APAF1,ATF4,BAG6,BAK1,BAX,BBC3,BCL2,BCL2L1,BCL2L11,BOK,BRSK2,CASP4,CEBPB,CHAC1,CREB3,DAB2IP,DDIT3,DNAJC10,EIF2AK3,ERN1,ERO1A,ERP29,GRINA,HERPUD1,HSPA1A,HYOU1,ITPR1,LRRK2,MAP3K5,NCK1,NCK2,OPA1,PARK7,PMAIP1,PML,PPP1R15A,PRKN,PTPN1,PTPN2,QRICH1,RNF183,SELENOK,SELENOS,SERINC3,SIRT1,SYVN1,TMBIM6,TMEM117,TNFRSF10B,TP53,TRAF2,TRIB3,WFS1,XBP1_x000D_
GO:0071260	0.000409547	2.54597	44.0713	58	73	cellular response to mechanical stimulus	GO_BP	ANKRD1,BAD,BAG3,BAK1,BCL10,BNIP3,CASP1,CASP2,CASP8,CASP8AP2,CD40,CHEK1,CNN2,COL1A1,CRADD,DAG1,EGFR,ENG,F11R,FADD,FAS,FGF2,GADD45A,GCLC,HABP4,IGF1R,IRF1,ITGA2,ITGB3,KCNJ2,LTBR,MAP2K4,MAP3K1,MAP3K14,MAP3K2,MAPK3,MAPK8,MTPN,MYD88,NFKB1,PIEZO1,PLEC,PTGER4,PTGS2,SCX,SLC2A1,SLC38A2,SLC9A1,SOX9,TLR3,TLR4,TLR5,TMEM150C,TMEM87A,TNFRSF10A,TNFRSF10B,TNFRSF1A,TNFSF14_x000D_
GO:0021987	0.000431704	1.95668	76.672	95	127	cerebral cortex development	GO_BP	ADGRG1,AKIRIN2,ARHGAP11B,ASPM,ATIC,BAX,BBS1,BBS2,BBS4,BMERB1,BNIP3,BTBD3,CCDC85C,CDH2,CDK5,CDK5R1,CDON,CEP120,CRK,CRKL,CSNK2A2,CTNNB1,DAB2IP,DISC1,DIXDC1,EFHC1,EGFR,EMX2,FAT4,FBXO45,FLNA,FOXP2,FUT10,GART,GLI3,GSK3B,H2AX,HIF1A,KDM1A,KIF14,LAMB1,LRP8,MBOAT7,MCPH1,MDK,MECP2,MKKS,NARS1,NCOA1,NDE1,NDEL1,NEFL,NF1,NOTCH2NLA,NOTCH2NLB,NOTCH2NLC,NSUN5,PAFAH1B1,PALS1,PEX13,PEX5,PHACTR1,PLCB1,POU3F3,PPP1R9B…
GO:0009166	0.00044046	1.90487	82.0601	101	136	nucleotide catabolic process	GO_BP	ABCD1,ACAT1,ACOT7,ADA,ADPGK,AMPD3,APP,ARL2,BPGM,CNP,COL6A1,DCTPP1,DDIT4,DERA,DHTKD1,DNPH1,DPYD,DUT,EIF6,ENO1,ENO2,ENO3,ENO4,ENTPD4,ENTPD5,ENTPD7,EP300,FHIT,FITM2,FKRP,FLCN,FOXK1,FOXK2,GALK1,GAPDH,GDA,GIT1,GPI,HDAC4,HIF1A,HINT1,HK1,HK2,HKDC1,HPRT1,IER3,INSR,ITPA,JMJD8,KAT2B,LDHA,LIPA,MBD4,MLST8,MLXIPL,MLYCD,MTOR,NCOR1,NEIL1,NEIL2,NT5C,NT5C2,NT5E,NTHL1,NUDT12,NUDT13,NUDT15,NUDT16,NUDT18,NUDT19,NUDT…
GO:0006355	0.000451634	1.44758	213.715	245	369	regulation of DNA-templated transcription	GO_BP	AASS,AATF,ABHD14B,ABL1,ABLIM3,ABT1,ACSS2,ACTB,ACTL6A,ACTN1,ACTN2,ACTN4,ACTR2,ACTR3,ACTR5,ACTR6,ACTR8,ACVR1,ACVR1B,ACVR2A,ACVR2B,ADNP,ADNP2,ADRB2,AEBP1,AEBP2,AFAP1L2,AFF3,AGER,AGO1,AGO2,AGRN,AGT,AHDC1,AHI1,AHR,AIP,AJUBA,AKAP17A,AKAP8L,AKIRIN1,AKIRIN2,AKNA,AKT1,ALK,AMBRA1,ANKRD1,ANKRD2,ANKRD42,ANKRD49,ANXA2,ANXA3,ANXA4,AP3B1,AP3D1,APBB1,APBB2,APBB3,APEX1,APOE,APP,AR,ARF4,ARHGEF11,ARHGEF2,ARHGEF5,AR…
GO:0006470	0.000461816	2.19824	57.2237	73	95	protein dephosphorylation	GO_BP	ADORA1,AMBRA1,ANKLE2,ARPP19,BOD1,BTRC,CALM1,CALM2,CALM3,CAMTA1,CDC14B,CDCA2,CNEP1R1,CRY2,CTDNEP1,CTDP1,CTDSP1,CTDSP2,CTTNBP2NL,DLC1,DUSP1,DUSP10,DUSP11,DUSP12,DUSP16,DUSP18,DUSP22,DUSP3,DUSP4,DUSP5,DUSP6,DUSP7,DUSP8,DUSP9,ENSA,FBXW11,FKBP1A,GBA1,GNA12,GSK3B,HSP90AB1,HSP90B1,HTT,IKBKB,ILKAP,ITGA1,LGALS3,LRRC59,MAGI2,MASTL,MFHAS1,MGAT5,MTM1,MTMR2,MTMR3,MTMR4,MTMR6,MTOR,NCK1,NCK2,NSMF,NUAK1,PDGFRB,P…
GO:0070646	0.00046654	2.05352	66.9659	84	111	protein modification by small protein removal	GO_BP	ABRAXAS1,ABRAXAS2,ATXN3,BABAM2,BAP1,BRCC3,COPS2,COPS3,COPS4,COPS5,COPS6,COPS7A,COPS7B,COPS8,CYLD,DESI1,DESI2,EIF3F,GPS1,HINT1,ITCH,JOSD1,JOSD2,MINDY1,MINDY2,NOP53,OTUB1,OTUB2,OTUD1,OTUD3,OTUD4,OTUD5,OTUD6B,OTUD7A,OTUD7B,OTULIN,PARK7,PSMD14,SENP1,SENP2,SENP3,SENP5,SENP6,SENP7,SENP8,SHMT2,SPATA2,STAMBP,STAMBPL1,TANK,TNFAIP3,TNIP1,TOR1A,TRIM21,UBXN1,UCHL1,UCHL3,UCHL5,USP1,USP10,USP11,USP12,USP13,USP…
GO:1905897	0.000469407	7.58951	15.0712	23	25	regulation of response to endoplasmic reticulum stress	GO_BP	ABCA7,ALOX5,AQP11,ATF6,ATF6B,ATXN3,BAG6,BAK1,BAX,BCAP31,BCL2L1,BCL2L11,BFAR,BOK,CAV1,CLU,COPS5,CREB3,DAB2IP,DDRGK1,DNAJB9,EIF2AK3,ERN1,ERP29,FICD,GRINA,HERPUD1,HSPA1A,HSPA5,HYOU1,LPCAT3,LRRK2,MANF,MBTPS2,NCK1,NCK2,NFE2L2,NR1H2,NUPR1,OPA1,PARK7,PIGBOS1,PIK3R1,PMAIP1,PPP1R15A,PPP1R15B,PRKN,PTPN1,PTPN2,RACK1,RNF183,RNF185,RNFT1,RNFT2,SELENOS,SERINC3,SGTA,SIRT1,SVIP,SYVN1,TMBIM6,TMEM259,TMEM33,TMX1,U…
GO:0006304	0.000476829	2.22849	55.5265	71	92	DNA modification	GO_BP	AICDA,ALKBH1,ALKBH2,ALKBH3,ALKBH4,APEX1,APOBEC2,APOBEC3C,APOBEC3F,APOBEC3G,ARID4A,ARID4B,ASCC1,ASCC2,ASCC3,ATF7IP,ATRX,BAZ2A,BEND3,BMI1,CDADC1,CTCF,CYP1B1,DNMT1,DNMT3A,DNMT3B,EHMT1,EHMT2,EXOSC3,EXOSC5,EXOSC6,EZH2,FOS,FTO,GATA3,GATAD2A,HELLS,HEMK1,HNRNPAB,KMT2A,KMT2E,MAPT-AS1,MBD1,MBD3,MBD4,MECP2,METTL4,MGMT,MIR29A,MIS18A,MPG,MPHOSPH8,MTA2,MTRR,NEIL1,NEIL2,NEIL3,NTHL1,OGG1,OTUD4,PARP1,PARP2,PARP3,…
GO:0031445	0.000483359	7.56191	15.0929	23	25	regulation of heterochromatin formation	GO_BP	AICDA,ATF7IP,ATF7IP2,BAZ1A,CDK2,DYRK1A,KDM1A,KMT2A,L3MBTL3,MORC2,MPHOSPH8,PHF2,PHF8,PPHLN1,RESF1,SAMD1,SETDB1,SETDB2,TASOR,TET1,TPR,TRIM28,ZNF304_x000D_
GO:0060155	0.000483359	7.56191	15.0929	23	25	platelet dense granule organization	GO_BP	ABCA1,AP1B1,AP1G1,AP1M1,AP1S1,AP1S2,AP1S3,AP3B1,AP3D1,AP3M1,AP3S1,AP3S2,BLOC1S1,BLOC1S2,BLOC1S3,DTNBP1,F2R,HPS1,HPS3,HPS4,HPS5,HPS6,RAB38_x000D_
GO:0032204	0.00049387	Inf	9.03176	15	15	regulation of telomere maintenance	GO_BP	ACD,ACTL6A,ACTR5,ACTR8,ATM,ATR,ATRX,AURKB,CCT2,CCT3,CCT4,CCT5,CCT6A,CCT7,CCT8,CTC1,CTNNB1,DCP2,DHX36,DKC1,EID3,ERCC1,ERCC4,EXOSC10,FBXO4,GCH1,GNL3,GNL3L,HDAC8,HMBOX1,HNRNPA1,HNRNPA2B1,HNRNPC,HNRNPD,HNRNPU,INO80,INO80B,INO80C,INO80D,INO80E,MAP2K7,MAP3K4,MAPK1,MAPK3,MAPKAPK5,MCRS1,MRE11,MYC,NABP2,NAF1,NAT10,NBN,NEK2,NEK7,NFRKB,NSMCE1,NSMCE2,NSMCE3,NSMCE4A,PARN,PARP1,PIF1,PINX1,PML,PNKP,POT1,PPP1R10…
GO:0010569	0.000500802	Inf	9.04015	15	15	regulation of double-strand break repair via homologous recombination	GO_BP	ABL1,ACTB,ACTL6A,ACTR2,ARID2,BRD8,CGAS,CHEK1,DMAP1,EP400,EPC1,EPC2,ERCC6,FANCB,FBH1,FIGNL1,FUS,HDGFL2,HELB,HELQ,ING3,KAT5,KDM1A,KLHL15,KMT5A,MAD2L2,MAGEF1,MBTD1,MEAF6,MORF4L1,MORF4L2,MRGBP,MRNIP,PARP1,PARPBP,PIAS4,POLQ,PPP4C,PPP4R2,RAD51,RAD51AP1,RADX,RECQL5,RIF1,RMI2,RPA2,RTEL1,RUVBL1,RUVBL2,SENP3,SETD2,SHLD1,SHLD2,SHLD3,SIRT6,SMCHD1,SPIDR,TERF2IP,TEX15,TIMELESS,TP53BP1,TRRAP,UBQLN4,USP51,VPS72,…
GO:0006997	0.000503244	2.51592	43.3714	57	72	nucleus organization	GO_BP	ACTR6,AFF2,AGFG1,AHCTF1,AKAP8L,ANKLE2,ATR,ATXN7,BANF1,BAZ2A,BEND3,BIN1,BROX,CDK1,CHEK1,CHMP1A,CHMP1B,CHMP2A,CHMP2B,CHMP3,CHMP4A,CHMP4B,CHMP4C,CHMP5,CHMP6,CHMP7,CTDNEP1,DCTN1,DDX11,DMPK,DYRK3,EMD,EMG1,EPC1,ETS1,FXR1,GOLM1,HABP4,HIPK2,HMGB2,KAT5,KDM3A,LEMD2,LMNA,LMNB1,LMNB2,LPIN1,MFSD14A,NDC1,NEAT1,NECTIN2,NEK6,NEMP1,NOLC1,NSFL1C,NUMA1,NUP107,NUP133,NUP153,NUP155,NUP205,NUP35,NUP54,NUP93,NUP98,PAFA…
GO:0000422	0.000503625	4.22575	22.3046	32	37	autophagy of mitochondrion	GO_BP	AMBRA1,ARFIP2,ATG10,ATG12,ATG13,ATG14,ATG2A,ATG2B,ATG3,ATG4A,ATG4B,ATG4C,ATG5,ATG7,ATP13A2,ATP5IF1,BECN1,BNIP3,BNIP3L,CAMKK2,CDC37,CISD2,CSNK2A2,CTSK,CTTN,DNM1L,FBXL4,FBXO7,FBXW7,FIS1,FKBP8,FUNDC1,FUNDC2,FZD5,GABARAP,GABARAPL1,GABARAPL2,GBA1,GSK3A,HAX1,HDAC6,HIF1A,HK2,HTT,HUWE1,LRBA,MAP1LC3A,MAP1LC3B,MAP1LC3B2,MARK2,MFN2,MUL1,OGT,OPTN,PARK7,PARL,PHB2,PRKN,RB1CC1,RETREG1,RIMOC1,RNF41,SLC25A4,SLC25…
GO:0008608	0.000504752	Inf	9.04488	15	15	attachment of spindle microtubules to kinetochore	GO_BP	ABRAXAS1,ABRAXAS2,APC,AURKB,AURKC,BECN1,BIRC5,BOD1,BUB3,CCNB1,CDC42,CDCA8,CDT1,CENPC,CENPE,CHAMP1,DSN1,ECT2,EML4,HNRNPU,INCENP,KAT2B,KAT5,KIF2C,KNL1,KNSTRN,KNTC1,MAPRE1,MIS12,NDC80,NEK2,NSL1,NUF2,PMF1,RACGAP1,RB1,RCC2,RMDN1,SEH1L,SGO1,SIRT2,SKA1,SKA2,SKA3,SPAG5,SPC24,SPC25,TEX14,ZNF207,ZW10,ZWILCH_x000D_
GO:1901989	0.000508641	1.99957	70.6348	88	117	positive regulation of cell cycle phase transition	GO_BP	ADAM17,ADAMTS1,AKT1,ANAPC11,ANAPC5,ANAPC7,ANKRD17,APP,ATAD5,BRD4,CCNB1,CCND1,CCND2,CCND3,CCNE1,CCNE2,CDC16,CDC20,CDC23,CDC25A,CDC25B,CDC25C,CDC6,CDC7,CDC73,CDCA5,CDK1,CDK10,CENPJ,CPSF3,CUL3,CUL4A,CUL4B,DBF4B,DDR2,DDRGK1,DDX3X,DLGAP5,DTL,DYRK3,EGFR,EIF4G1,ESPL1,EZH2,FAM83D,FBXO5,HSPA2,KLHL18,KMT2E,LSM10,LSM11,MAD2L1BP,MBLAC1,MDM2,MIR29A,MTA3,MTBP,NANOGP8,NPM1,NSMCE2,PAF1,PAGR1,PBX1,PHB2,PLCB1,PLRG…
GO:0051403	0.000509299	Inf	9.05028	15	15	stress-activated MAPK cascade	GO_BP	ARL6IP5,CCM2,CD2AP,CRYAB,DUSP10,EIF2AK2,FAS,FOXO1,GSTP1,IGBP1,IGFBP6,IKBKB,INAVA,KLHDC10,MAP2K1,MAP2K2,MAP2K6,MAP2K7,MAP3K13,MAP3K20,MAP3K5,MAP3K7,MAPK1,MAPK11,MAPK13,MAPK14,MAPK3,MAPK8,MID1,MYC,NBR1,PBK,PDCD10,PPIA,PRDX1,QARS1,SEMA4C,STK25,TAOK1,TAOK2,TAOK3,TGFB2,TIRAP_x000D_
GO:0030970	0.000511541	Inf	9.05293	15	15	retrograde protein transport, ER to cytosol	GO_BP	AUP1,BCAP31,BRSK2,DERL1,DERL2,EDEM1,EDEM2,ERLEC1,FAF2,HERPUD1,HM13,HSP90B1,NPLOC4,OS9,RHBDD1,SEC61B,SEL1L,SELENOS,SVIP,SYVN1,TMEM129,UBAC2,UBE2G2,UBE2J1,UFD1,VCP,YOD1_x000D_
GO:0000963	0.000512064	Inf	9.05355	15	15	mitochondrial RNA processing	GO_BP	CDK5RAP1,ELAC2,FASTK,FASTKD1,FASTKD2,FASTKD3,FASTKD5,HSD17B10,METTL8,MTO1,MTPAP,PNPT1,PRORP,PUS1,RPUSD4,SUPV3L1,TBRG4,TRIT1,TRMT10C,TRMT5,TRMT61B,TRNT1_x000D_
GO:0033962	0.000512332	Inf	9.05386	15	15	P-body assembly	GO_BP	ATXN2,CNOT1,CNOT2,CNOT6,CNOT6L,CNOT7,DDX6,DYNC1H1,EDC3,EIF4ENIF1,LIMD1,LSM14A,LSM3,LSM4,NBDY,NOCT,PAN2,PAN3,PATL1,PATL2,RC3H1_x000D_
GO:0001732	0.000513939	Inf	9.05575	15	15	formation of cytoplasmic translation initiation complex	GO_BP	EIF3A,EIF3B,EIF3C,EIF3CL,EIF3D,EIF3E,EIF3F,EIF3G,EIF3H,EIF3I,EIF3J,EIF3K,EIF3L,EIF3M,EIF5_x000D_
GO:0006271	0.000513939	Inf	9.05575	15	15	DNA strand elongation involved in DNA replication	GO_BP	DNA2,GINS1,LIG1,LIG3,MCM3,MCM4,MCM7,PCNA,POLA1,POLD2,POLD3,POLE,POLE3,RFC3,RFC4_x000D_
GO:0010457	0.000513939	Inf	9.05575	15	15	centriole-centriole cohesion	GO_BP	CCDC102B,CEP135,CEP250,CEP44,CEP68,CNTLN,CROCC,CTNNB1,DCTN1,KIF3A,NEK2,NIN,ODF2,RTTN,SGO1_x000D_
GO:0033750	0.000513939	Inf	9.05575	15	15	ribosome localization	GO_BP	ABCE1,EIF6,LSG1,LTV1,MDN1,NMD3,NOP9,NPM1,NUP88,RAN,RIOK2,RPS15,SDAD1,TSC1,XPO1_x000D_
GO:0034501	0.000513939	Inf	9.05575	15	15	protein localization to kinetochore	GO_BP	AURKB,BUB3,CDK1,CENPQ,CHAMP1,IK,KNL1,KNTC1,MTBP,RCC2,SPDL1,TRAPPC12,TTK,ZW10,ZWILCH_x000D_
GO:0043328	0.000513939	Inf	9.05575	15	15	protein transport to vacuole involved in ubiquitin-dependent protein catabolic process via the multivesicular body sorting pathway	GO_BP	HGS,MVB12A,PTPN23,SNF8,STAM,STAM2,TSG101,UBAP1,VPS25,VPS28,VPS36,VPS37A,VPS37B,VPS37C,VPS37D_x000D_
GO:0043558	0.000513939	Inf	9.05575	15	15	regulation of translational initiation in response to stress	GO_BP	DNAJC3,EIF2AK1,EIF2AK2,EIF2AK3,EIF2AK4,EIF2S1,FECH,IMPACT,NCK1,NCK2,NPM1,PDIK1L,PPP1R15A,STK35,TMED2_x000D_
GO:1904874	0.000513939	Inf	9.05575	15	15	positive regulation of telomerase RNA localization to Cajal body	GO_BP	CCT2,CCT3,CCT4,CCT5,CCT6A,CCT7,CCT8,DKC1,NAF1,NHP2,NOP10,RUVBL1,RUVBL2,SHQ1,TCP1_x000D_
GO:2001034	0.000513939	Inf	9.05575	15	15	positive regulation of double-strand break repair via nonhomologous end joining	GO_BP	KDM4D,KMT5B,KMT5C,MAD2L2,PARP3,PNKP,PRKDC,RIF1,SETMAR,SHLD1,SHLD2,SHLD3,SMCHD1,TOP2B,WRAP53_x000D_
GO:1901699	0.000514125	1.30835	418.376	460	693	cellular response to nitrogen compound	GO_BP	ABCC1,ABL1,ACTB,ACTN2,ADCY6,ADIPOR1,ADRB2,AGER,AGRN,AGT,AGTRAP,AHCYL1,AHR,AIFM1,AKAP6,AKAP9,AKT1,AKT2,ALK,AMIGO1,AP3S1,APC,APP,APPL1,APPL2,AQP9,ARHGEF2,ARID1B,ARRB2,ASS1,ATF2,ATP2B1,ATP2B4,ATP5F1A,ATP7A,ATRX,BACE1,BAIAP2,BCAR1,BCAR3,BCL11A,BCL2L1,BCL2L2,BLM,BMT2,BRCA1,BRIP1,C2CD5,CA2,CACNA1A,CACNA2D1,CACNB1,CAPN10,CAPN2,CASP3,CASP4,CASP6,CASP7,CASTOR1,CASTOR2,CASTOR3P,CAV1,CAV2,CCNA2,CDC6,CDH1,CD…
GO:0046031	0.000530974	2.14801	59.1642	75	98	ADP metabolic process	GO_BP	ADPGK,AK1,AK2,AK3,AK4,AK5,APP,ARL2,BAD,BPGM,COL6A1,DDIT4,DHTKD1,EIF6,ENO1,ENO2,ENO3,ENO4,EP300,FKRP,FLCN,FOXK1,FOXK2,GALK1,GAPDH,GIT1,GPI,HDAC4,HIF1A,HK1,HK2,HKDC1,IER3,INSR,JMJD8,KAT2B,LDHA,LIPA,MLST8,MLXIPL,MTOR,NCOR1,NT5E,NUDT9,NUPR1,OGDH,OGDHL,OGT,PFKFB2,PFKL,PFKM,PFKP,PGAM1,PGAM4,PGK1,PGM1,PKM,PPARA,PPP2CA,PRKAA1,PRKAA2,PRKACA,PRKAG1,PRKAG2,PRXL2C,PSEN1,SIRT6,SLC2A6,SLC4A4,STAT3,TIGAR,TPI1,U…
GO:0042771	0.000533129	5.70456	17.5017	26	29	intrinsic apoptotic signaling pathway in response to DNA damage by p53 class mediator	GO_BP	AEN,ATAD5,BAG6,BCL2,BCL3,BRCA2,CD44,CD74,CDIP1,CDKN1A,CHEK2,DDIT4,DYRK2,EP300,HIPK1,HIPK2,HNRNPK,IFI16,ING2,KDM1A,MARCHF7,MSH2,MUC1,NUPR1,PHLDA3,PML,RPL26,RPS27L,SHISA5,SIRT1,SNW1,TAF9,TAF9B,TMEM109,TOPORS,TP53,TRIAP1,USP28,ZNF385A_x000D_
GO:0090329	0.000540428	4.77271	19.9158	29	33	regulation of DNA-templated DNA replication	GO_BP	AICDA,ATRX,BCL6,BLM,CAMSAP3,CDC7,CDK2,CDT1,CHTF18,CIZ1,DACH1,DBF4,DBF4B,DSCC1,E2F7,E2F8,FBXO5,FGFR1,GMNN,INO80,KAT7,LIG3,MCM3,MCM4,MCM5,MCM6,MCM7,METTL4,NBN,PCNA,POLG2,RFC2,RFC3,RFC4,RFC5,SSBP1,TICRR,TIMELESS,TIPIN,WIZ,WRNIP1,ZMPSTE24_x000D_
GO:0021591	0.000544846	4.76853	19.9226	29	33	ventricular system development	GO_BP	AK8,ANP32B,BBS1,BBS4,C12orf57,CCDC134,CDK6,CELSR2,CENPF,CORO1C,DNAH5,DPCD,HYDIN,KDM2B,KIF27,MBOAT7,MECP2,MNAT1,NME5,NUMB,NUMBL,ODAD2,RAPGEF2,RPGRIP1L,SLC7A11,TSKU,TTC21B,UCHL5,WDR89_x000D_
GO:0043094	0.000544846	4.76853	19.9226	29	33	cellular metabolic compound salvage	GO_BP	ADA,ADI1,ADK,ADSL,AMPD2,AMPD3,APIP,APRT,BHMT,BHMT2,DCK,DCTD,DGUOK,DNPH1,ENOPH1,FCSK,HPRT1,MRI1,MTAP,NAPRT,PDXK,PGM2,PNP,PRTFDC1,TK2,UCK1,UCK2,UCKL1,UPP1_x000D_
GO:0051654	0.000544846	4.76853	19.9226	29	33	establishment of mitochondrion localization	GO_BP	ACTR10,AGTPBP1,ARMCX3,DNM1L,DYNLL1,FEZ1,HDAC6,HIF1A,HSBP1,KIF5B,LRPPRC,MAP1B,MAP1S,MAPT,MARK1,MYO19,NECTIN2,NEFL,OPA1,PKD1,RHOT1,RHOT2,SPAST,SYBU,TRAK1,TRAK2,UBB,UCHL1,UXT_x000D_
GO:0051973	0.000544846	4.76853	19.9226	29	33	positive regulation of telomerase activity	GO_BP	ACD,AURKB,CCT2,CCT4,DKC1,GREM1,HMBOX1,HSP90AA1,HSP90AB1,KLF4,MAP2K7,MAP3K4,MAPK1,MAPK3,MAPKAPK5,MYC,NAF1,NEK2,NEK7,NVL,PARN,PNKP,POT1,PRKCQ,PTGES3,TCP1,TNKS,WRAP53,XRCC5_x000D_
GO:0060341	0.000558544	2.01888	66.1341	83	111	regulation of cellular localization	GO_BP	AAAS,AACS,AAK1,ABAT,ABCA12,ABCA2,ABCA7,ABCG1,ABHD17A,ABHD17B,ABHD17C,ABLIM3,ACSL3,ACSL4,ACTB,ACTN2,ADAM10,ADAM8,ADAM9,ADTRP,AFDN,AKAP5,AKAP8L,AKT1,AKT2,ALOX5,ANG,ANGPT1,ANK3,ANKRD1,ANKRD13A,ANP32B,ANXA2,ANXA2P2,AP2M1,APBB1,APBB3,APC,APOE,APPL1,AR,ARF6,ARFIP1,ARHGAP1,ARHGAP44,ARHGAP8,ARHGDIA,ARHGEF16,ARHGEF5,ARIH2,ARV1,ASTN2,ATG13,ATP13A2,ATP2B4,ATP2C1,ATP5IF1,ATP9A,B3GAT3,B9D1,BAD,BAG3,BAG4,BAK1,…
GO:0009135	0.000568534	2.08284	62.7734	79	104	purine nucleoside diphosphate metabolic process	GO_BP	ADPGK,AK1,AK2,AK3,AK4,AK5,APP,ARL2,BAD,BPGM,CARD11,CASK,COL6A1,DDIT4,DHTKD1,DLG1,DLG2,EIF6,ENO1,ENO2,ENO3,ENO4,ENTPD4,EP300,FKRP,FLCN,FOXK1,FOXK2,GALK1,GAPDH,GIT1,GPI,GUK1,HDAC4,HIF1A,HK1,HK2,HKDC1,IER3,INSR,JMJD8,KAT2B,LDHA,LIPA,MAGI3,MLST8,MLXIPL,MPP1,MTOR,NCOR1,NT5E,NUDT18,NUDT9,NUPR1,OGDH,OGDHL,OGT,PFKFB2,PFKL,PFKM,PFKP,PGAM1,PGAM4,PGK1,PGM1,PKM,PPARA,PPP2CA,PRKAA1,PRKAA2,PRKACA,PRKAG1,PRKAG2…
GO:0035264	0.000580074	1.82556	88.7463	108	147	multicellular organism growth	GO_BP	ADARB1,ADRB2,AFG3L2,APBA1,APBA2,APP,AR,ARID5B,ATF5,ATM,ATN1,ATP8A2,ATRN,ATRX,BBS2,BBS4,BCL2,CCM2,CDKN1C,CHD7,CLIC4,COMT,CREB1,CSF1,CTC1,EP300,ERCC1,ERCC2,ERCC6,ETNK2,EXT1,EZR,FKBP8,FLVCR1,FOSL2,FOXS1,FTO,FXN,GAMT,GDF15,GDF5,GHR,GIGYF2,GPAM,GPAT4,HDAC3,HEG1,HOXA5,KAT2A,KLF2,LARGE1,LGMN,MBD5,MKKS,MTOR,NIPBL,NOTCH2,NPY1R,PALB2,PEX5,PIK3CA,PKDCC,PLAC8,PLAG1,PLEC,PLEKHA1,PLS1,PPIB,PPP1R13L,PRICKLE1,PT…
GO:0072662	0.000581501	12.4909	12.0743	19	20	protein localization to peroxisome	GO_BP	HACL1,LONP2,PEX1,PEX12,PEX13,PEX14,PEX16,PEX19,PEX2,PEX26,PEX3,PEX5,PEX5L,PEX6,PEX7,RAB8B,TRIM37,USP9X,ZFAND6_x000D_
GO:0010638	0.000584484	1.81605	88.6403	108	148	positive regulation of organelle organization	GO_BP	ABI2,ABL1,ACD,ACTL6A,ACTN2,ACTR5,ACTR8,ADCK1,ADD3,ADRB2,AKAP9,AMBRA1,ANAPC11,ANAPC5,ANAPC7,ANK1,ANXA1,ANXA2,ARF6,ARHGAP35,ARHGEF10,ARHGEF10L,ARHGEF5,ARL2,ARPC2,ATF7IP,ATF7IP2,ATG2A,ATL3,ATM,ATMIN,ATP5IF1,ATR,ATRX,AURKA,AURKB,BAD,BAG4,BAIAP2,BAIAP2L1,BAIAP2L2,BAK1,BAX,BBC3,BBS4,BCL2L11,BECN1,BID,BIK,BIN1,BMF,BNIP3,BOK,BRAF,BRK1,BTC,BUB1,C2CD5,CALCOCO2,CAMKK2,CAPRIN1,CARMIL1,CCDC88A,CCN2,CCP110,CCT…
GO:0009123	0.00058925	2.63563	39.2266	52	65	nucleoside monophosphate metabolic process	GO_BP	ADA,ADK,ADSL,ADSS2,AK1,AK2,AK3,AK4,AK5,AK6,AK7,AK8,AK9,AMPD2,AMPD3,APRT,ATIC,CAD,CARD11,CASK,CMPK1,CMPK2,DCK,DGUOK,DHODH,DLG1,DLG2,DNPH1,DPYD,DTYMK,DUT,GART,GDA,GMPR2,GMPS,GUK1,HPRT1,IMPDH1,IMPDH2,MAGI3,MPP1,NT5C,NT5C2,NT5E,NUDT2,PAICS,PFAS,PNP,PPAT,PRPS1,PRPS2,RFK,SHMT1,TJP2,TK1,TK2,TYMP,UCK1,UCK2,UCKL1,UMPS,UPP1,UPRT_x000D_
GO:0032271	0.000621889	2.55051	40.9806	54	68	regulation of protein polymerization	GO_BP	ABITRAM,ABL1,ADD1,ADD3,AKAP9,AMBRA1,ARF6,ARFGEF1,ARHGAP18,ARHGAP28,ARHGAP40,ARHGEF7,ARL2,ARPC2,ARPC3,ARPC5,ARPC5L,AVIL,BAG4,BAIAP2,BAIAP2L1,BAIAP2L2,BBS4,BIN1,CAMSAP1,CAMSAP2,CAMSAP3,CAPG,CAPZA1,CAPZA2,CAPZB,CARMIL1,CDC42EP1,CDC42EP3,CDC42EP4,CDC42EP5,CDK5R1,CDK5RAP2,CDKN1B,CKAP5,CLASP1,CLIP1,CLIP3,COTL1,CRACD,CTTN,CYFIP1,CYFIP2,CYRIA,CYRIB,DAAM2,DCTN1,DLG1,DMTN,DRG1,DYRK1A,EML2,EPS8,EVL,FCHSD1,F…
GO:2001238	0.000646333	3.07086	30.7895	42	51	positive regulation of extrinsic apoptotic signaling pathway	GO_BP	AGT,ATF3,BCL10,BID,BMPR1B,CAV1,CTNNA1,CYLD,DEDD2,FADD,FAF1,G0S2,HYAL2,INHBA,ITM2C,LTB,LTBR,NF1,PAK2,PDIA3,PEA15,PMAIP1,PML,PPP1CA,PPP2R1A,PPP2R1B,PTPRC,RBCK1,RIPK1,SKIL,SRPX,STK3,STK4,THBS1,TLR4,TLR6,TNF,TNFRSF12A,TNFSF10,TNFSF12,TRAF2,WWOX_x000D_
GO:0001933	0.000653455	2.06893	62.0204	78	103	negative regulation of protein phosphorylation	GO_BP	ABL1,ADAR,ADARB1,ADNP,AGT,AIDA,AKT1,AKT1S1,ANGPT1,APC,APOE,ARRB2,ATG14,BAK1,BAX,BDKRB2,BMP2,C9orf72,CACTIN,CADM1,CADM4,CALM1,CALM2,CALM3,CAMK2N1,CAMK2N2,CAV1,CBL,CBLB,CD109,CDK5RAP1,CDKN1A,CDKN1B,CDKN1C,CEP43,CEP85,CHMP6,CHP1,CIB1,CNKSR3,CORO1C,CRKL,CTDSP1,CTDSP2,CTDSPL,DAB2IP,DBNDD1,DEPTOR,DGKQ,DMD,DMTN,DNAJA1,DNAJC10,DNAJC3,DTNBP1,DUSP1,DUSP10,DUSP16,DUSP19,DUSP22,DUSP3,DUSP6,DUSP7,DVL1,EIF4G1,…
GO:0043242	0.00068416	2.30463	48.901	63	81	negative regulation of protein-containing complex disassembly	GO_BP	ADD1,ADD3,APC,ARHGEF2,ATXN7,AVIL,BMERB1,CAMSAP2,CAPG,CAPZA1,CAPZA2,CAPZB,CARMIL1,CIB1,CKAP2,CLASP1,CLASP2,CLEC16A,CRACD,DIAPH3,DMTN,EPS8,FLII,GSN,HDAC6,HDGFL3,KATNB1,LIMA1,LMOD1,LMOD3,MAP1B,MID1,MID1IP1,MTPN,NAV3,PHF23,PIK3CA,PLEKHH2,RDX,RUBCN,SCAF4,SCAF8,SCIN,SPTAN1,SPTBN1,SPTBN2,SVIL,SWAP70,TAOK1,TMEM39A,TMOD2,TMOD3,TMOD4,TNF,TPX2,TRIOBP,TTBK2,TWF1,TWF2,UBQLN4,VILL,WASHC2C,WDR47_x000D_
GO:0017004	0.000689702	3.72777	24.1487	34	40	cytochrome complex assembly	GO_BP	BCS1L,COA1,COA3,COA4,COA5,COA6,COA8,COX10,COX14,COX15,COX16,COX17,COX18,COX19,COX20,CYBA,FASTKD3,HCCS,LYRM7,PET100,PET117,SCO1,SLC25A33,SLC25A46,SMIM20,STMP1,SURF1,TIMM21,TMEM223,TTC19,UQCC1,UQCC2,UQCC3,UQCRFS1_x000D_
GO:0072329	0.000692534	1.88018	79.0869	97	131	monocarboxylic acid catabolic process	GO_BP	ABCD1,ABCD3,ABCD4,ABHD2,ABHD3,ACAA2,ACACB,ACAD10,ACADM,ACADS,ACADVL,ACAT1,ACAT2,ACOT7,ACOT8,ACOX1,ACOX3,ADTRP,AIG1,AKR1A1,AKT1,AKT2,ALDH1L2,AMACR,AUH,BDH2,CNR1,CPT1A,CPT1B,CPT2,CRAT,CROT,CRYL1,DCXR,DECR1,DECR2,ECH1,ECHDC1,ECHDC2,ECHS1,ECI1,ECI2,EHHADH,ETFA,ETFB,ETFBKMT,ETFDH,FAAH,FAH,GCDH,GLYATL2,HACL1,HADH,HADHA,HADHB,HEXA,HEXB,HOGA1,HSD17B10,HSD17B4,IDNK,IDS,IDUA,ILVBL,IRS1,IRS2,IVD,LONP2,LPIN1…
GO:0034502	0.000713042	7.26907	14.4603	22	24	protein localization to chromosome	GO_BP	ACD,APLF,ATR,ATRX,AURKB,BOD1,BRCA2,BRD2,BRD3,BUB1B,BUB3,CCT2,CCT3,CCT4,CCT5,CCT6A,CCT7,CCT8,CDK1,CDK9,CENPA,CENPQ,CHAMP1,CHMP7,CTCF,DKC1,ESCO2,EZH2,FAM47E,GNL3,GNL3L,H2AC8,H4C11,H4C12,H4C3,H4C8,HTATSF1,IFFO1,IK,JARID2,KNL1,KNTC1,LEF1,LEMD2,LRWD1,MACROH2A1,MACROH2A2,MCM8,MCM9,MDC1,MMS22L,MRNIP,MSH2,MTBP,NABP2,NIPBL,PARP1,PARP3,PIAS4,PINX1,PLK1,POT1,PPHLN1,RAD21,RB1,RCC2,RHNO1,RNF4,RPA1,RPA2,RUVBL2…
GO:0032091	0.00072224	2.45774	42.8639	56	71	negative regulation of protein binding	GO_BP	ACTB,ADAM15,ADRB2,AKT1,ARRB2,ATP2A2,AURKA,AURKB,B2M,BAG2,BAX,CAMK1,CDKN1A,CFHR1,CSNK1E,CTNNBIP1,DAB2,DACT1,DDX11,DISC1,DNAJB2,EFHB,GNL3L,GOLGA2,GTF2F1,HFE,IFIT1,IFIT2,ITGB1BP1,KDM1A,LRPAP1,LRRK2,MAP2,MAPK8,MITD1,NES,NOG,PARK7,PDGFB,PEX14,PIN1,PRKCD,PSME3IP1,PTPRF,RACK1,RALB,ROCK1,SLPI,STYX,SYMPK,TFIP11,TLE5,TMBIM6,TTBK2,USP33,ZFPM1_x000D_
GO:0001822	0.000723367	1.66789	114.523	136	190	kidney development	GO_BP	ACAT1,ACTA2,ACVR2B,ADAMTS1,ADAMTS16,ADAMTS6,AGT,AHI1,AKR1B1,AMER1,ANGPT1,ANGPT2,ANKS6,AP1B1,AP2B1,APAF1,APH1A,AQP11,ARG2,ARID5B,ARL3,ASS1,ASXL1,BAG6,BASP1,BAX,BCL2,BCL2L11,BICC1,BMP2,BMP4,C1GALT1,CALB1,CASP9,CAT,CC2D2A,CD24,CD2AP,CDKN1C,CENPF,CEP290,CFLAR,CNTRL,COL4A3,COL4A4,COMT,CTNNB1,CTNNBIP1,CTNS,CTSH,DCHS2,DDC,DLG1,DLG5,DLL1,DYNC2H1,EDN1,EDNRA,EFNB2,EGR1,ENPEP,EPCAM,EPHA4,EPHA7,EXT1,EZH2,FAD…
GO:0010821	0.000732657	2.3976	44.5935	58	74	regulation of mitochondrion organization	GO_BP	ACAA2,ADCK1,AKT1,AMBRA1,ATP13A2,ATP5IF1,AURKA,BAD,BAK1,BAX,BBC3,BCL2L1,BCL2L11,BCL2L2,BID,BIK,BMF,BNIP3,BNIP3L,BOK,C11orf65,CAMKK2,CHCHD10,CLU,CSNK2A2,CTTN,CYRIB,DCN,DDHD1,DDHD2,DNM1L,EP300,FAM162A,FBXO7,FBXW7,FIS1,FKBP8,FLCN,FXN,FZD5,GCLC,GHITM,GOLPH3,GPX1,GSK3A,GSK3B,HAX1,HDAC6,HIF1A,HIP1R,HRK,HSPA1A,HTT,HUWE1,IER3,INF2,LMNA,LRRK2,MAPT,MARCHF5,MCU,MFF,MIEF1,MIEF2,MLLT11,MOAP1,MPV17L,MTCH2,MUL1,…
GO:0000027	0.000741098	7.23249	14.4892	22	24	ribosomal large subunit assembly	GO_BP	BOP1,BRIX1,DDX28,DHX30,EIF6,FASTKD2,MDN1,MRPL20,NLE1,NOP2,NOP53,PPAN,RPF2,RPL10,RPL11,RPL23A,RPL5,RPL6,RPLP0,RPLP0P6,RRS1,TRAF7_x000D_
GO:0007042	0.000741098	7.23249	14.4892	22	24	lysosomal lumen acidification	GO_BP	ATP6AP1,ATP6AP2,ATP6V0A1,ATP6V0B,ATP6V1A,ATP6V1D,ATP6V1F,ATP6V1H,CCDC115,CLN5,CLN6,CREG1,GRN,LAMP1,LAMP2,PPT1,RNASEK,SNAPIN,TCIRG1,TMEM106B,TMEM199,TMEM9_x000D_
GO:0031145	0.000741098	7.23249	14.4892	22	24	anaphase-promoting complex-dependent catabolic process	GO_BP	ANAPC1,ANAPC10,ANAPC11,ANAPC13,ANAPC15,ANAPC16,ANAPC2,ANAPC4,ANAPC5,ANAPC7,CDC16,CDC20,CDC23,CDC26,CDC27,CDK2,CUL3,FBXO31,FZR1,PLK1,UBE2C,UBE2S_x000D_
GO:0006473	0.000748222	4.08218	21.7252	31	36	protein acetylation	GO_BP	ARID5A,ATAT1,BAG6,BLOC1S1,BMAL1,CEP295,CLOCK,CREBBP,DDX3X,DIP2A,DIP2B,DSCC1,EP300,ESCO1,ESCO2,FAM161A,FOXO1,GSK3B,GTF2B,HAT1,HDAC2,HDAC6,ING4,ING5,KAT2A,KAT2B,KAT5,KAT6A,KAT7,KLF15,MAPT,NAA10,NAA15,NAA16,NAA20,NAA25,NAA30,NAA35,NAA50,NAA60,NAA80,NAT10,PARK7,PML,PRKAA1,PRKAA2,SIRT1,SOX4,SPHK1,TAOK1_x000D_
GO:0051701	0.000753291	1.63775	121.951	144	202	biological process involved in interaction with host	GO_BP	AKT1,ANPEP,ARL8B,AXL,BECN1,BSG,CAV1,CAV2,CBL,CD46,CD55,CD74,CD81,CDHR3,CDK1,CHMP1A,CHMP1B,CHMP2A,CHMP2B,CHMP3,CHMP4A,CHMP4B,CHMP4C,CHMP5,CHMP6,CHMP7,CIITA,CLDN1,CTSB,CTSL,CXADR,CXCL8,DAG1,DDB1,DPP4,DYNLT1,EFNB2,EFNB3,EGFR,EPHA2,EPS15,EXOC2,EXOC7,F11R,FUCA2,FURIN,GAS6,GRK2,GSN,HAVCR1,HMGB1,HS3ST5,HSP90AB1,HSPA1A,HSPA1B,HYAL2,ICAM1,IDE,IFIT1,IFITM1,IFITM3,ILF3,INHBB,INSR,IST1,ITCH,ITGA2,ITGA5,ITGAV…
GO:0046329	0.000755409	4.07809	21.7338	31	36	negative regulation of JNK cascade	GO_BP	AIDA,AMBP,CYLD,DACT1,DNAJA1,DUSP10,DUSP16,DUSP19,DUSP3,F2RL1,FKTN,GPS2,GSTP1,HDAC3,HIPK3,ITCH,KLHL31,MARVELD3,MECOM,MEN1,NCOR1,PAFAH1B1,PDCD4,PER1,PRKN,PRMT1,SH3RF2,SIRPA,TAOK3,ZMYND11,ZNF675_x000D_
GO:0009791	0.000766136	2.20605	52.5233	67	87	post-embryonic development	GO_BP	ABL1,ACADM,ACO1,ACVR2B,AGO2,ALDH5A1,ARID5B,ASH1L,ASL,ATF5,ATM,ATN1,ATRX,BAK1,BAX,BCL11B,BCL2,BCL2L11,BMP4,BPNT2,C12orf57,CCDC47,CHST11,CSRNP1,ERCC1,ERCC2,ETNK2,FGFR2,FZD5,GATA3,GIGYF2,HEG1,IGF2R,INPPL1,IREB2,ITPR1,JAK2,KDM5B,KLF4,KMT2A,LARGE1,LHX1,MECP2,MMUT,MORC3,MTOR,MYO1E,NR4A2,PLAGL2,PLEKHA1,PPP1R13L,PSEN1,RC3H2,SCN9A,SEMA3C,SERP1,SGPL1,SMAD2,SOD2,STK36,SZT2,TBCE,TGFBR1,TIPARP,VEGFA,VPS54,ZFX…
GO:0000423	0.000793327	5.4885	16.8936	25	28	mitophagy	GO_BP	AMBRA1,ARFIP2,ATG13,ATG14,ATG4A,ATG4B,ATG4C,ATG5,ATG7,BECN1,BNIP3L,CDC37,CSNK2A2,CTSK,CTTN,DNM1L,FBXO7,FBXW7,FZD5,GSK3A,HDAC6,HIF1A,HTT,HUWE1,LRBA,MAP1LC3B,MFN2,OGT,OPTN,PARL,PHB2,PRKN,RETREG1,RIMOC1,RNF41,SLC25A4,SLC25A5,SPATA33,SQSTM1,SREBF1,SREBF2,TAFAZZIN,TIGAR,TOMM7,TP53,TSC2,TSPO,USP30,USP36,VDAC1,VPS13C,VPS13D_x000D_
GO:0032205	0.00079906	5.48373	16.8994	25	28	negative regulation of telomere maintenance	GO_BP	ACD,ATM,CTC1,DCP2,ERCC1,ERCC4,EXOSC10,GNL3L,HNRNPA1,HNRNPC,HNRNPU,NAT10,NBN,PARP1,PIF1,PINX1,POT1,RAD50,RTEL1,SLX4,SMG6,SRC,STN1,TENT4B,TERF1,TERF2,TERF2IP,TINF2,TNKS,TNKS2,TP53,XRCC1,XRN1_x000D_
GO:0006654	0.000799726	4.60369	19.3189	28	32	phosphatidic acid biosynthetic process	GO_BP	ABHD4,ABHD5,ACP6,AGPAT1,AGPAT2,AGPAT3,AGPAT4,AGPAT5,DGKA,DGKD,DGKE,DGKH,DGKQ,DGKZ,GNPAT,GPAM,GPAT3,GPAT4,LCLAT1,LIPH,LPCAT1,LPCAT4,LPIN1,NR1H4,PLD1,PLD2,PNPLA3,SLC27A1_x000D_
GO:0019082	0.000799726	4.60369	19.3189	28	32	viral protein processing	GO_BP	CANX,CSNK1A1,EDEM2,FURIN,FUT8,GALNT1,GSK3A,GSK3B,MAN1B1,MAN2A1,MGAT1,MGAT4A,MGAT4B,MGAT4C,MGAT5,MOGS,PARP10,PARP16,PARP9,PRMT1,SPCS1,SPCS3,ST3GAL1,ST3GAL2,ST3GAL3,ST3GAL4,ST6GAL1,ST6GALNAC4_x000D_
GO:0045879	0.000799726	4.60369	19.3189	28	32	negative regulation of smoothened signaling pathway	GO_BP	BTRC,CDK20,ENPP1,GLI3,GLIS2,GPR161,HERC4,HHIP,IFT122,IFT172,KCTD21,KCTD6,KIF7,MEGF8,MGRN1,MOSMO,PRKACA,PRKACB,PTCH1,RACK1,RB1,RUNX2,SERPINE2,SUFU,TMED2,TULP3,ULK3,VCP_x000D_
GO:0010165	0.000803725	5.47987	16.9041	25	28	response to X-ray	GO_BP	ATM,BLM,BRCA2,BRCC3,CASP3,CCND2,CDKN1A,ERCC1,ERCC6,ERCC8,GATA3,IKBIP,KARS1,LIG4,MSH2,NIPBL,NUCKS1,THBD,TP53,TP53BP1,XRCC2,XRCC4,XRCC5,XRCC6,XRRA1_x000D_
GO:0010971	0.000803725	5.47987	16.9041	25	28	positive regulation of G2/M transition of mitotic cell cycle	GO_BP	APP,BRD4,CCNB1,CCND1,CDC25A,CDC25B,CDC25C,CDC7,CDK1,DBF4B,DTL,FBXO5,HSPA2,MTA3,PBX1,RAB11A,RAD51B,RAD51C,RCC2,RRM1,RRM2B,SIN3A,SMARCD3,STOX1,VPS4B_x000D_
GO:0035966	0.000815847	Inf	8.42613	14	14	response to topologically incorrect protein	GO_BP	ABCA7,ABCB10,AKIRIN2,AMFR,ATF3,ATF4,ATF6,ATF6B,ATXN3,BAG3,BAK1,BAX,BCL2L11,BFAR,BOK,CAV1,CCND1,CHAC1,CLU,COPS5,CREB3,CREB3L2,CREB3L4,CREBRF,CREBZF,CTH,CUL3,DAB2IP,DAXX,DDIT3,DDRGK1,DERL1,DERL2,DNAJA1,DNAJB1,DNAJB12,DNAJB14,DNAJB2,DNAJB4,DNAJB5,DNAJB9,DNAJC10,DNAJC18,DNAJC3,DNAJC4,EDEM1,EDEM2,EDEM3,EIF2AK2,EIF2AK3,EIF2S1,ERLEC1,ERMP1,ERN1,ERO1A,ERP44,F12,FAF2,FICD,HDAC6,HERPUD1,HERPUD2,HSF1,HSP90A…
GO:0072655	0.000820657	Inf	8.42967	14	14	establishment of protein localization to mitochondrion	GO_BP	ABLIM3,AGK,AIFM1,AIP,AKT1,AP3B1,ARIH2,ATG13,ATP5IF1,BAG4,BAP1,BAX,BCAP31,BCS1L,BID,BNIP3L,C11orf65,CHCHD4,COX18,CSNK2A2,DDIT3,DNAJA1,DNAJC15,DNAJC19,FBXO7,FBXW7,FIS1,FZD5,GDAP1,GRPEL1,GRPEL2,GSK3A,HAX1,HK1,HK2,HPS4,HSP90AA1,HSPA1L,HSPA4,HSPD1,HUWE1,IMMP1L,IMMP2L,LEPROT,LMAN1,LRRK2,MAIP1,MAPT,MFF,MFN2,MICALL2,MIPEP,MOAP1,MTCH1,MTCH2,MTERF4,MTX2,NPEPPS,OXA1L,PARL,PDCD5,PITRM1,PMPCA,PMPCB,PRKAA1,PRK…
GO:0019985	0.000846739	Inf	8.44851	14	14	translesion synthesis	GO_BP	DTL,FAAP20,MAD2L2,PARP10,PCLAF,PCNA,POLD1,POLD2,POLD3,POLDIP2,POLE2,POLH,POLI,POLK,POLN,POLQ,PRIMPOL,RCHY1,REV1,REV3L,SPRTN,USP1,USP10,USP43,VCP,ZBTB1_x000D_
GO:0000722	0.000851706	Inf	8.45203	14	14	telomere maintenance via recombination	GO_BP	BRCA2,ERCC1,ERCC4,NSMCE2,RAD50,RAD51,RAD51C,RAD51D,SMC5,SMC6,TEP1,TERF2,XRCC1,XRCC3_x000D_
GO:0001833	0.000851706	Inf	8.45203	14	14	inner cell mass cell proliferation	GO_BP	BRCA2,CHEK1,COPS2,GINS1,GINS4,INTS1,NCAPG2,NDEL1,PALB2,PELO,SALL4,SBDS,TAF8,ZPR1_x000D_
GO:0006241	0.000851706	Inf	8.45203	14	14	CTP biosynthetic process	GO_BP	CTPS1,CTPS2,NME1,NME2,NME2P1,NME3,NME4,NME5,NME6,NME7,NME9,UCK1,UCK2,UCKL1_x000D_
GO:0006287	0.000851706	Inf	8.45203	14	14	base-excision repair, gap-filling	GO_BP	ADPRS,APEX1,FEN1,LIG1,LIG3,NEIL1,PARG,PCNA,PNKP,POLB,POLD1,POLE,POLG,POLL_x000D_
GO:0035331	0.000851706	Inf	8.45203	14	14	negative regulation of hippo signaling	GO_BP	AJUBA,CIT,DLG5,LIMD1,MAP2K3,MAPK14,MARK3,SHANK2,SRC,VGLL4,WTIP,WWC1,WWC2,WWC3_x000D_
GO:0035542	0.000851706	Inf	8.45203	14	14	regulation of SNARE complex assembly	GO_BP	ANKRD27,PRRT2,SEPTIN8,SNCA,STXBP1,STXBP6,TGFBRAP1,VPS11,VPS16,VPS18,VPS33A,VPS39,VPS41,VPS8_x000D_
GO:0035721	0.000851706	Inf	8.45203	14	14	intraciliary retrograde transport	GO_BP	CILK1,DYNC2H1,DYNC2I1,DYNC2I2,DYNC2LI1,DYNLL1,DYNLT2B,IFT122,IFT140,IFT43,TTC21A,TTC21B,WDR19,WDR35_x000D_
GO:0085020	0.000851706	Inf	8.45203	14	14	protein K6-linked ubiquitination	GO_BP	BARD1,BRCA1,PRKN,RNF14,RNF25,RNF4,RNF6,TRIM21,UBE2D3,UBE2D4,UBE2J2,UBE2S,UBE2T,WDR24_x000D_
GO:1904814	0.000851706	Inf	8.45203	14	14	regulation of protein localization to chromosome, telomeric region	GO_BP	CCT2,CCT3,CCT4,CCT5,CCT6A,CCT7,CCT8,DKC1,GNL3,GNL3L,MACROH2A1,TCP1,TERF1,WRAP53_x000D_
GO:0051293	0.000861347	2.75204	34.4118	46	57	establishment of spindle localization	GO_BP	CDK5RAP2,CENPA,CFL1,CLASP1,CLASP2,DCTN1,DYNC1H1,DYNLT1,ENKD1,ESPL1,FBXW11,GJA1,GPSM1,GPSM2,HDAC3,HTT,ITGB1,KAT5,KPNB1,LLGL1,LLGL2,MAD2L1,MAP4,MAPRE1,MCPH1,MYH9,NDC80,NDE1,NDEL1,NSFL1C,NUMA1,PAFAH1B1,PKHD1,PLK1,SAPCD2,SPAG5,SPATA17,SPDL1,SPIRE1,SPIRE2,SPRY1,SPRY2,TLE6,UBXN2B,ZBED3,ZW10_x000D_
GO:0061245	0.000861347	2.75204	34.4118	46	57	establishment or maintenance of bipolar cell polarity	GO_BP	ANK1,ARF4,CAMSAP3,CDC42,CLIC4,CRB3,DLG1,DLG2,DLG3,DLG4,DLG5,ERBIN,FAT1,FOXJ1,FSCN1,IFT20,ILK,LAMA1,LIN7B,LIN7C,LLGL1,LLGL2,LRRC7,MARK2,MSN,MTCL1,MYO9A,OPHN1,PALS1,PARD3,PARD3B,PARD6A,PARD6B,PARD6G,PATJ,PDCD6IP,PDZD11,PRKCI,PTK7,RHOA,SCRIB,SH3BP1,SYNE4,TTC8,WDR1,WNT5A_x000D_
GO:0044271	0.000878235	2.24137	42.2851	56	76	cellular nitrogen compound biosynthetic process	GO_BP	AARS1,AARS2,AARSD1,AASDH,AASS,AATF,ABCA2,ABCA8,ABCB10,ABCB7,ABCE1,ABCF1,ABHD14B,ABL1,ABLIM3,ABT1,ABTB1,ACACA,ACACB,ACADM,ACAT1,ACD,ACER3,ACLY,ACMSD,ACO1,ACOT7,ACP5,ACSF3,ACSL1,ACSL3,ACSL4,ACSL5,ACSS1,ACSS2,ACTB,ACTL6A,ACTN1,ACTN2,ACTN4,ACTR2,ACTR3,ACTR5,ACTR6,ACTR8,ACVR1,ACVR1B,ACVR2A,ACVR2B,ADA,ADAL,ADCY3,ADCY6,ADCY9,ADK,ADNP,ADNP2,ADRB2,ADRM1,ADSL,ADSS2,AEBP1,AEBP2,AFAP1L2,AFF3,AFMID,AGER,AGK,A…
GO:0060541	0.000878732	1.62789	121.299	143	201	respiratory system development	GO_BP	ABCA12,ABCA3,ACVR2B,ADA,ALDH1A3,ANXA2,AP3B1,ASS1,ASXL1,ATP7A,ATXN1L,BAG6,BASP1,BMP2,BMP4,BMPR1A,BMPR2,CCBE1,CCDC39,CCDC40,CCN2,CDC42,CELSR1,CHD7,CHI3L1,CLCN2,CLDN18,COL6A1,CREB1,CRISPLD2,CTNNB1,CTSH,CTSZ,DAG1,DISP1,DLG5,DNAAF1,EDN2,EGFR,EIF4G1,ELK1,EP300,EPAS1,ERRFI1,ESRP2,EXT1,FBXW7,FGF1,FGF2,FGFR1,FGFR2,FGFRL1,FKRP,FOSL2,FOXA1,FOXJ1,GATA6,GLI2,GLI3,HEG1,HES1,HHIP,HIKESHI,HIPK2,HOPX,HOXA5,HS6ST1…
GO:0033108	0.000889056	11.8918	11.4479	18	19	mitochondrial respiratory chain complex assembly	GO_BP	ACAD9,AIFM1,BCS1L,CHCHD4,CHCHD7,COA1,COA3,COA4,COA5,COA8,COX14,COX16,COX17,COX18,COX19,COX20,DMAC1,DMAC2,ECSIT,FASTKD3,FOXRED1,IMMP2L,LYRM2,LYRM7,NDUFA1,NDUFA10,NDUFA11,NDUFA12,NDUFA2,NDUFA3,NDUFA5,NDUFA6,NDUFA8,NDUFA9,NDUFAB1,NDUFAF1,NDUFAF2,NDUFAF3,NDUFAF4,NDUFAF5,NDUFAF6,NDUFAF7,NDUFAF8,NDUFB1,NDUFB10,NDUFB11,NDUFB2,NDUFB3,NDUFB4,NDUFB5,NDUFB6,NDUFB7,NDUFB8,NDUFB9,NDUFC1,NDUFC2,NDUFS1,NDUFS2,N…
GO:0097190	0.000901333	1.96658	65.9054	82	110	apoptotic signaling pathway	GO_BP	AATF,ABL1,ACAA2,ACKR3,ACVR1,ACVR1B,ADORA1,AEN,AGT,AIFM1,AKT1,ANXA6,APAF1,AR,ARHGEF2,ARL6IP5,ARMC10,ASAH2,ATAD5,ATF2,ATF3,ATF4,ATM,ATP5IF1,BAD,BAG3,BAG5,BAG6,BAK1,BAX,BBC3,BCAP31,BCL10,BCL2,BCL2L1,BCL2L11,BCL2L12,BCL2L2,BCL3,BCLAF1,BDKRB2,BDNF,BECN1,BEX3,BID,BIK,BIRC6,BLOC1S2,BMF,BMI1,BMP4,BMPR1B,BNIP3,BNIP3L,BOK,BRCA1,BRCA2,BRSK2,CAAP1,CASP10,CASP2,CASP3,CASP4,CASP6,CASP8,CASP8AP2,CASP9,CAV1,CCAR…
GO:0000289	0.00091207	11.8459	11.4654	18	19	nuclear-transcribed mRNA poly(A) tail shortening	GO_BP	AGO2,BTG2,CNOT1,CNOT10,CNOT11,CNOT2,CNOT3,CNOT4,CNOT6,CNOT6L,CNOT7,CNOT8,CNOT9,CPEB3,EIF4ENIF1,MLH1,PABPC1,PAN2,PAN3,PARN,POLR2G,SAMD4A,SAMD4B,TENT4A,TENT4B,TNKS1BP1,TNRC6A,TNRC6B,TNRC6C,TOB1,ZFP36_x000D_
GO:0016054	0.000917377	1.5399	150.929	175	250	organic acid catabolic process	GO_BP	AADAT,AASDHPPT,AASS,ABAT,ABCD1,ABCD3,ABCD4,ABHD2,ABHD3,ACAA2,ACACB,ACAD10,ACAD8,ACADM,ACADS,ACADSB,ACADVL,ACAT1,ACAT2,ACMSD,ACOT7,ACOT8,ACOX1,ACOX3,ACSF3,ADHFE1,ADTRP,AFMID,AIG1,AKR1A1,AKT1,AKT2,ALDH1L2,ALDH4A1,ALDH5A1,ALDH6A1,ALDH8A1,AMACR,AMDHD2,ARG2,ARHGAP11B,ASRGL1,ATP2B4,AUH,BCAT2,BCKDHB,BCKDK,BDH2,BLMH,CARNMT1,CNR1,CPT1A,CPT1B,CPT2,CRAT,CROT,CRYL1,CRYM,CSAD,DBT,DCXR,DDAH1,DECR1,DECR2,DLD,DL…
GO:0007076	0.000918978	11.8324	11.4706	18	19	mitotic chromosome condensation	GO_BP	AKAP8,AKAP8L,BAZ1B,CDCA5,CHMP1A,KMT5A,NCAPD2,NCAPD3,NCAPG,NCAPH,NCAPH2,PHF13,PLK1,SMARCA5,SMC2,SMC4,TENT4A,TTN_x000D_
GO:0009148	0.000918978	11.8324	11.4706	18	19	pyrimidine nucleoside triphosphate biosynthetic process	GO_BP	CAD,CMPK2,CTPS1,CTPS2,DTYMK,NME1,NME2,NME2P1,NME3,NME4,NME5,NME6,NME7,NME9,TBPL1,UCK1,UCK2,UCKL1_x000D_
GO:0009226	0.000918978	11.8324	11.4706	18	19	nucleotide-sugar biosynthetic process	GO_BP	AMDHD2,FCSK,GFPT1,GFUS,GMDS,GMPPB,GNPDA1,GNPDA2,GNPNAT1,MPI,NANS,PGM3,PMM1,PMM2,UAP1,UAP1L1,UGDH,UXS1_x000D_
GO:0031053	0.000918978	11.8324	11.4706	18	19	primary miRNA processing	GO_BP	BMP4,DDX5,DGCR8,DROSHA,HNRNPA2B1,IL6,MECP2,METTL3,NCBP1,NCBP2,PUS10,SMAD1,SMAD2,SMAD3,SRRT,SRSF3,STAT3,TGFB1_x000D_
GO:0035269	0.000918978	11.8324	11.4706	18	19	protein O-linked mannosylation	GO_BP	B4GAT1,CRPPA,DPM1,DPM2,DPM3,FKRP,FKTN,LARGE1,LARGE2,POMGNT1,POMGNT2,POMT1,POMT2,RXYLT1,TMEM260,TMTC2,TMTC3,TMTC4_x000D_
GO:0035372	0.000918978	11.8324	11.4706	18	19	protein localization to microtubule	GO_BP	ABHD17A,ABHD17B,ABHD17C,ABL1,CHAMP1,CRIPT,DIAPH1,DVL1,GAS2L1,HNRNPU,KIF20B,MAP1A,MAPRE1,MAPRE2,MAPRE3,MID1,MID2,TTBK2_x000D_
GO:1901978	0.000918978	11.8324	11.4706	18	19	positive regulation of cell cycle checkpoint	GO_BP	AURKB,BIRC5,CCAR2,CDCA8,DYNC1LI1,GEN1,INCENP,KNL1,MAD2L1,MAP3K20,NDC80,PCID2,PROX1,TELO2,TPR,TTI1,TTI2,XRCC3_x000D_
GO:1903232	0.000918978	11.8324	11.4706	18	19	melanosome assembly	GO_BP	AP1B1,AP1G1,AP1M1,AP1S1,AP1S2,AP1S3,AP3B1,AP3D1,AP3M1,AP3S1,AP3S2,HPS1,HPS3,HPS4,HPS5,HPS6,RAB32,RAB38_x000D_
GO:0030218	0.000930461	2.64058	36.1792	48	60	erythrocyte differentiation	GO_BP	ABCB10,ACIN1,ACVR1B,ACVR2A,ADAR,ALAS1,ANKRD54,ARID4A,ARNT,ATP5IF1,B2M,BAP1,BCL6,BMP4,BPGM,BRD1,CASP3,CDIN1,CDK6,CEBPG,CFLAR,CHMP5,CITED2,DIAPH3,DMTN,DNASE2,DYRK3,EPAS1,ERCC2,ETS1,ETV2,FAM210B,FECH,FLVCR1,FOXO3,G6PD,GATA3,HDAC6,HEATR3,HIF1A,HIPK2,HMGB2,HOXA5,HSCB,HSPA1A,HSPA1B,HSPA9,ID2,INHBA,ISG15,JAK2,JMJD6,KCNQ1,KIT,KLF13,KLF2,KMT2E,L3MBTL3,LDB1,LYAR,LYN,MAEA,MAFB,MAPK14,MED1,MFHAS1,NCAPG2,NEMP…
GO:0010243	0.000936367	1.24759	551.842	597	917	response to organonitrogen compound	GO_BP	ABAT,ABCA1,ABCC1,ABCC9,ABL1,ACTB,ACTN2,ADA,ADAMTS13,ADCY6,ADIPOR1,ADM,ADORA1,ADRB2,ADSS2,ADTRP,AGER,AGT,AGTRAP,AHCYL1,AHR,AIFM1,AKAP6,AKAP9,AKT1,AKT2,ALAD,ALK,AMFR,AMIGO1,ANKZF1,AP3S1,APC,APOE,APP,APPL1,APPL2,AQP11,AQP9,AREG,ARHGEF2,ARID1B,ARRB2,ASIC1,ASS1,ATF1,ATF2,ATF6,ATP2B1,ATP7A,ATXN3,AUP1,BACE1,BAG6,BAIAP2,BCAP31,BCAR1,BCAR3,BCKDHB,BCL11A,BCL2L1,BCL2L2,BIRC2,BLM,BMT2,BRAF,BRCA1,BRIP1,BRSK2,…
GO:0031109	0.000936552	3.63484	23.5013	33	39	microtubule polymerization or depolymerization	GO_BP	ABL1,AKAP9,APC,ARHGEF2,ARHGEF7,ARL2,ATXN7,BMERB1,CAMSAP1,CAMSAP2,CAMSAP3,CCDC57,CCSAP,CDK5R1,CDK5RAP2,CDKN1B,CENPJ,CEP192,CIB1,CKAP2,CKAP5,CLASP1,CLASP2,CLIP1,CLIP3,CRYAB,CSNK1D,DCTN1,DIAPH3,DRG1,DYRK1A,EML2,FBXO5,FKBP4,GAS2L1,GBA2,GIT1,GOLGA2,HAUS1,HAUS2,HAUS3,HAUS4,HAUS5,HAUS6,HAUS8,HDAC6,HDGFL3,HSPA1A,HSPA1B,KATNB1,KIF18A,KIF18B,KIF24,KIF2A,KIF2C,MAP1A,MAP1B,MAP1S,MAP2,MAP4,MAP7D3,MAPRE1,MAPRE…
GO:0009719	0.000950002	1.23886	589.541	636	979	response to endogenous stimulus	GO_BP	ABCA1,ABCA2,ABCA3,ABCC1,ABHD2,ABL1,ACACA,ACAP2,ACAT1,ACSL1,ACTA2,ACTB,ACTN2,ACVR1,ACVR1B,ACVR2A,ACVR2B,ADAM17,ADAM9,ADAMTS12,ADAMTS3,ADAMTS7,ADCY6,ADIPOR1,ADIPOR2,ADM,ADRB2,ADTRP,AGER,AGL,AGT,AGTRAP,AHCYL1,AHR,AIFM1,AKAP6,AKAP8,AKAP9,AKR1C1,AKR1C2,AKR1C3,AKT1,AKT1S1,AKT2,ALAD,ALK,AMIGO1,ANG,ANGPT2,ANKRD1,ANXA1,ANXA3,AP3S1,APAF1,APC,APOE,APP,APPL1,APPL2,AQP9,AR,AREG,ARF6,ARHGEF2,ARID1A,ARID1B,ARID…
GO:0044283	0.000987764	1.37278	268.278	300	445	small molecule biosynthetic process	GO_BP	AACS,AASDHPPT,AASS,ABAT,ABCA2,ABCD1,ABCD3,ABCG1,ABHD2,ABHD3,ACAA2,ACACA,ACACB,ACADM,ACADVL,ACER3,ACLY,ACMSD,ACOT7,ACOT8,ACSF3,ACSM1,ACSM2A,ACSM2B,ACSM3,ACSM5,ACSS1,ACSS2,ADA,ADAL,ADCK2,ADI1,ADK,ADM,AKR1A1,AKR1B1,AKR1C3,ALDH18A1,ALDH1A1,ALDH1A3,ALDH8A1,ALOX5,ALOX5AP,AMACR,APIP,APOE,APRT,ARPP19,ARV1,ASAH1,ASAH2,ASL,ASNS,ASNSD1,ASS1,ATF3,ATF4,ATP2B4,BAAT,BCAT1,BCAT2,BCO1,BHMT,BHMT2,BMP2,BRCA1,C1QTNF…
GO:1902905	0.00101187	1.84613	77.7957	95	129	positive regulation of supramolecular fiber organization	GO_BP	ABI2,ABL1,ACTN2,AKAP9,APOE,APP,ARF6,ARHGEF10,ARHGEF10L,ARHGEF5,ARL2,ARPC2,BAG4,BAIAP2,BAIAP2L1,BAIAP2L2,BIN1,BRAF,BRK1,CARMIL1,CCDC88A,CCN2,CD47,CDC42,CDC42EP1,CDC42EP3,CDC42EP4,CDC42EP5,CDK5R1,CDK5RAP2,CDKN1B,CFL2,CKAP5,CLASP1,CLIP1,CLU,COLGALT1,CRACD,CTTN,CX3CL1,CYFIP1,DCTN1,DLG1,DRG1,DSTN,EDN1,EFEMP2,EPHA1,EVL,F2RL1,FCHSD1,FCHSD2,FER,FERMT2,FHOD1,FLNA,FMN1,GIT1,GPX1,GRB2,GSN,HSPA1A,HSPA1B,ITGB…
GO:0021537	0.00102209	1.50093	166.022	191	275	telencephalon development	GO_BP	ADGRG1,AGTPBP1,AKIRIN2,ALDH1A3,ALK,ANXA3,ARHGAP11B,ARL13B,ASPM,ATAT1,ATF5,ATG16L1,ATIC,ATP2B4,BAX,BBS1,BBS2,BBS4,BCL11B,BMERB1,BMP2,BMP4,BNIP3,BTBD3,BTG2,C12orf57,CASP3,CCDC85C,CDH2,CDK5,CDK5R1,CDK6,CDON,CEP120,CHD7,CORO1C,CRK,CRKL,CSNK2A2,CTNNB1,CXCL12,DAB2IP,DCLK2,DISC1,DIXDC1,DLX1,DNAH5,DPCD,EFHC1,EFNA2,EGFR,EIF2B5,EMX2,EPHA5,EPHB2,EXT1,EZH1,EZH2,FAT4,FBXO45,FEZ1,FLNA,FOXP1,FOXP2,FUT1,FUT10,FX…
GO:0000723	0.00107454	4.48301	18.642	27	31	telomere maintenance	GO_BP	ACD,ACTL6A,ACTR5,ACTR8,APEX1,ATM,ATR,ATRX,AURKB,BLM,BRCA2,CCNE1,CCNE2,CCT2,CCT3,CCT4,CCT5,CCT6A,CCT7,CCT8,CTC1,CTNNB1,DCLRE1B,DCLRE1C,DCP2,DHX36,DKC1,DNA2,EID3,ERCC1,ERCC4,EXO1,EXOSC10,FBXO4,FEN1,GAR1,GCH1,GNL3,GNL3L,HDAC8,HMBOX1,HNRNPA1,HNRNPA2B1,HNRNPC,HNRNPD,HNRNPU,HSP90AA1,HSP90AB1,HUS1,INO80,INO80B,INO80C,INO80D,INO80E,LTO1,MAD2L2,MAP2K7,MAP3K4,MAPK1,MAPK3,MAPKAPK5,MCRS1,MRE11,MYC,NABP2,NAF1…
GO:0000132	0.00108766	3.94619	21.1301	30	35	establishment of mitotic spindle orientation	GO_BP	CDK5RAP2,CENPA,DCTN1,DYNLT1,ENKD1,FBXW11,GJA1,GPSM1,GPSM2,HDAC3,HTT,ITGB1,KAT5,MAD2L1,MAPRE1,MCPH1,NDC80,NDE1,NDEL1,NSFL1C,NUMA1,PAFAH1B1,PKHD1,PLK1,SAPCD2,SPDL1,SPRY1,SPRY2,UBXN2B,ZW10_x000D_
GO:0009156	0.00108766	3.94619	21.1301	30	35	ribonucleoside monophosphate biosynthetic process	GO_BP	ADA,ADK,ADSL,ADSS2,AMPD2,AMPD3,APRT,ATIC,CAD,CMPK1,DCK,DHODH,GART,GMPS,HPRT1,IMPDH1,IMPDH2,NUDT2,PAICS,PFAS,PPAT,PRPS1,PRPS2,RFK,UCK1,UCK2,UCKL1,UMPS,UPP1,UPRT_x000D_
GO:0006383	0.00110729	6.92472	13.8683	21	23	transcription by RNA polymerase III	GO_BP	AR,BAZ1B,BDP1,BRF1,CHD8,CRCP,DDX21,DEK,DHX36,ELL,ERCC6,GTF3A,GTF3C1,GTF3C2,GTF3C3,GTF3C4,GTF3C5,GTF3C6,ICE1,ICE2,INHBA,IVNS1ABP,MAF1,MTOR,MYBBP1A,NAB2,POLR1C,POLR1D,POLR2E,POLR2F,POLR2H,POLR2K,POLR2L,POLR3A,POLR3B,POLR3C,POLR3D,POLR3E,POLR3F,POLR3G,POLR3GL,POLR3H,POLR3K,PRDX5,RO60,SETD5,SF3B1,SMARCA5,SNAPC1,SNAPC2,SNAPC3,SNAPC4,SNAPC5,TBP,ZC3H8,ZNF143,ZNF345,ZNF76_x000D_
GO:0006367	0.00111337	4.46449	18.6727	27	31	transcription initiation at RNA polymerase II promoter	GO_BP	ARID1A,ARID1B,ASH2L,ATF2,ATF7IP,BRD7,CAND1,CCNH,CDK7,CDK9,CTNNBIP1,DHX36,DPY30,DR1,E2F2,E2F3,ELOA,ELOB,ELOC,EP300,ERCC1,ERCC3,ERCC6,FAM47E,FOXO1,GLYR1,GTF2A1,GTF2A2,GTF2B,GTF2E1,GTF2E2,GTF2F1,GTF2F2,GTF2H2,GTF2H5,HMGB1,HNF1B,KAT2B,KAT7,KAT8,KMT2A,MACROH2A1,MDC1,MED1,MED10,MED11,MED12,MED13,MED14,MED15,MED16,MED17,MED18,MED19,MED20,MED21,MED22,MED23,MED24,MED25,MED27,MED28,MED29,MED30,MED31,MED4,M…
GO:0045814	0.0011449	5.29057	16.2633	24	27	negative regulation of gene expression, epigenetic	GO_BP	AICDA,ALKBH4,ATF7IP,ATF7IP2,ATRX,BAHD1,BAZ1A,BAZ2A,BCL6,BEND3,BMI1,BRCA1,CBX3,CDK2,CDKN2B-AS1,CDYL,CENPV,CHEK1,CREBZF,CTCF,CTR9,DNMT1,DNMT3A,DOT1L,DYRK1A,EHMT1,EPC1,EZH1,EZH2,H1-0,HAT1,HDAC1,HDAC2,HDAC4,HDAC5,HDAC6,HDAC9,HELLS,HMGA2,HMGB1,HNRNPU,IFI16,ING2,JARID2,KDM1A,KDM5A,KMT2A,KMT2D,L3MBTL1,L3MBTL3,LMNA,LMNB1,LMNB2,LRIF1,MACROH2A1,MACROH2A2,MBD2,MBD3,MECP2,METTL3,METTL4,MORC2,MPHOSPH8,MTA1,MY…
GO:0072583	0.00115895	4.44356	18.7074	27	31	clathrin-dependent endocytosis	GO_BP	AAK1,AP2A1,AP2A2,AP2B1,AP2M1,AP2S1,BMP2K,CANX,CCDC32,CLTA,CLTB,CLTC,DAB2,DGKD,DLL1,DNAJC6,DNM1,FCHO2,FCHSD2,FNBP1L,GAK,GPR107,HIP1R,INPP5F,ITSN1,ITSN2,LMBRD1,MAGI2,NEU3,PICALM,PIK3CB,PIP5K1C,SCYL2,SH3GL3,SLC9B2,SMAP1,STON1,STON2,TNK2,UBQLN2,UNC119,WASL_x000D_
GO:0048523	0.00116384	1.12299	2231.84	2313	3743	negative regulation of cellular process	GO_BP	AARS1,AASS,AATF,ABAT,ABCA1,ABCA12,ABCA2,ABCA5,ABCA7,ABCB7,ABCC2,ABCD1,ABCE1,ABCG1,ABHD17A,ABHD17B,ABHD17C,ABHD2,ABHD6,ABI1,ABL1,ABL2,ABRAXAS1,ACAA2,ACACB,ACADVL,ACD,ACKR3,ACMSD,ACOT8,ACP5,ACTB,ACTL6A,ACTN2,ACTN4,ACTR6,ACVR1,ACVR1B,ACVR2B,ADA,ADAM10,ADAM15,ADAM17,ADAM22,ADAM8,ADAMTS1,ADAMTS12,ADAMTS7,ADAMTS9,ADAR,ADARB1,ADCK1,ADCY6,ADD1,ADD3,ADGRG1,ADIPOR1,ADM,ADNP,ADORA1,ADPRS,ADRB2,ADTRP,AEBP1,A…
GO:0007099	0.00118493	5.26762	16.2913	24	27	centriole replication	GO_BP	ALMS1,BRCA1,C10orf90,C2CD3,CCDC57,CCP110,CDK2,CDK5RAP2,CENPJ,CEP120,CEP135,CEP152,CEP192,CEP295,CEP44,CEP63,CEP72,CEP76,CEP85,CETN2,CHMP2A,CNTROB,KAT2A,KAT2B,KIAA0753,MDM1,NPM1,NUP62,PLK2,PLK4,POC1B,PPP1R35,RBM14,RTTN,SASS6,SPICE1,STIL,TRIM37,VPS4B,WDR62_x000D_
GO:0006302	0.00118705	3.10108	26.9623	37	45	double-strand break repair	GO_BP	ABL1,ABRAXAS1,ACTB,ACTL6A,ACTR2,ACTR5,ACTR8,AP5S1,AP5Z1,APLF,ARID1A,ARID1B,ARID2,ATM,ATP23,ATR,ATRIP,AUNIP,BABAM1,BABAM2,BCL7A,BCL7B,BCL7C,BLM,BRCA1,BRCA2,BRCC3,BRD7,BRD8,BRIP1,CDC45,CDC7,CDCA5,CGAS,CHD4,CHEK1,CHEK2,CIB1,CSNK2A1,CSNK2A2,CYREN,DCLRE1A,DCLRE1B,DCLRE1C,DDX1,DDX11,DEK,DMAP1,DMC1,DNA2,DPF1,DPF2,DPF3,DTX3L,EID3,EME2,EP400,EPC1,EPC2,ERCC1,ERCC4,ERCC5,ERCC6,ERCC8,ESCO2,EXD2,EYA3,FAN1,FAN…
GO:0048699	0.00118983	1.18563	910.405	966	1508	generation of neurons	GO_BP	ABI1,ABI2,ABITRAM,ABL1,ABL2,ABT1,ACAP3,ACSL3,ACSL4,ACTB,ACTBL2,ACTG1,ADAM17,ADARB1,ADCY6,ADGRG1,ADM,ADNP,AFG3L2,AGER,AGRN,AGTPBP1,AHI1,AKNA,AKT1,ALCAM,ALK,ALKBH1,ALS2,AMIGO1,ANAPC2,ANK3,ANKRD27,ANKS1A,AP2A1,APBB1,APBB2,APLP2,APOE,APP,AREG,ARF4,ARF6,ARHGAP33,ARHGAP35,ARHGAP4,ARHGAP44,ARHGEF2,ARHGEF28,ARHGEF40,ARL3,ARSB,ASAP1,ASPM,ASTN2,ATAT1,ATF1,ATF4,ATF5,ATL1,ATP7A,ATP8A2,ATP8B1,ATP9A,ATXN10,AUR…
GO:0071108	0.00119816	5.26022	16.3003	24	27	protein K48-linked deubiquitination	GO_BP	ATXN3,BAP1,MINDY1,MINDY2,OTUB1,OTUB2,OTUD3,OTUD4,OTUD5,OTUD7A,OTUD7B,PARK7,TNFAIP3,UBXN1,USP20,USP25,USP27X,USP33,USP34,USP37,USP5,USP8,VCPIP1,YOD1_x000D_
GO:0071480	0.00119816	5.26022	16.3003	24	27	cellular response to gamma radiation	GO_BP	ATM,ATR,BCL2L1,CDKN1A,CHEK2,CRYAB,EGR1,ELK1,GTF2H5,H2AX,HRAS,HSF1,KDM1A,MAP3K20,MDM2,RPL26,TLK2,TMEM109,TP53,WRN,XRCC5,XRCC6,YAP1,ZMPSTE24_x000D_
GO:0006904	0.00121263	3.28906	25.3561	35	42	vesicle docking involved in exocytosis	GO_BP	BLOC1S6,CFTR,CTBP2,EXOC1,EXOC2,EXOC3,EXOC4,EXOC5,EXOC6,EXOC6B,EXOC7,EXOC8,PLEK,RAB12,RAB13,RAB3B,RAB3D,RAB8A,RAB8B,RABEPK,RALB,SNAP25,SNPH,STXBP1,STXBP2,STXBP3,SYTL2,TPRG1L,UNC13B,UNC13C,VAMP3,VPS11,VPS18,VTI1B,YKT6_x000D_
GO:0014044	0.00121263	3.28906	25.3561	35	42	Schwann cell development	GO_BP	ADGRG6,AKT1,AKT2,ARHGEF10,CDK5,CNTNAP1,COL6A1,DAG1,DICER1,ERBB2,ERBB3,GRB2,HRAS,ILK,ITGB4,LAMB2,MAP2K1,MAP2K2,MAPK1,MAPK3,MED12,NDRG1,NF1,PALS1,PARD3,PLEC,PPP3R1,PRX,RAF1,SH3TC2,SIRT2,SKI,SLC25A46,SOD1,SOS1_x000D_
GO:1903829	0.00121368	3.09452	26.9854	37	45	positive regulation of protein localization	GO_BP	AACS,ABAT,ABCA12,ABCA7,ABCG1,ABHD17A,ABHD17B,ABHD17C,ABLIM3,ACSL3,ACSL4,ADAM8,ADAM9,AKAP5,AKT1,AKT2,ANG,ANK3,ANKRD1,ANP32B,APBB1,APBB3,APC,ARF6,ARHGEF16,ARHGEF5,ARIH2,ATG13,ATP13A2,ATP2B4,ATP2C1,B3GAT3,BAD,BAG3,BAP1,BCAP31,BICD1,BMP4,C1QTNF3,C2CD2L,C2CD5,CACNB4,CAMK1,CAPN10,CARD10,CCDC88A,CCT2,CCT3,CCT4,CCT5,CCT6A,CCT7,CCT8,CD2AP,CD81,CDC42,CDH1,CDK1,CDK5,CDK5R1,CDK9,CENPJ,CENPQ,CEP120,CEP131,CEP…
GO:0048731	0.00125179	1.11997	2301.1	2383	3823	system development	GO_BP	AAMP,AARS1,ABAT,ABCA12,ABCA2,ABCA3,ABCC9,ABCD1,ABI1,ABI2,ABITRAM,ABL1,ABL2,ABT1,ACACB,ACADM,ACAP3,ACAT1,ACD,ACER3,ACKR3,ACO2,ACP5,ACSL3,ACSL4,ACTA2,ACTB,ACTBL2,ACTG1,ACTL6A,ACTN2,ACVR1,ACVR1B,ACVR2A,ACVR2B,ADA,ADAM10,ADAM12,ADAM15,ADAM17,ADAM20,ADAM21,ADAM22,ADAM8,ADAMTS1,ADAMTS12,ADAMTS16,ADAMTS5,ADAMTS6,ADAMTS7,ADAMTS9,ADAP2,ADAR,ADARB1,ADCY6,ADGRB2,ADGRG1,ADGRG6,ADGRL1,ADIPOR2,ADM,ADM2,ADNP,AD…
GO:0072523	0.00129771	1.78241	82.6819	100	137	purine-containing compound catabolic process	GO_BP	ABCD1,ACAT1,ACOT7,ADA,ADAL,ADPGK,AMPD3,APP,ARL2,BPGM,COL6A1,DDIT4,DHTKD1,DNPH1,DPYD,EIF6,ENO1,ENO2,ENO3,ENO4,ENPP4,ENTPD4,EP300,FITM2,FKRP,FLCN,FOXK1,FOXK2,GALK1,GAPDH,GDA,GIT1,GPI,HDAC4,HIF1A,HINT1,HK1,HK2,HKDC1,HPRT1,IER3,INSR,ITPA,JMJD8,KAT2B,LDHA,LIPA,MLST8,MLXIPL,MLYCD,MTOR,NCOR1,NT5C,NT5C2,NT5E,NUDT1,NUDT12,NUDT13,NUDT15,NUDT16,NUDT18,NUDT19,NUDT4,NUDT8,NUDT9,NUPR1,OGDH,OGDHL,OGT,PDE10A,PDE…
GO:0044237	0.00130845	1.67882	80.2287	99	153	cellular metabolic process	GO_BP	A4GALT,AACS,AADAT,AAK1,AAR2,AARS1,AARS2,AARSD1,AASDH,AASDHPPT,AASS,AATF,ABAT,ABCA1,ABCA12,ABCA2,ABCA3,ABCA7,ABCA8,ABCB1,ABCB10,ABCB7,ABCC1,ABCC10,ABCC2,ABCC3,ABCC4,ABCC5,ABCC6,ABCD1,ABCD3,ABCD4,ABCE1,ABCF1,ABHD10,ABHD11,ABHD12,ABHD12B,ABHD14B,ABHD15,ABHD2,ABHD3,ABHD4,ABHD5,ABHD6,ABI1,ABI2,ABL1,ABL2,ABLIM3,ABO,ABRAXAS1,ABT1,ABTB1,ACAA2,ACACA,ACACB,ACAD10,ACAD8,ACAD9,ACADM,ACADS,ACADSB,ACADVL,ACAT1…
GO:0001889	0.00131264	1.75732	86.3315	104	143	liver development	GO_BP	ACADM,ACAT1,ACO2,ADA,ARF6,ARID5B,ASS1,ATF2,ATP7A,AURKA,BAAT,CAD,CADM1,CCDC39,CCDC40,CCND1,CDKN2B,CEBPB,CEBPG,CFLAR,CITED2,CLDN1,CPS1,CPT1A,CSNK2A2,CUL3,DNAAF1,DUT,E2F7,E2F8,EGFR,ELK1,ERRFI1,EZH2,FBXW7,FGF1,FPGS,GATA6,GFER,GUCD1,HES1,HLX,HNF1B,HNRNPD,IGF2R,IL6,ITGA2,JARID2,LIMS2,LIPA,LSR,MAN2A1,MDK,MED1,MESP1,MET,MPST,NAGLU,NF1,NOTCH1,NOTCH2,NPC1,NPHP3,ONECUT2,PCK2,PCNA,PHF2,PIK3CA,PKD1,PKD2,PNPT1…
GO:0045185	0.00132221	2.10072	53.1271	67	88	maintenance of protein location	GO_BP	AKT1,ANK3,ANKRD13C,ARL2,BARD1,BBS4,CAV1,CCDC22,CCDC88A,CDK5,CHCHD10,CIZ1,DBN1,DZIP1,FAF1,FBN1,FKRP,FLNA,G3BP2,GOLPH3,GPAA1,GSN,HK1,HK2,HNRNPU,HSPA5,INSIG1,INSIG2,KDELR1,KDELR2,KDELR3,LATS1,LTBP1,MORC3,NBL1,NFKBIA,NFKBIE,OS9,PARK7,PFN4,PML,PSMD10,RANGAP1,RER1,SCIN,SKP1,SP100,SUFU,SUN1,SUN2,SUPT7L,SYNE1,TAF3,TAF8,TMED2,TMSB10,TMSB15B,TMSB4X,TOPORS,TSPO,TWF1,TWF2,TXN,VPS13A,VPS13C,VPS13D,YWHAB_x000D_
GO:0006468	0.00133	1.29427	374.57	411	626	protein phosphorylation	GO_BP	AAK1,ABI1,ABI2,ABL1,ABL2,ACTB,ACVR1,ACVR1B,ACVR2A,ACVR2B,ADAM10,ADAM17,ADAM9,ADAR,ADARB1,ADM2,ADNP,ADRB2,ADTRP,AGAP2,AGER,AGT,AIDA,AKAP9,AKT1,AKT1S1,AKT2,AKT3,AKTIP,ALK,ALS2,ANG,ANGPT1,ANKRD54,APC,APOE,APP,ARAF,AREG,ARHGEF2,ARHGEF5,ARR3,ARRB1,ARRB2,ATF2,ATG14,ATM,ATP13A2,ATP2B4,ATR,AURKA,AURKB,AURKC,AXIN1,AXIN2,BAG4,BAK1,BANK1,BAX,BCAR3,BCCIP,BCKDK,BCL2,BCR,BDKRB2,BDNF,BIRC5,BIRC6,BLM,BMP2,BMP4,B…
GO:0032259	0.00133434	2.1733	48.6771	62	81	methylation	GO_BP	AKT1,ALKBH8,ANTKMT,ARID4A,ARID4B,ARMT1,ASH1L,ASMTL,ATF7IP,ATPSCKMT,ATRX,BAZ2A,BCDIN3D,BEND3,BHMT,BHMT2,BMI1,BMT2,BUD23,CAMKMT,CARNMT1,CBLL1,CMTR1,CMTR2,COMT,COMTD1,COQ3,COQ5,CSKMT,CTCF,DALRD3,DIMT1,DNMT1,DNMT3A,DNMT3B,DPH5,EEF1AKMT1,EEF1AKMT2,EEF1AKMT3,EEF1AKMT4,EEF2KMT,EHMT1,EHMT2,EMG1,ETF1,ETFBKMT,EZH1,EZH2,FAM86C2P,FAM98A,FAM98B,FBL,FBLL1,FDXACB1,FOS,FTSJ1,FTSJ3,GAMT,GATAD2A,GSPT1,GTPBP3,HELLS…
GO:1903573	0.00138056	3.51003	22.9356	32	38	negative regulation of response to endoplasmic reticulum stress	GO_BP	ABCA7,ALOX5,AQP11,ATF6B,BCL2L1,BFAR,CLU,CREB3,DDRGK1,DNAJB9,GRINA,HERPUD1,HSPA1A,HSPA5,HYOU1,LPCAT3,LRRK2,NCK1,NCK2,NR1H2,OPA1,PARK7,PPP1R15A,PPP1R15B,PRKN,PTPN1,RACK1,SELENOS,SGTA,SVIP,SYVN1,TMBIM6,UBXN1,UBXN2A,UFL1,USP14,USP25,WFS1,XBP1_x000D_
GO:0070316	0.00138856	3.50787	22.9412	32	38	regulation of G0 to G1 transition	GO_BP	ACTB,ACTL6A,ARID1A,ARID1B,ARID2,BCL7A,BCL7B,BCL7C,BRD7,CDKN2B,CHEK1,DAB2IP,DPF1,DPF2,DPF3,FOXO4,MED1,PBRM1,PHF10,PPP2R5B,RHNO1,RRM1,RRM2B,SMARCA2,SMARCA4,SMARCB1,SMARCC1,SMARCC2,SMARCD1,SMARCD2,SMARCD3,SMARCE1_x000D_
GO:1900181	0.00138856	3.50787	22.9412	32	38	negative regulation of protein localization to nucleus	GO_BP	ANGPT1,CHP1,CLDN18,CTNNA1,DCLK1,DCLK2,FBXO4,FERMT1,FLCN,GSK3B,ILRUN,LATS1,LATS2,LZTS2,MAGED1,MARK3,MDFIC,MFHAS1,MTOR,NF1,OTUD7B,PKIA,PKIG,POLR1A,RAB23,SIN3A,SIRT6,SUFU,SUMO1,TMEM98,UFM1,YWHAZ_x000D_
GO:1902110	0.00138856	3.50787	22.9412	32	38	positive regulation of mitochondrial membrane permeability involved in apoptotic process	GO_BP	ACAA2,ATF2,ATP5IF1,BAK1,BAX,BCL2L11,BID,BLOC1S2,BNIP3,BNIP3L,BOK,CHCHD10,GCLC,GSK3A,GSK3B,HIP1R,HSPA1A,IER3,MIR29A,MPV17L,MUL1,RHOT1,RHOT2,RTL10,SLC25A4,SLC25A5,SLC25A6,SLC35F6,STPG1,TMEM14A,VDAC2,ZNF205_x000D_
GO:1902532	0.0013892	1.38852	233.257	262	388	negative regulation of intracellular signal transduction	GO_BP	ABCA7,ABL1,ABL2,ACKR3,ADIPOR1,AGT,AIDA,AJUBA,AKT1,AKT1S1,AMBP,APOE,ARHGAP12,ARHGAP24,ARHGAP35,ARHGAP42,ARHGAP44,ARHGEF2,ARMC10,ARRB2,ASH1L,ATAD5,ATF3,ATF4,ATM,ATP2B4,ATXN3,AZI2,BAG5,BANK1,BCL2,BCL2L1,BCL2L2,BCL6,BDKRB2,BID,BMAL1,BMP2,BMT2,BTN2A2,C1QTNF3,C3orf33,CACTIN,CARD19,CARD8,CASC2,CASP8,CASTOR1,CASTOR2,CASTOR3P,CAV1,CAVIN3,CCAR2,CCDC125,CCDC22,CCN3,CD2AP,CD44,CD74,CDC34,CDKN2D,CGNL1,CHP1,CH…
GO:0010458	0.00140476	Inf	7.84547	13	13	exit from mitosis	GO_BP	ANLN,CDC14A,CDC14B,CDC23,CDCA5,CDKN1B,CDKN1C,CHMP2A,CHMP4B,CHMP7,CLASP1,CLASP2,CTDP1,EPS8,KNTC1,MAD2L1BP,NFIA,NFIB,NPM2,PHB2,PPP1R9B,PPP2R2D,RPL24,SIRT2,SPAST,UBE2C,UBE2S,ZW10_x000D_
GO:0006388	0.00141141	Inf	7.84832	13	13	tRNA splicing, via endonucleolytic cleavage and ligation	GO_BP	C2orf49,CLP1,DDX1,FAM98A,FAM98B,RTCB,RTRAF,TRPT1,TSEN15,TSEN2,TSEN34,TSEN54,ZBTB8OS_x000D_
GO:0010225	0.00141141	Inf	7.84832	13	13	response to UV-C	GO_BP	BAK1,BCL3,BRCA2,DCUN1D3,ERCC5,MAP3K4,MDM2,PIERCE1,POLH,ST20,TP53,WRN,YY1_x000D_
GO:0016446	0.00141141	Inf	7.84832	13	13	somatic hypermutation of immunoglobulin genes	GO_BP	AICDA,EXO1,HMCES,MCM3AP,MLH1,MSH2,MSH6,PMS2,POLB,POLL,POLQ,SAMHD1,UNG_x000D_
GO:0043248	0.00141141	Inf	7.84832	13	13	proteasome assembly	GO_BP	ADRM1,ECPAS,OTUD6B,POMP,PSMD10,PSMD11,PSMD5,PSMD9,PSMG1,PSMG2,PSMG3,PSMG4,UBLCP1_x000D_
GO:0043928	0.00141141	Inf	7.84832	13	13	exonucleolytic catabolism of deadenylated mRNA	GO_BP	CNOT6,CNOT7,CNOT8,DCP2,DCPS,DIS3,EXOSC2,EXOSC3,EXOSC5,EXOSC7,EXOSC8,EXOSC9,NT5C3B_x000D_
GO:0051036	0.00141141	Inf	7.84832	13	13	regulation of endosome size	GO_BP	ALS2,BLOC1S1,BLOC1S2,BORCS5,BORCS6,BORCS7,BORCS8,CHMP3,KXD1,RAB11A,RAB5A,RILP,SNAPIN_x000D_
GO:0060213	0.00141141	Inf	7.84832	13	13	positive regulation of nuclear-transcribed mRNA poly(A) tail shortening	GO_BP	AGO2,BTG2,CNOT1,CNOT7,CPEB3,EIF4ENIF1,PABPC1,POLR2G,TNRC6A,TNRC6B,TNRC6C,TOB1,ZFP36_x000D_
GO:0120263	0.00141141	Inf	7.84832	13	13	positive regulation of heterochromatin organization	GO_BP	ATF7IP,ATF7IP2,CDK2,MORC2,MPHOSPH8,PPHLN1,RESF1,SETDB1,SETDB2,TASOR,TPR,TRIM28,ZNF304_x000D_
GO:0010586	0.00141773	11.2131	10.8519	17	18	miRNA metabolic process	GO_BP	AGO2,AGO4,AGT,AR,ATOH8,BCDIN3D,BMP2,BMP4,BMPR1A,DDX17,DDX5,DICER1,DIS3L2,DNM3OS,DROSHA,EGFR,EGR1,ELOB,ELOC,ETS1,FGF2,FOS,FOSL1,FOXA1,FOXO3,GATA3,GATA6,GNL3,HIF1A,HRAS,JUN,KHSRP,KLF4,KLF5,MALAT1,MRTFA,MRTFB,MYC,NCOR1,NCOR2,NEAT1,NFATC3,NFIB,NFKB1,NOTCH2,NR1H2,NR3C1,OIP5-AS1,PARN,PDGFB,PNPT1,POU2F1,POU5F1,PPARA,PPARD,PPARG,RARA,RC3H1,RC3H2,RELA,REST,SMAD1,SMAD3,SMAD4,SMAD6,SMARCA4,SND1,SOX9,SREBF1,…
GO:0009066	0.00144531	3.04251	27.1672	37	45	aspartate family amino acid metabolic process	GO_BP	AADAT,AASDHPPT,AASS,ADI1,ADSS2,APIP,ASNS,ASNSD1,ASRGL1,ASS1,ATF4,BHMT,BHMT2,DLST,ENOPH1,GCAT,GOT1,GOT2,MRI1,MSRA,MTAP,MTHFD1,MTHFD2L,MTHFR,MTR,MTRR,NAT8L,NIT2,PHGDH,PLOD2,PLOD3,RIDA,SDS,SDSL,SLC25A12,SLC25A13,SMS_x000D_
GO:0006744	0.00144881	11.1741	10.8669	17	18	ubiquinone biosynthetic process	GO_BP	ADCK2,COQ10A,COQ10B,COQ2,COQ3,COQ4,COQ5,COQ6,COQ7,COQ8B,COQ9,FDXR,NDUFA9,PDSS1,PDSS2,PPTC7,UBIAD1_x000D_
GO:0042407	0.00144881	11.1741	10.8669	17	18	cristae formation	GO_BP	ADCK1,AFG3L2,APOO,APOOL,CHCHD10,CHCHD3,CHCHD6,DNAJC11,IMMT,LETM1,MICOS10,MICOS13,OMA1,SAMM50,SLC25A46,TAFAZZIN,UQCC3_x000D_
GO:0045945	0.00144881	11.1741	10.8669	17	18	positive regulation of transcription by RNA polymerase III	GO_BP	AR,BAZ1B,BRF1,CHD8,DDX21,DEK,ELL,ERCC6,ICE1,ICE2,INHBA,MTOR,MYBBP1A,SF3B1,SMARCA5,ZC3H8,ZNF143_x000D_
GO:0061952	0.00144881	11.1741	10.8669	17	18	midbody abscission	GO_BP	CEP55,CHMP1A,CHMP1B,CHMP2A,CHMP2B,CHMP3,CHMP4A,CHMP4B,CHMP4C,CHMP5,CHMP6,CHMP7,KIF20A,MITD1,PDCD6IP,VPS4A,VPS4B_x000D_
GO:0080009	0.00144881	11.1741	10.8669	17	18	mRNA methylation	GO_BP	CBLL1,CMTR1,CMTR2,METTL14,METTL16,METTL3,METTL4,METTL8,NSUN2,PCIF1,TRMT10C,TRMT6,TRMT61A,TRMT61B,VIRMA,WTAP,ZC3H13_x000D_
GO:1901135	0.00148584	1.65835	100.01	119	168	carbohydrate derivative metabolic process	GO_BP	A4GALT,AADAT,AASS,AATF,ABCA2,ABCA7,ABCC5,ABCC6,ABCD1,ABHD10,ABHD14B,ABHD6,ABO,ACACA,ACACB,ACAT1,ACLY,ACOT1,ACOT11,ACOT2,ACOT7,ACOT8,ACOT9,ACP6,ACSF2,ACSF3,ACSL1,ACSL3,ACSL4,ACSL5,ACSM1,ACSM2A,ACSM2B,ACSM3,ACSM5,ACSS1,ACSS2,ADA,ADAL,ADAMTS12,ADAMTS13,ADAMTS7,ADCY3,ADCY6,ADCY9,ADK,ADPGK,ADSL,ADSS2,AGA,AGO2,AICDA,AK1,AK2,AK3,AK4,AK5,AKR1A1,AKR1B1,AKR1C1,AKR1C2,AKR1C3,AKR7A2,ALDH1A1,ALG1,ALG10,ALG10B…
GO:0007224	0.001503	2.15482	48.8418	62	81	smoothened signaling pathway	GO_BP	ARL13B,ARL3,ARMC9,B9D1,BBS7,BTRC,C2CD3,CC2D2A,CDK20,CDON,CENPJ,CHSY1,CIBAR1,CLUAP1,CPLANE2,CREBBP,CTNNA1,DCDC2,DISP1,DISP2,DLG5,DYNC2H1,DYRK2,DZIP1,DZIP1L,EFCAB7,ENPP1,EVC,EVC2,EXT1,FBXL17,FGFR2,FKBP8,FOXA1,GAS1,GAS8,GLI2,GLI3,GLIS2,GORAB,GPC2,GPR161,HERC4,HES1,HHAT,HHIP,HIPK1,HIPK2,HSPG2,IFT122,IFT140,IFT172,IFT20,IFT27,IFT52,IFT57,IFT80,IFT81,INTU,IQUB,KCTD21,KCTD6,KIAA0586,KIF7,MAP3K10,MEGF8,M…
GO:0006986	0.00157986	2.86649	28.9154	39	48	response to unfolded protein	GO_BP	ABCA7,ABCB10,AMFR,ATF3,ATF4,ATF6,ATF6B,BAG3,BAK1,BAX,BCL2L11,BFAR,BOK,CCND1,CHAC1,COPS5,CREB3,CREB3L2,CREB3L4,CREBRF,CREBZF,CTH,DAB2IP,DAXX,DDIT3,DDRGK1,DERL1,DERL2,DNAJA1,DNAJB1,DNAJB2,DNAJB4,DNAJB5,DNAJB9,DNAJC10,DNAJC3,DNAJC4,EDEM1,EDEM2,EDEM3,EIF2AK2,EIF2AK3,EIF2S1,ERLEC1,ERMP1,ERN1,ERO1A,ERP44,FAF2,FICD,HERPUD1,HERPUD2,HSF1,HSP90AA1,HSP90AB1,HSPA1A,HSPA1L,HSPA2,HSPA4,HSPA4L,HSPA5,HSPA8,HSPB1…
GO:0009060	0.00162182	6.63314	13.2346	20	22	aerobic respiration	GO_BP	ABCD1,ACLY,ACO1,ACO2,ADSL,AFG1L,AK4,ANTKMT,ARL2,ATP5F1A,ATP5F1B,ATP5F1C,ATP5F1D,ATP5F1E,ATP5F1EP2,ATP5ME,ATP5MF,ATP5MG,ATP5PB,ATP5PD,ATP5PF,ATP5PO,ATP7A,ATPSCKMT,BID,BLOC1S1,BNIP3,C2orf69,CAT,CCNB1,CDK1,CHCHD10,CHCHD2,COA6,COL6A1,COQ9,COX10,COX15,COX4I1,COX5A,COX5B,COX6A1,COX6B1,COX6C,COX7A2,COX7A2L,COX7B,COX7C,COX8A,CS,CYC1,CYCS,DGUOK,DHTKD1,DLAT,DLD,DLST,DNAJC15,DNAJC30,FH,FXN,GHITM,HIF1A,IDE,I…
GO:0008625	0.00163125	2.10671	50.7122	64	84	extrinsic apoptotic signaling pathway via death domain receptors	GO_BP	ARHGEF2,ATF3,BAD,BAG3,BAX,BCL2,BCL2L1,BEX3,BID,BLOC1S2,BMPR1B,BRCA1,CASP10,CASP8,CASP8AP2,CFLAR,CRADD,DAB2IP,DAPK1,DAXX,DDX3X,DEDD,DEDD2,DELE1,DIABLO,FADD,FAF1,FAIM,FEM1B,GABARAP,GPX1,GSK3B,HMGB2,HMOX1,ICAM1,ITPRIP,LGALS3,MADD,MOAP1,NF1,PARK7,PEA15,PIDD1,PIK3R1,PMAIP1,RAF1,RFFL,RNF34,SERPINE1,SKIL,SORT1,SP100,STK3,STK4,STX4,THBS1,TMBIM1,TNF,TNFAIP3,TNFRSF10A,TNFRSF10B,TNFRSF1A,TRADD,ZDHHC3_x000D_
GO:0043066	0.00164556	1.24387	507.005	548	841	negative regulation of apoptotic process	GO_BP	AARS1,AATF,ABL1,ACAA2,ACKR3,ACVR1,ADA,ADAM8,ADAR,ADNP,ADORA1,AGAP2,AGO4,AHI1,AKR1A1,AKR1B1,AKT1,ALKBH1,AMBRA1,ANGPT1,ANGPTL4,ANKLE2,ANXA1,ANXA4,ANXA5,APBB2,API5,APIP,AR,ARAF,AREL1,ARF4,ARG2,ARHGAP10,ARHGDIA,ARHGEF2,ARL6IP1,ARMC10,ASAH2,ASNS,ATAD3A,ATAD5,ATF4,ATF5,ATG5,AURKA,AURKB,AVEN,AXL,BABAM2,BAG1,BAG3,BAG4,BAG5,BAG6,BAK1,BARD1,BAX,BCL10,BCL11B,BCL2,BCL2L1,BCL2L12,BCL2L2,BCL3,BCL6,BDKRB2,BDNF,…
GO:0046434	0.00165245	1.56933	124.31	145	206	organophosphate catabolic process	GO_BP	ABCD1,ABHD12,ABHD12B,ABHD6,ACAT1,ACOT7,ADA,ADPGK,AMPD3,APP,ARL2,BPGM,CNP,COL6A1,DCTPP1,DDIT4,DERA,DHTKD1,DNPH1,DPYD,DUT,EIF6,ENO1,ENO2,ENO3,ENO4,ENPP1,ENPP2,ENPP3,ENPP6,ENTPD1,ENTPD4,ENTPD5,ENTPD6,ENTPD7,EP300,FHIT,FITM2,FKRP,FLCN,FOXK1,FOXK2,GALK1,GAPDH,GDA,GDE1,GDPD1,GIT1,GPCPD1,GPD1L,GPI,HDAC4,HIF1A,HINT1,HK1,HK2,HKDC1,HPRT1,IDH1,IER3,INPP5F,INSR,ITPA,JMJD8,KAT2B,LDHA,LDLR,LIPA,LIPC,LIPG,MBD4,…
GO:0008033	0.00166159	5.08663	15.6401	23	26	tRNA processing	GO_BP	AARS1,ADAT1,ADAT2,AKT1,ALKBH1,ALKBH8,ANKRD16,BCDIN3D,C2orf49,CDK5RAP1,CDKAL1,CLP1,CTU2,DALRD3,DDX1,DPH3,DTWD1,DTWD2,DUS1L,DUS2,DUS3L,DUS4L,ELAC1,ELAC2,ELP1,ELP2,ELP3,ELP4,ELP5,ELP6,FAM98A,FAM98B,FARS2,FTSJ1,GON7,GRSF1,GTPBP3,HSD17B10,KARS1,KTI12,LAGE3,LCMT2,LSM6,METTL1,METTL2A,METTL2B,METTL6,METTL8,MOCS3,MTFMT,MTO1,NAT10,NSUN2,NSUN3,NSUN6,OSGEP,OSGEPL1,PNPT1,POP1,POP4,POP5,POP7,PRORP,PTCD1,PUS1,P…
GO:0072384	0.00168467	6.59663	13.2636	20	22	organelle transport along microtubule	GO_BP	ACTR10,AGTPBP1,AP3B1,AP3D1,AP3M1,AP3M2,AP3S1,AP3S2,ARHGAP21,ARMCX3,BICD1,BICD2,BICDL1,BLOC1S1,BLOC1S2,BLOC1S3,BLOC1S4,BLOC1S5,BLOC1S6,BORCS5,BORCS6,BORCS7,BORCS8,CDC42,CDR2L,COPG1,COPG2,DTNBP1,FBXW11,FEZ1,FYCO1,HDAC6,HIF1A,HSBP1,HTT,KIF13A,KIF1C,KIF28P,KIF3A,KIF3B,KIF5B,KIFAP3,KXD1,LAMP1,LRPPRC,MAP1B,MAP1S,MAP2,MAPT,MECP2,MREG,NDE1,NDEL1,NEFL,OPA1,PAFAH1B1,PEX14,RAB1A,RAB6A,RASGRP1,RHOT1,RHOT2,SN…
GO:1901661	0.00169237	3.1948	24.7524	34	41	quinone metabolic process	GO_BP	ADCK2,AIFM2,AKR1A1,AKR1B1,AKR1C1,AKR1C2,AKR1C3,AKR7A2,CBR1,CBR4,COQ10A,COQ10B,COQ2,COQ3,COQ4,COQ5,COQ6,COQ7,COQ8B,COQ9,CRYZL1,CYP4F11,FDXR,GGCX,NDUFA9,NQO1,NQO2,PDSS1,PDSS2,PPTC7,SULT1C4,UBIAD1,VKORC1,VKORC1L1_x000D_
GO:0034067	0.00170303	4.27411	18.1115	26	30	protein localization to Golgi apparatus	GO_BP	ARFRP1,ARL1,ARL5A,ARL5B,BICD2,COG7,CSNK1D,GAK,GBF1,GCC2,GOLPH3,IFT20,OBSL1,OPTN,PACS1,PAQR3,RAB33B,RAB6A,RAB6B,RIPOR1,SYS1,TMED10,VPS13A,VPS13C,VPS13D,ZDHHC15_x000D_
GO:0043162	0.00170964	6.58251	13.2748	20	22	ubiquitin-dependent protein catabolic process via the multivesicular body sorting pathway	GO_BP	CHMP1A,CHMP1B,CHMP2A,CHMP2B,CHMP3,CHMP4A,CHMP4B,CHMP4C,CHMP5,CHMP6,CHMP7,HDAC6,HGS,MVB12A,MVB12B,NEDD4,PLAA,PTPN23,RNF115,RNF126,SNF8,STAM,STAM2,TOM1L1,TSG101,UBAP1,VPS25,VPS28,VPS36,VPS37A,VPS37B,VPS37C,VPS37D,VPS4A,VPS4B_x000D_
GO:0009083	0.00172518	6.57384	13.2818	20	22	branched-chain amino acid catabolic process	GO_BP	ACAD8,ACADSB,ACAT1,ALDH6A1,AUH,BCAT2,BCKDHB,BCKDK,DBT,DLD,ECHS1,HIBADH,HIBCH,HMGCL,HSD17B10,IVD,MCCC1,MCCC2,PPM1K,SLC25A44_x000D_
GO:0036092	0.00172518	6.57384	13.2818	20	22	phosphatidylinositol-3-phosphate biosynthetic process	GO_BP	ATG14,ATM,BECN1,FIG4,INPP4A,INPP4B,INPP5E,OCRL,PIK3C2A,PIK3C2B,PIK3C3,PIK3CA,PIK3CB,PIK3CD,PIK3R3,PIK3R4,PIKFYVE,SYNJ1,SYNJ2,UVRAG_x000D_
GO:0043574	0.00172518	6.57384	13.2818	20	22	peroxisomal transport	GO_BP	ABCD1,ABCD3,ABCD4,LONP2,PEX1,PEX12,PEX13,PEX14,PEX16,PEX19,PEX2,PEX26,PEX3,PEX5,PEX5L,PEX6,PEX7,RAB8B,TRIM37,USP9X_x000D_
GO:0045947	0.00172518	6.57384	13.2818	20	22	negative regulation of translational initiation	GO_BP	AGO2,ATF4,BANK1,EIF2AK1,EIF2AK3,EIF2AK4,EIF2S1,EIF3E,EIF4E2,EIF4EBP1,EIF4EBP2,FMR1,GIGYF2,LARP1,PAIP2,PAIP2B,RBM4,RPL13A,TPR,ZNF598_x000D_
GO:0048025	0.00172518	6.57384	13.2818	20	22	negative regulation of mRNA splicing, via spliceosome	GO_BP	C1QBP,DYRK1A,HNRNPA2B1,HNRNPK,NPM1,PCBP4,PTBP1,RBM10,RBM42,RBMX,RNPS1,SAP18,SFSWAP,SRSF10,SRSF12,SRSF4,SRSF6,SRSF7,SRSF9,U2AF2_x000D_
GO:1902018	0.00172518	6.57384	13.2818	20	22	negative regulation of cilium assembly	GO_BP	AKT1,CCP110,CDK10,CEP97,EVI5L,GDI2,KIF24,LIMK2,LPAR1,MAK,MAP4,MARCHF7,MPHOSPH9,ODF2L,TBC1D7,TCHP,TESK1,TRIM32,WDR44,YAP1_x000D_
GO:0042273	0.00172941	5.0597	15.6731	23	26	ribosomal large subunit biogenesis	GO_BP	BOP1,BRIX1,CINP,DDX18,DDX28,DHX30,EBNA1BP2,EIF6,FASTKD2,FTSJ3,GTF3A,GTPBP4,HEATR3,LAS1L,LTO1,MAK16,MALSU1,MDN1,MRPL20,MRTO4,NHP2,NIFK,NIP7,NLE1,NOC2L,NOL9,NOP16,NOP2,NOP53,NPM1,NSA2,NVL,PAK1IP1,PES1,PPAN,RBM34,RPF1,RPF2,RPL10,RPL10A,RPL11,RPL14,RPL23A,RPL26,RPL26L1,RPL35,RPL35A,RPL5,RPL6,RPL7,RPL7A,RPL7L1,RPLP0,RPLP0P6,RRP15,RRS1,RSL1D1,RSL24D1,SDAD1,SNU13,SURF6,TMA16,TRAF7,URB1,WDR12,WDR74,ZNF62…
GO:0090559	0.00175233	2.26249	42.8639	55	71	regulation of membrane permeability	GO_BP	ACAA2,ALKBH7,ARHGAP11B,ATF2,ATP5IF1,BAD,BAK1,BAX,BCL2,BCL2L1,BCL2L11,BCL2L2,BID,BLOC1S2,BNIP3,BNIP3L,BOK,CHCHD10,CLDN3,CNP,F11R,GCLC,GSK3A,GSK3B,HEG1,HIP1R,HK2,HSPA1A,IER3,LAPTM4B,MIR29A,MPV17L,MTOR,MUL1,NAIF1,PDCD6IP,PMAIP1,PPIF,PPM1K,RHOT1,RHOT2,RTL10,SLC25A4,SLC25A5,SLC25A6,SLC35F6,SLC9A1,SPG7,STPG1,THEM4,TJP2,TMEM14A,TP53,VDAC2,ZNF205_x000D_
GO:0050793	0.00177131	1.14885	1298.4	1361	2157	regulation of developmental process	GO_BP	AAMDC,ABCA1,ABCA12,ABCA5,ABCB10,ABCG1,ABI2,ABL1,ACACB,ACIN1,ACTB,ACTL6A,ACTR5,ACTR8,ACVR1,ACVR1B,ACVR2A,ACVR2B,ADA,ADAM10,ADAM12,ADAM8,ADAM9,ADAMTS1,ADAMTS12,ADAMTS7,ADAMTS9,ADCK1,ADD1,ADGRB2,ADGRL1,ADIPOR1,ADM,ADM2,ADNP,ADRB2,AFG3L2,AGER,AGGF1,AGO1,AGO2,AGO4,AGRN,AGT,AHI1,AKAP6,AKIRIN1,AKIRIN2,AKT1,AKT3,ALK,ALOX5,ALPK2,AMBRA1,AMIGO1,AMIGO2,AMOT,ANAPC2,ANGPT2,ANGPTL4,ANKH,ANKRD17,ANKRD2,ANKRD26,A…
GO:0006929	0.00177925	5.0406	15.6966	23	26	substrate-dependent cell migration	GO_BP	ADAM8,ANKS1A,ATP5F1B,CD2AP,CTTN,EPB41L5,FN1,ITGA11,ITGA2,ITGB1BP1,NCK1,NRP1,NTN1,OPHN1,PTPRC,ROBO1,SDCBP,SHTN1,SLIT2,SNAI2,STK4,STON1,VEGFC_x000D_
GO:0034138	0.00177925	5.0406	15.6966	23	26	toll-like receptor 3 signaling pathway	GO_BP	CAV1,COLEC12,F2RL1,FLOT1,HAVCR2,HCFC2,IKBKB,MAP3K7,OAS1,PELI1,RFTN1,RNF170,SRC,TICAM1,TIRAP,TLR3,TNF,TNFAIP3,TNIP2,TRAF6,UBQLN1,UNC93B1,WDFY1_x000D_
GO:0042059	0.00177925	5.0406	15.6966	23	26	negative regulation of epidermal growth factor receptor signaling pathway	GO_BP	CBL,CBLB,CHMP6,DAB2IP,DUSP3,EGFR,ERRFI1,GPRC5A,ITGA1,MVP,NUP62,PTPN2,PTPN3,PTPRJ,RAB7A,RNF115,RNF126,SNX6,SOCS4,SOCS5,TSG101,VPS25,ZFYVE28_x000D_
GO:1902455	0.00177925	5.0406	15.6966	23	26	negative regulation of stem cell population maintenance	GO_BP	ARID4A,ARID4B,BRMS1,BRMS1L,HDAC1,HDAC2,HNF1B,ING1,ING2,LOXL2,OGT,PAX2,PAX8,RBBP4,RBBP7,SAP130,SAP30,SAP30L,SIN3A,SINHCAF,SUDS3,TET1,ZNF706_x000D_
GO:1903421	0.00177925	5.0406	15.6966	23	26	regulation of synaptic vesicle recycling	GO_BP	ABCA13,ACTB,ACTG1,AP2M1,BTBD9,CDK5,CYFIP1,DGKQ,DNM3,GRIPAP1,LRRK2,NLGN1,OPHN1,PLAA,PPP3CB,PPP3CC,PRKN,ROCK1,SNCA,SNX9,SYT11,TOR1A,VAMP4_x000D_
GO:0007507	0.00179242	1.40205	210.423	237	349	heart development	GO_BP	ABCC9,ABL1,ACACB,ACADM,ACTN2,ACVR1,ACVR2B,ADAM15,ADAMTS1,ADAMTS5,ADAMTS6,ADAMTS9,ADAP2,ADGRG6,ADM,ADPRHL1,AHI1,AKAP13,AKAP6,ALPK2,ANK2,ANKRD1,ANKS6,AP1B1,AP2B1,APC,ARID2,ARL13B,ARRB2,ASB2,ASXL1,ATF2,ATG5,ATM,AXIN2,BASP1,BBS5,BBS7,BCOR,BICC1,BMP2,BMP4,BMPR1A,BMPR2,BORCS8,C2CD3,CACYBP,CAD,CALCRL,CALR,CASP3,CASP7,CASP8,CBY1,CC2D2A,CCDC39,CCDC40,CCM2,CCN1,CDC42,CDK1,CDKN1A,CDKN1B,CERT1,CHD7,CITED2,CL…
GO:0033554	0.00180959	1.70325	83.618	101	144	cellular response to stress	GO_BP	AATF,ABCA7,ABCB10,ABCC1,ABCD1,ABL1,ABRAXAS1,ACAA2,ACD,ACKR3,ACTB,ACTL6A,ACTR2,ACTR5,ACTR8,ADAM8,ADM,ADO,ADPRS,AEN,AFF4,AGAP3,AIFM1,AIFM2,AJUBA,AK4,AKIRIN2,AKR1B1,AKR1C3,AKT1,AKT3,ALDH3B1,ALKBH1,ALKBH2,ALKBH3,ALKBH7,ALKBH8,ALOX5,AMBRA1,AMFR,ANKRD1,ANKZF1,AP5S1,AP5Z1,APAF1,APBB1,APC,APEX1,APEX2,APLF,APTX,AQP11,AQP3,ARG2,ARHGEF10L,ARHGEF2,ARID1A,ARID1B,ARID2,ARIH1,ARL6IP5,ARMT1,ARNT,ASCC1,ASCC2,ASCC…
GO:0051493	0.00185697	1.82074	71.3717	87	119	regulation of cytoskeleton organization	GO_BP	ABI2,ABITRAM,ABL1,ABL2,ACTG1,ACTN2,ADD1,ADD3,AKAP13,AKAP9,ALMS1,AP1AR,APC,ARAP1,ARF1,ARF6,ARFGEF1,ARFIP1,ARFIP2,ARHGAP17,ARHGAP18,ARHGAP28,ARHGAP35,ARHGAP40,ARHGAP44,ARHGAP6,ARHGEF10,ARHGEF10L,ARHGEF18,ARHGEF2,ARHGEF5,ARHGEF7,ARL2,ARPC2,ARPC3,ARPC5,ARPC5L,ARPIN,ASAP3,ATAT1,ATXN7,AVIL,BAG4,BAIAP2,BAIAP2L1,BAIAP2L2,BBS4,BCAS3,BICD1,BICD2,BIN1,BMERB1,BRAF,BRCA1,BRK1,BST2,C9orf72,CAMSAP1,CAMSAP2,CAMS…
GO:0034605	0.00186578	2.70117	30.7724	41	51	cellular response to heat	GO_BP	ATM,ATR,ATXN3,BAG3,CDKN1A,CHORDC1,CLPB,CREBBP,CXCL10,DAXX,DHX36,DNAJB1,DNAJB6,DNAJC2,DNAJC7,EIF2S1,EP300,FGF1,GSK3B,HDAC2,HDAC6,HIKESHI,HMOX1,HSBP1,HSBP1L1,HSF1,HSP90AA1,HSP90AA2P,HSP90AA4P,HSP90AB1,HSP90AB2P,HSP90AB3P,HSP90AB4P,HSPA1A,HSPA1B,IER5,IRAK1,LYN,MAPKAPK2,MAPT,MTOR,NF1,PDCD6,PRKACA,PTGS2,RBBP7,SIRT1,SLU7,ST8SIA1,STAC,SUMO1,THBS1,TPR,TRPV1,TRPV4,VCP,YWHAE_x000D_
GO:0009134	0.00189099	1.92489	61.5791	76	102	nucleoside diphosphate catabolic process	GO_BP	ADPGK,APP,ARL2,BPGM,COL6A1,DDIT4,DHTKD1,EIF6,ENO1,ENO2,ENO3,ENO4,ENTPD1,ENTPD4,ENTPD5,ENTPD6,ENTPD7,EP300,FKRP,FLCN,FOXK1,FOXK2,GALK1,GAPDH,GIT1,GPI,HDAC4,HIF1A,HK1,HK2,HKDC1,IER3,INSR,JMJD8,KAT2B,LDHA,LIPA,MLST8,MLXIPL,MTOR,NCOR1,NT5E,NUDT18,NUDT5,NUDT9,NUPR1,OGDH,OGDHL,OGT,PFKFB2,PFKL,PFKM,PFKP,PGAM1,PGAM4,PGK1,PGM1,PKM,PPARA,PPP2CA,PRKAA1,PRKAA2,PRKACA,PRKAG1,PRKAG2,PRXL2C,PSEN1,SIRT6,SLC2A6,S…
GO:0051496	0.0018941	2.69737	30.7895	41	51	positive regulation of stress fiber assembly	GO_BP	ABL1,ARHGEF10,ARHGEF10L,ARHGEF5,BAG4,BRAF,CARMIL1,CCDC88A,CCN2,CD47,CDC42,EPHA1,EVL,FERMT2,FHOD1,ITGB1BP1,LIMCH1,LIMK1,LPAR1,MTOR,NF2,NRP1,PAK1,PFN2,PPM1E,PPM1F,PXN,RAC1,RHOA,RHOC,ROCK2,S100A10,SDC4,SERPINF2,SMAD3,SORBS3,TACR1,TESK1,TGFB3,TGFBR1,TPM1_x000D_
GO:0051783	0.00191774	1.70359	88.7463	106	147	regulation of nuclear division	GO_BP	ANAPC11,ANAPC15,ANAPC5,ANAPC7,APC,ATM,AURKA,AURKAIP1,AURKB,BIRC5,BMP4,BTC,BUB1,BUB1B,BUB3,CALR,CAV2,CCNB1,CDC16,CDC20,CDC23,CDC25C,CDC42,CDCA2,CDCA8,CDK5RAP2,CENPF,CHEK1,CUL3,CUL7,CUL9,DAPK3,DLGAP5,DUSP1,DYNC1LI1,EDN1,EGF,EREG,ESPL1,FBXO43,FBXO5,FBXW5,FZR1,GEN1,IK,INCENP,INSR,KIF20B,KLHL22,KNL1,KNTC1,L3MBTL1,LCMT1,LIF,LRP5,MAD2L1,MAD2L1BP,MAD2L2,MKI67,MTBP,NDC80,NEK2,NME6,NPM2,NSMCE2,NUF2,NUP62,O…
GO:0090398	0.00195464	1.86225	67.0125	82	111	cellular senescence	GO_BP	ABL1,AKT3,ARG2,ATM,B2M,BCL6,BMAL1,BMPR1A,BRCA2,CALR,CDK2,CDK6,CDKN1A,CDKN1B,CDKN2B,CGAS,CITED2,DNAJA3,EEF1E1,FBXO4,FBXO5,FZR1,GCH1,H2AX,HMGA1,HMGA2,HRAS,ID2,IGF1R,ING2,KAT5,KAT6A,LMNA,MAP2K1,MAP2K3,MAP2K4,MAP2K6,MAP2K7,MAP3K3,MAP3K5,MAPK10,MAPK11,MAPK14,MAPK8,MAPK9,MAPKAPK5,MNT,MORC3,NEK4,NEK6,NPM1,NSMCE2,NUAK1,NUP62,OPA1,PAWR,PLA2R1,PLK2,PML,PNPT1,PRKCD,PRMT6,PTEN,RBL1,RSL1D1,SIRT1,SIRT6,SMC5,SM…
GO:0043243	0.00195804	3.39795	22.3375	31	37	positive regulation of protein-containing complex disassembly	GO_BP	ACTN2,ADRB2,BNIP3,CALCOCO2,CARMIL1,CFL2,CRACD,DSTN,EIF5A,EIF5A2,EIF5AL1,F2RL1,FYCO1,GBA1,IGF1R,INSR,JMJD4,KATNB1,NES,PLEK,SEMA5A,SETX,SMCR8,SPAST,TNF,TOM1,TRPV4,UVRAG,WASHC2C,WDR1,WNK1_x000D_
GO:0045773	0.00195804	3.39795	22.3375	31	37	positive regulation of axon extension	GO_BP	ADNP,ANAPC2,BMPR2,CDH4,CDKL5,CXCL12,CYFIP1,DISC1,EIF4G2,FN1,GDI1,GOLGA4,L1CAM,LIMK1,MACF1,MAP1B,MAP3K13,MAPT,MEGF8,NRP1,NTN1,PAFAH1B1,RUFY3,SEMA5A,SEMA7A,SHTN1,SMURF1,SRF,TWF2,VEGFA,ZFYVE27_x000D_
GO:1902850	0.00204701	3.71956	19.8436	28	33	microtubule cytoskeleton organization involved in mitosis	GO_BP	AAAS,ABRAXAS1,ABRAXAS2,ARHGEF10,AURKA,AURKB,AURKC,BCCIP,BIRC5,CCDC61,CCNB1,CCSAP,CDC20,CDCA8,CDK1,CDK5RAP2,CENPA,CENPE,CENPH,CENPJ,CEP126,CEP192,CEP97,CHEK2,CHMP1A,CHMP1B,CHMP2A,CHMP2B,CHMP3,CHMP4A,CHMP4B,CHMP4C,CHMP5,CHMP6,CHMP7,CKAP5,CLASP1,CLASP2,CLTC,DCTN1,DCTN2,DCTN6,DLGAP5,DRG1,DYNC1H1,DYNLT1,EFHC1,EML1,EML3,ENKD1,ESPL1,FAM110A,FBXW11,FLNA,FSD1,GJA1,GNAI1,GOLGA2,GPSM1,GPSM2,HDAC3,HNRNPU,HSP…
GO:0043254	0.00205213	3.1464	24.0086	33	40	regulation of protein-containing complex assembly	GO_BP	ABCA1,ABCA3,ABITRAM,ABL1,ADD1,ADD3,AIDA,AJUBA,AKAP9,AMBRA1,ANKRA2,ANKRD27,APOE,ARF6,ARFGEF1,ARHGAP18,ARHGAP28,ARHGAP40,ARHGEF5,ARHGEF7,ARL2,ARPC2,ARPC3,ARPC5,ARPC5L,ATAT1,ATF7IP,ATM,ATR,AVIL,BAG4,BAIAP2,BAIAP2L1,BAIAP2L2,BAK1,BAX,BBS10,BBS4,BCL2L11,BID,BIK,BIN1,BIRC2,BMF,BRCC3,BRK1,CAMSAP1,CAMSAP2,CAMSAP3,CAND1,CAPG,CAPZA1,CAPZA2,CAPZB,CARD8,CARMIL1,CDC42,CDC42EP1,CDC42EP3,CDC42EP4,CDC42EP5,CDK5R…
GO:0006665	0.00212508	1.63396	100.821	119	167	sphingolipid metabolic process	GO_BP	A4GALT,ABCA12,ABCA2,ABCA8,ACER3,AGK,ALDH3B1,ARV1,ASAH1,ASAH2,ASAH2B,B3GALNT1,B3GALT1,B3GALT2,B4GALT3,B4GALT4,B4GALT5,B4GALT6,BAX,CCN1,CERK,CERS2,CERS4,CERS5,CERS6,CERT1,CLN6,CLN8,CPTP,CREM,CSNK1G2,DEGS1,ELOVL1,ELOVL2,ELOVL5,ELOVL6,ELOVL7,ENPP2,FADS3,FUT9,GALC,GBA1,GBA2,GBA3,GLA,GLB1,GLTP,GM2A,HACD1,HACD2,HACD3,HACD4,HEXA,HEXB,ITGB8,KDSR,KIT,LARGE1,M6PR,NAAA,NAGLU,NEU1,NEU3,NSMAF,ORMDL1,ORMDL2,ORM…
GO:0007254	0.00212628	3.70285	19.8792	28	33	JNK cascade	GO_BP	AGER,AIDA,AMBP,ANKRD6,APP,ARHGEF6,ATF2,AXIN1,BECN1,CCN2,CDC42,CDC42EP5,COPS5,CRK,CRKL,CYLD,DAB2IP,DACT1,DAXX,DNAJA1,DUSP10,DUSP16,DUSP19,DUSP22,DUSP3,DUSP9,DVL2,DVL3,EDAR,EGFR,EPHB1,ERCC6,F2RL1,FKTN,FZD7,GADD45A,GADD45B,GADD45G,GPS1,GPS2,GRIK2,GSTP1,HACD3,HDAC3,HIPK2,HIPK3,HMGB1,HRAS,IGF1R,IRAK1,IRAK4,ITCH,KLHL31,LRRK2,LTBR,MAP1LC3A,MAP2K4,MAP2K7,MAP3K10,MAP3K11,MAP3K12,MAP3K13,MAP3K20,MAP3K5,MAP…
GO:0009167	0.0022156	3.68473	19.9178	28	33	purine ribonucleoside monophosphate metabolic process	GO_BP	ADA,ADK,ADSL,ADSS2,AK1,AK2,AK3,AK4,AMPD2,AMPD3,APRT,ATIC,CARD11,CASK,DLG1,DLG2,GART,GDA,GMPR2,GMPS,GUK1,HPRT1,IMPDH1,IMPDH2,MAGI3,MPP1,NT5C,NT5C2,NT5E,NUDT2,PAICS,PFAS,PNP,PPAT,TJP2_x000D_
GO:0043149	0.00222475	10.5587	10.2467	16	17	stress fiber assembly	GO_BP	ABL1,ACTG1,ALMS1,ARAP1,ARHGAP28,ARHGAP6,ARHGEF10,ARHGEF10L,ARHGEF18,ARHGEF5,ARRB1,ASAP3,BAG4,BBS4,BRAF,CARMIL1,CCDC88A,CCN2,CD47,CDC42,CGNL1,CLASP1,CLASP2,CORO2B,CUL3,DLC1,DNM2,EPHA1,EVL,F11R,FAM171A1,FERMT2,FHDC1,FHOD1,INPP5K,ITGB1BP1,ITGB5,KCTD13,LIMCH1,LIMK1,LPAR1,MET,MKKS,MTOR,NF2,NRP1,PAK1,PAK2,PDLIM1,PFN1,PFN2,PHACTR1,PHLDB2,PIK3R1,PIK3R2,PPFIA1,PPM1E,PPM1F,PTGER4,PTK2B,PXN,RAC1,RHOA,RHOC,R…
GO:0006622	0.00222706	3.68246	19.9226	28	33	protein targeting to lysosome	GO_BP	AP3B1,AP3M1,AP4M1,ATG14,BECN1,CLU,GCC2,GGA3,GNPTAB,GNPTG,HGS,HSPA8,LAMP2,M6PR,NAGPA,NCOA4,NEDD4,PIK3C3,PIK3R4,PXK,RAB7A,SCARB2,SNX16,SORT1,VPS4A,VPS53,VPS54,ZFYVE16_x000D_
GO:2000059	0.00224802	10.5399	10.2539	16	17	negative regulation of ubiquitin-dependent protein catabolic process	GO_BP	BAG5,BAG6,CAMLG,CCAR2,CSNK2A1,CSNK2A2,DDRGK1,EIF3H,FHIT,GIPC1,HFE,HIPK2,HSP90AB1,MAP1A,MTM1,N4BP1,NOP53,OGT,PARK7,PBK,PDCL3,PHF20L1,PML,PRMT6,PSEN1,QRICH2,RPL11,RPL23,RPL5,RPS7,RYBP,SGTA,SHH,SMARCC1,STYX,SUFU,TAF1,TAF9,TLK2,TRIM39,UBXN1,UCHL5,USP14,USP38,USP5,USP7,USP9X,WAC_x000D_
GO:0051893	0.00225787	2.7801	28.3639	38	47	regulation of focal adhesion assembly	GO_BP	ABL1,ACTG1,ARHGAP6,CAMSAP3,CLASP1,CLASP2,COL16A1,CORO1C,DAPK3,DLC1,DMTN,DUSP22,DUSP3,EFNA5,EPB41L5,FAM107A,FERMT2,FMN1,GREM1,ITGB1BP1,LDB1,LIMCH1,LIMS1,MACF1,MAP4K4,MMP14,NRP1,PEAK1,PHLDB2,POLDIP2,PPM1F,PTEN,PTK2,PTPRA,PTPRJ,RAC1,RCC2,RHOA,ROCK1,ROCK2,S100A10,SDC4,SLC9A1,SLK,SMAD3,SRC,THBS1,TLN1,TSC1,VCL,VEGFA,WDPCP_x000D_
GO:0070198	0.0022618	10.5288	10.2582	16	17	protein localization to chromosome, telomeric region	GO_BP	ACD,ATR,ATRX,BRCA2,CCT2,CCT3,CCT4,CCT5,CCT6A,CCT7,CCT8,DKC1,GNL3,GNL3L,MACROH2A1,NABP2,PINX1,POT1,SPDYA,TCP1,TERF1,TERF2,TERF2IP,TINF2,TNKS,TNKS2,TPP1,WRAP53,XRCC5,ZNF827_x000D_
GO:0090162	0.00226709	10.5246	10.2598	16	17	establishment of epithelial cell polarity	GO_BP	AMOT,ARF6,CAMSAP3,CDC42,CYTH1,CYTH3,FAT1,FBF1,FERMT1,FRMD4A,FRMD4B,GOLPH3,HES1,IFT20,LAMA1,MSN,MYO18A,MYO9A,OPHN1,PARD3,PKD1,PTK7,RHOA,SH3BP1,SHH,SIPA1,SIPA1L3,SYNE4,TTC8,WNT5A_x000D_
GO:0002098	0.00227805	10.5159	10.2632	16	17	tRNA wobble uridine modification	GO_BP	ALKBH8,CTU2,DPH3,ELP1,ELP2,ELP3,ELP4,ELP5,ELP6,GTPBP3,KTI12,MOCS3,MTO1,TRMT9B,TRMU,URM1_x000D_
GO:0035970	0.00227805	10.5159	10.2632	16	17	peptidyl-threonine dephosphorylation	GO_BP	DUSP1,DUSP10,DUSP18,DUSP5,PDP1,PGAM5,PPM1A,PPM1B,PPM1D,PPM1E,PPM1F,PPM1G,PPM1K,PPP2CA,PPP2CB,PPP5C_x000D_
GO:0043923	0.00227805	10.5159	10.2632	16	17	positive regulation by host of viral transcription	GO_BP	CCNT1,CDK9,CHD1,CTDP1,EP300,JUN,LEF1,NUCKS1,RRP1B,SMARCA4,SMARCB1,SNW1,SP1,TAF11,TFAP4,ZNF639_x000D_
GO:0060382	0.00227805	10.5159	10.2632	16	17	regulation of DNA strand elongation	GO_BP	ACTL6A,ACTR5,ACTR8,INO80,INO80B,INO80C,INO80D,INO80E,MCRS1,NFRKB,NUCKS1,POT1,RUVBL1,RUVBL2,UCHL5,YY1_x000D_
GO:0071025	0.00227805	10.5159	10.2632	16	17	RNA surveillance	GO_BP	DXO,EXOSC10,EXOSC2,EXOSC3,EXOSC5,EXOSC6,EXOSC7,EXOSC8,EXOSC9,PELO,SUPV3L1,TRNT1,WDR82,XRN1,ZC3H4,ZCCHC7_x000D_
GO:0071360	0.00227805	10.5159	10.2632	16	17	cellular response to exogenous dsRNA	GO_BP	CAV1,CGAS,COLEC12,DHX9,FLOT1,IFIH1,IFIT1,IRF3,MAVS,MUL1,PQBP1,RALB,RIGI,STING1,TLR3,ZCCHC3_x000D_
GO:1902969	0.00227805	10.5159	10.2632	16	17	mitotic DNA replication	GO_BP	BCL6,BRCA2,CDC45,FGFR1,GINS1,GINS3,LIG1,MCM3,MCM4,MCM6,POLA1,RAD51,RECQL5,RTF2,TK1,ZMPSTE24_x000D_
GO:1903830	0.00227805	10.5159	10.2632	16	17	magnesium ion transmembrane transport	GO_BP	CLDN16,CNNM2,CNNM4,MAGT1,MMGT1,MRS2,NIPA1,NIPA2,NIPAL1,NIPAL2,NIPAL3,SLC41A1,SLC41A2,SLC41A3,TUSC3,ZDHHC13_x000D_
GO:1904294	0.00227805	10.5159	10.2632	16	17	positive regulation of ERAD pathway	GO_BP	ATXN3,BAG6,BCAP31,CAV1,HERPUD1,NFE2L2,RNF185,RNFT1,RNFT2,SGTA,TMEM259,TMX1,UBQLN1,UBQLN2,USP13,WFS1_x000D_
GO:0001881	0.00227993	2.77742	28.3747	38	47	receptor recycling	GO_BP	ALS2,ANXA2,AP1AR,ARAP1,ARFGEF2,CAMLG,CHMP5,CTSD,ECE1,EHD3,EPS15,INPP5F,KIF16B,LAMTOR1,LDLR,LMTK2,NSF,OPTN,PEX1,PEX12,PEX2,PEX5,PEX6,PHETA1,PHETA2,PLEKHA3,PLEKHJ1,PSEN1,PTPN1,PTPN2,RAB11B,RAB29,REP15,SCRIB,SNCA,TBC1D16,USP9X,VAMP3_x000D_
GO:0043666	0.00227993	2.77742	28.3747	38	47	regulation of phosphoprotein phosphatase activity	GO_BP	BOD1,CALM1,CALM2,CALM3,CRY2,FKBP1A,GNA12,GSK3B,HSP90AB1,HSP90B1,HTT,IKBKB,ITGA1,LGALS3,MAGI2,MASTL,MGAT5,MTOR,NUAK1,PDGFRB,PPP1R12A,PPP1R15A,PPP1R15B,PPP1R2,PPP1R2B,PPP1R2P1,PPP4R4,PPP6R1,PPP6R2,PPP6R3,PTPA,PTPRC,ROCK1,ROCK2,STYXL1,TIPRL,TNF,TSC1_x000D_
GO:1903828	0.00228103	1.60037	107.376	126	178	negative regulation of protein localization	GO_BP	ABHD17A,ABHD17B,ABHD17C,ACTN2,ADTRP,AKT1,ANGPT1,ANKRD13A,AP2M1,APOE,ARF6,ASTN2,BAG4,BARD1,BCL2L1,BTF3,C11orf65,CCN3,CDK5,CDK9,CHP1,CLDN18,CLTC,COMMD1,CORO2B,CSK,CTNNA1,DAB2,DCLK1,DCLK2,DERL2,DMTN,DNAJA1,DPH3,ENY2,ERLEC1,ERP29,F2R,F2RL1,FBXO4,FERMT1,FLCN,FOXO1,FRMD4A,GBP1,GDI1,GDI2,GOPC,GRIPAP1,GSK3B,HADH,HMGCR,IL12A,ILRUN,INHBB,INPP5E,INPP5K,INSIG1,IRS1,ITGB1BP1,JAGN1,KCNE1,KLF7,LATS1,LATS2,LEPRO…
GO:0009181	0.00229745	1.94777	57.3531	71	95	purine ribonucleoside diphosphate catabolic process	GO_BP	ADPGK,APP,ARL2,BPGM,COL6A1,DDIT4,DHTKD1,EIF6,ENO1,ENO2,ENO3,ENO4,ENTPD4,EP300,FKRP,FLCN,FOXK1,FOXK2,GALK1,GAPDH,GIT1,GPI,HDAC4,HIF1A,HK1,HK2,HKDC1,IER3,INSR,JMJD8,KAT2B,LDHA,LIPA,MLST8,MLXIPL,MTOR,NCOR1,NT5E,NUDT18,NUDT9,NUPR1,OGDH,OGDHL,OGT,PFKFB2,PFKL,PFKM,PFKP,PGAM1,PGAM4,PGK1,PGM1,PKM,PPARA,PPP2CA,PRKAA1,PRKAA2,PRKACA,PRKAG1,PRKAG2,PRXL2C,PSEN1,SIRT6,SLC2A6,SLC4A4,STAT3,TIGAR,TPI1,UCP2,ZBTB20…
GO:0170034	0.00230115	2.46731	34.4118	45	57	L-amino acid biosynthetic process	GO_BP	AASDHPPT,AASS,ADI1,ALDH18A1,APIP,ASL,ASNS,ASNSD1,ASS1,BHMT,BHMT2,CTH,DHFR,DHFR2,ENOPH1,GGT1,GLS,GLUD1,GLUD2,GLUL,GOT1,GOT2,MRI1,MTAP,MTHFD1,MTHFD2L,MTHFR,MTR,MTRR,NAGS,OAT,PARK7,PHGDH,PLOD2,PLOD3,PSAT1,PSPH,PYCR2,PYCR3,SEPHS1,SEPHS2,SERINC3,SERINC5,SHMT1,SHMT2_x000D_
GO:0000470	0.00232326	Inf	7.24057	12	12	maturation of LSU-rRNA	GO_BP	BOP1,DDX18,EIF6,FTSJ3,GTPBP4,LAS1L,MAK16,NHP2,NIFK,NOL9,NOP2,NSA2,PES1,RBM34,RPF1,RPF2,RPL10A,RPL35,RPL7,RPL7A,RPL7L1,RRP15,RSL1D1,SNU13,URB1,WDR12,ZNHIT3,ZNHIT6_x000D_
GO:0006914	0.00233402	2.39919	35.1951	46	59	autophagy	GO_BP	ABL1,ABL2,ACBD5,ADRB2,AKT1,AMBRA1,ANXA7,AP4M1,ARFIP2,ARL8B,ARSB,ATF6,ATG10,ATG12,ATG13,ATG14,ATG16L1,ATG16L2,ATG2A,ATG2B,ATG3,ATG4A,ATG4B,ATG4C,ATG5,ATG7,ATM,ATP13A2,ATP2A2,ATP5IF1,ATP6V0A1,ATP6V0A2,ATP6V0B,ATP6V0D1,ATP6V0E1,ATP6V0E2,ATP6V1A,ATP6V1B2,ATP6V1C1,ATP6V1D,ATP6V1E1,ATP6V1E2,ATP6V1G1,ATP6V1G2,ATP6V1H,AUP1,BAD,BAG3,BCAS3,BCL2,BECN1,BMF,BNIP3,BNIP3L,BOK,C19orf12,C9orf72,CALCOCO2,CALM1,CAM…
GO:0009086	0.00233884	Inf	7.2446	12	12	methionine biosynthetic process	GO_BP	ADI1,APIP,BHMT,BHMT2,ENOPH1,MRI1,MTAP,MTHFD1,MTHFD2L,MTHFR,MTR,MTRR_x000D_
GO:0016479	0.00233884	Inf	7.2446	12	12	negative regulation of transcription by RNA polymerase I	GO_BP	ACTR6,BAZ2A,BEND3,CREBBP,DDX21,DEDD,FLNA,MACROH2A1,MACROH2A2,MAF1,NOP53,SMARCA5_x000D_
GO:0031293	0.00233884	Inf	7.2446	12	12	membrane protein intracellular domain proteolysis	GO_BP	ADAM9,APH1A,APH1B,MBTPS1,MBTPS2,MMP7,NCSTN,PSENEN,RHBDD1,SPPL2A,SPPL2B,TGFB1_x000D_
GO:0034058	0.00233884	Inf	7.2446	12	12	endosomal vesicle fusion	GO_BP	ANKFY1,SAMD9,SPHK1,TGFBRAP1,VPS11,VPS16,VPS18,VPS33A,VPS39,VPS41,VPS4A,VPS8_x000D_
GO:0034454	0.00233884	Inf	7.2446	12	12	microtubule anchoring at centrosome	GO_BP	BBS4,CCDC120,CCDC68,CEP19,DCTN1,GSK3B,HOOK3,KIF3A,MAP1S,NIN,NINL,PCM1_x000D_
GO:0036295	0.00233884	Inf	7.2446	12	12	cellular response to increased oxygen levels	GO_BP	ATG7,ATP6AP1,ATP6V0A2,ATP6V0D1,ATP6V1A,ATP6V1G1,CAV1,CCDC115,FAS,FOXO1,NOX1,TMEM199_x000D_
GO:0036490	0.00233884	Inf	7.2446	12	12	regulation of translation in response to endoplasmic reticulum stress	GO_BP	DDX3X,DNAJC3,EIF2AK2,EIF2AK3,EIF2AK4,EIF2S1,EIF4G1,NCK1,NCK2,PPP1R15A,SESN2,TMED2_x000D_
GO:0042276	0.00233884	Inf	7.2446	12	12	error-prone translesion synthesis	GO_BP	MAD2L2,POLD2,POLD3,POLE2,POLH,POLI,POLK,POLQ,PRIMPOL,REV1,REV3L,USP1_x000D_
GO:0042797	0.00233884	Inf	7.2446	12	12	tRNA transcription by RNA polymerase III	GO_BP	GTF3C1,GTF3C2,GTF3C3,GTF3C4,GTF3C5,GTF3C6,POLR2E,POLR2F,POLR2L,POLR3A,POLR3D,POLR3E_x000D_
GO:0043476	0.00233884	Inf	7.2446	12	12	pigment accumulation	GO_BP	ANKRD27,AP1G1,AP1M1,AP3D1,BLOC1S3,BLOC1S5,BLOC1S6,CD63,RAB32,RAB38,SHROOM2,SHROOM3_x000D_
GO:0070202	0.00233884	Inf	7.2446	12	12	regulation of establishment of protein localization to chromosome	GO_BP	CCT2,CCT3,CCT4,CCT5,CCT6A,CCT7,CCT8,DKC1,SPIDR,TCP1,TERF1,WRAP53_x000D_
GO:0090435	0.00233884	Inf	7.2446	12	12	protein localization to nuclear envelope	GO_BP	INTS13,LMNA,LMNB1,LMNB2,NUP155,NUP54,NUTF2,OSBPL8,PLK1,TMEM147,TOR1AIP1,TOR1AIP2_x000D_
GO:0140627	0.00233884	Inf	7.2446	12	12	ubiquitin-dependent protein catabolic process via the C-end degron rule pathway	GO_BP	CUL2,CUL4A,DCAF12,FEM1A,FEM1B,FEM1C,KLHDC1,KLHDC10,KLHDC2,KLHDC3,RBX1,TRPC4AP_x000D_
GO:1900152	0.00233884	Inf	7.2446	12	12	negative regulation of nuclear-transcribed mRNA catabolic process, deadenylation-dependent decay	GO_BP	CSDE1,DHX9,HNRNPD,HNRNPU,IGF2BP1,PABPC1,PAIP1,SYNCRIP,TENT4A,TENT4B,TOB1,YBX1_x000D_
GO:2001046	0.00233884	Inf	7.2446	12	12	positive regulation of integrin-mediated signaling pathway	GO_BP	CD63,EMP2,FLNA,LAMA1,LAMA2,LAMB1,LAMB2,LAMC1,LIMS1,LIMS2,LOXL3,NID1_x000D_
GO:0010562	0.00235231	1.25813	423.809	460	702	positive regulation of phosphorus metabolic process	GO_BP	ABI1,ABL1,ACSL3,ACVR1,ACVR2A,ADAM17,ADAM9,ADNP,ADORA1,ADRB2,ADTRP,AGAP2,AGER,AGT,AKAP9,AKT1,AKTIP,ALK,ALS2,AMBRA1,ANG,ANGPT1,ANKLE2,APP,AR,ARAF,AREG,ARHGEF2,ARHGEF5,ARRB1,ARRB2,ATF2,ATG14,ATP2B4,AXIN1,AXIN2,AXL,BAD,BAG4,BANK1,BCAR3,BCL10,BCL2,BDNF,BEND3,BMP2,BMP4,BRAF,BRAT1,BTBD10,C3,CAB39,CACUL1,CALM1,CALM2,CALM3,CAMK1,CAMKK2,CAMTA1,CAPN2,CARD10,CAV1,CCDC88A,CCN1,CCND1,CCND2,CCND3,CCNY,CD24,CD40…
GO:0016050	0.00235914	1.88212	61.8055	76	103	vesicle organization	GO_BP	ABCA1,AGFG1,AKTIP,ALS2,ANKFY1,ANKRD27,ANXA1,ANXA2,AP1B1,AP1G1,AP1M1,AP1S1,AP1S2,AP1S3,AP2M1,AP3B1,AP3D1,AP3M1,AP3M2,AP3S1,AP3S2,APOE,AQP11,ARFGAP2,ARFGAP3,ARFGEF2,ARL8B,ATP13A2,ATP6AP1,ATP6AP2,ATP6V0A1,ATP6V0A4,ATP6V0B,ATP6V0D1,ATP6V1A,ATP6V1B2,ATP6V1C1,ATP6V1D,ATP6V1E1,ATP6V1F,ATP6V1G1,ATP6V1G2,ATP6V1H,BACE2,BCL2,BET1,BLOC1S1,BLOC1S2,BLOC1S3,BLOC1S4,BLOC1S5,BLOC1S6,C2CD5,CAV1,CAV2,CC2D1A,CCDC136…
GO:0000380	0.00238784	2.16802	44.0713	56	73	alternative mRNA splicing, via spliceosome	GO_BP	CDK13,CELF1,DDX17,DDX5,DHX9,ESRP2,FMR1,HNRNPA1,HNRNPL,HNRNPM,HNRNPU,HNRNPUL1,HNRNPUL2,KHDRBS1,KHDRBS3,MAGOH,NCBP1,NCBP2,NSRP1,PQBP1,PTBP1,PUF60,RBFOX1,RBFOX2,RBM15,RBM15B,RBM17,RBM25,RBM4,RBM47,RBM5,RBM7,RBM8A,RBMX,RBPMS,REST,RNPS1,RSRC1,SAP18,SCNM1,SFPQ,SFSWAP,SLU7,SMU1,SRSF1,SRSF12,SRSF2,SRSF6,SRSF9,STRAP,THRAP3,TIA1,TRA2B,WTAP,YTHDC1,ZBTB7A_x000D_
GO:1903900	0.00240049	1.79244	71.8138	87	119	regulation of viral life cycle	GO_BP	ADAR,ADARB1,AICDA,APOBEC3C,APOBEC3F,APOBEC3G,AXL,BANF1,BCL2,BST2,CD74,CIITA,CNOT7,CSNK2B,CXCL8,DDB1,DDX3X,DDX5,EIF2AK2,FAM111A,FMR1,FURIN,GSN,HACD3,HMGA2,HMGB1,HS3ST5,IFI16,IFIH1,IFIT1,IFIT5,IFITM1,IFITM3,ILF3,INPP5K,ISG15,ISG20,KPNA2,KPNA6,LAMP3,LARP1,LGALS1,LRRC15,LY6E,MAVS,MID2,MORC2,MPHOSPH8,MX1,N4BP1,NECTIN2,NOTCH1,OAS1,OAS2,OAS3,P4HB,PABPC1,PDE12,PKN2,PLSCR1,PPIA,PPID,PPIE,PPIH,PROX1,PTX3,R…
GO:0016226	0.00246957	4.10936	17.5078	25	29	iron-sulfur cluster assembly	GO_BP	ABCB7,BOLA1,BOLA2B,BOLA3,CIAO1,CIAO2A,CIAO2B,CIAO3,CIAPIN1,FXN,GLRX3,GLRX5,HSCB,HSPA9,IBA57,ISCA1,ISCA2,ISCU,LYRM4,NDOR1,NDUFAB1,NFS1,NFU1,NUBP2,NUBPL_x000D_
GO:0045724	0.00246957	4.10936	17.5078	25	29	positive regulation of cilium assembly	GO_BP	ARHGAP35,ATMIN,BBS4,CCDC88A,CCP110,CENPJ,CEP120,CEP135,CROCC,DYNLL1,DZIP1,ENTR1,GSK3B,HTT,IFT20,IFT88,KCTD17,MARK4,MNS1,PPP1R35,RP1,SEPTIN7,SEPTIN9,TAPT1,WRAP73_x000D_
GO:1990542	0.00248324	2.63852	30.1534	40	50	mitochondrial transmembrane transport	GO_BP	ABCB7,ABCB8,AFG3L2,AIFM1,CCDC51,CHCHD4,COL6A1,CPT1A,CPT1B,CPT2,DNAJC15,DNAJC19,GHITM,GRPEL1,GRPEL2,HSPD1,LETM1,MAIP1,MCU,MCUB,MCUR1,MICU1,MICU2,MICU3,MPC1,MPC2,MRPL18,MRS2,PMPCB,PNPT1,ROMO1,SFXN1,SFXN2,SFXN3,SFXN4,SFXN5,SLC25A1,SLC25A12,SLC25A13,SLC25A15,SLC25A16,SLC25A18,SLC25A20,SLC25A21,SLC25A22,SLC25A23,SLC25A24,SLC25A26,SLC25A28,SLC25A3,SLC25A33,SLC25A36,SLC25A37,SLC25A38,SLC25A39,SLC25A4,SL…
GO:0033157	0.00250039	6.28896	12.6425	19	21	regulation of intracellular protein transport	GO_BP	AKAP5,ANGPT1,ANP32B,ARHGAP44,ATP13A2,B3GAT3,BAG3,BARD1,BCAP31,BMP4,BRSK2,CAMK1,CD81,CDC42,CDH1,CDK1,CDK5,CEP131,CEP290,CHCHD4,CHP1,CTDSPL2,DERL2,DMAP1,DNAJC27,ECT2,EDEM1,EDEM2,EFCAB7,EMD,EP300,ERGIC3,ERLEC1,FERMT1,FLNA,FRAT1,FRAT2,GAS6,GCC2,GLI3,GRIPAP1,GSK3B,HDAC3,HSP90AA1,HYAL2,ICE1,INSIG1,IPO5,JAK2,JUP,KIF20B,LCP1,MAPK14,MAVS,MDFIC,MDM2,NDEL1,NF1,NUP54,NUP58,OAZ1,OAZ2,OAZ3,OS9,PARK7,PCM1,PCNT,…
GO:0007420	0.00251001	1.26376	400.979	436	665	brain development	GO_BP	AARS1,ABAT,ABL1,ACTB,ADGRG1,AFF2,AGTPBP1,AHI1,AK8,AKIRIN2,AKNA,AKT3,ALDH1A3,ALK,AMIGO1,AMIGO2,ANAPC7,ANP32B,ANXA3,APAF1,APP,ARCN1,ARHGAP11B,ARHGAP35,ARL13B,ARNT2,ASPM,ATAT1,ATF2,ATF5,ATG16L1,ATIC,ATM,ATP2B4,ATP5PB,ATP5PF,ATP7A,ATRN,ATRX,ATXN1,ATXN1L,AXL,B2M,B4GALT2,BAG6,BASP1,BAX,BBS1,BBS2,BBS4,BBS7,BCL11B,BCL2,BCR,BMERB1,BMI1,BMP2,BMP4,BMPR1A,BNIP3,BPTF,BRCA2,BRINP1,BTBD3,BTG2,C12orf57,C21orf91,…
GO:0006360	0.00255232	6.26908	12.6584	19	21	transcription by RNA polymerase I	GO_BP	ACTR6,ATF4,BAZ1B,BAZ2A,BEND3,BNC1,CARM1,CAVIN1,CREBBP,DDX11,DDX21,DEDD,DEK,DHX33,EIF2AK3,ERBB2,ERCC2,ERCC6,FLNA,GTF2H1,GTF2H5,HEATR1,IPPK,LYAR,MACROH2A1,MACROH2A2,MAF1,MARS1,MTOR,MYBBP1A,NCL,NOL11,NOP53,PHF8,PIH1D1,POLR1A,POLR1B,POLR1C,POLR1D,POLR1E,POLR1F,POLR1G,POLR1H,POLR2E,POLR2F,POLR2H,POLR2K,POLR2L,PRR7,PWP1,RRN3,SF3B1,SIRT7,SMARCA4,SMARCA5,SMARCB1,SPTY2D1,TAF1,TAF1A,TAF1B,TAF1C,TCOF1,TTF1,…
GO:0030521	0.00255398	2.63135	30.1858	40	50	androgen receptor signaling pathway	GO_BP	AR,ARID1A,DAB2,DAXX,DDX17,DDX5,DNAJA1,EP300,FKBP4,FOXP1,HDAC1,HDAC6,KDM1A,KDM3A,KDM4C,MAPK1,NCOR1,NCOR2,NKX3-1,PARK7,PHB1,PIAS2,PKN1,PLPP1,PMEPA1,PRMT2,RHOA,RHOXF1,RNF14,RNF6,RWDD1,SAFB2,SIRT1,SMARCA4,TMF1,TRIM68,UBE3A,ZBTB7A,ZDHHC7,ZMIZ1_x000D_
GO:0043154	0.00255398	2.63135	30.1858	40	50	negative regulation of cysteine-type endopeptidase activity involved in apoptotic process	GO_BP	AKT1,ARL6IP1,BCL2L12,CAAP1,CD44,CDKN2D,CSNK2A1,DDX3X,DNAJB6,FNIP1,GAS6,GPX1,IGBP1,KLF4,LAMP3,LAMTOR5,MAP2K5,NAIP,NOL3,PAK2,PARK7,PAX2,PIH1D1,PLAUR,RAF1,RFFL,RNF34,RPS6KA1,RPS6KA3,SFN,SH3RF1,SIAH2,SNCA,SRC,THBS1,TNF,TRIAP1,USP47,VEGFA,XIAP_x000D_
GO:0043065	0.00259668	1.34774	246.404	274	409	positive regulation of apoptotic process	GO_BP	ABL1,ADAM8,ADAMTSL4,ADM,AGT,AIFM1,AIFM2,AKAP12,AKR1C3,ALDH1A3,ANKRD1,ANO6,APAF1,APBB1,APBB2,APC,ARHGEF7,ARL6IP5,ATF3,ATF4,ATF6,ATG7,ATM,ATP2A2,B4GALT1,BACE1,BAD,BAG1,BAK1,BARD1,BAX,BBC3,BCAP31,BCL10,BCL2,BCL2L11,BCL6,BCLAF1,BECN1,BID,BIN1,BMF,BMP2,BMP4,BMPR1B,BNIP3,BNIP3L,BOK,BRMS1,BTG1,C1QBP,C3orf38,CAMK1D,CAMK2D,CAPN10,CAPN2,CARM1,CASP10,CASP2,CASP3,CASP4,CASP6,CASP7,CASP8,CASP9,CAV1,CCAR1,CCAR…
GO:0010332	0.00259936	4.82927	15.0827	22	25	response to gamma radiation	GO_BP	ATM,ATR,BAK1,BAX,BCL2,BCL2L1,BRCA2,CBL,CDKN1A,CHEK2,CRYAB,CXCL10,DCUN1D3,EGR1,ELK1,ERCC6,FANCD2,GPX1,GTF2H5,H2AX,HRAS,HSF1,KDM1A,LIG4,MAP3K20,MDM2,MEN1,MYC,PARP1,PML,POLB,PRKAA1,PRKDC,PTPRC,RPL26,SOD2,TIGAR,TLK2,TMEM109,TP53,WRN,XRCC2,XRCC5,XRCC6,YAP1,ZMPSTE24_x000D_
GO:0006783	0.002603	6.25009	12.6736	19	21	heme biosynthetic process	GO_BP	ABCB10,ABCB7,ALAD,ALAS1,ATP5IF1,COX10,COX15,CPOX,FECH,FLVCR1,FXN,HMBS,IBA57,IREB2,NFE2L1,PGRMC1,PPOX,SLC11A2,SLC25A38,SLC25A39,SRRD,TMEM14A,TMEM14B,TMEM14C,TMEM14DP,TMEM14EP,TSPO,UROD,UROS_x000D_
GO:0045943	0.00261478	4.82526	15.0877	22	25	positive regulation of transcription by RNA polymerase I	GO_BP	ACTR6,ATF4,BAZ1B,BNC1,CARM1,DDX11,DDX21,DEK,DHX33,EIF2AK3,ERBB2,ERCC6,HEATR1,IPPK,LYAR,MARS1,MTOR,MYBBP1A,NCL,NOL11,PHF8,PIH1D1,PWP1,SF3B1,SIRT7,SMARCA4,SMARCA5,SMARCB1,UBTF,UTP15,WDR43,WDR75_x000D_
GO:0009127	0.00261784	6.2446	12.678	19	21	purine nucleoside monophosphate biosynthetic process	GO_BP	ADA,ADK,ADSL,ADSS2,AMPD2,AMPD3,APRT,ATIC,DCK,DGUOK,GART,GMPS,HPRT1,IMPDH1,IMPDH2,NUDT2,PAICS,PFAS,PPAT_x000D_
GO:0090141	0.00261784	6.2446	12.678	19	21	positive regulation of mitochondrial fission	GO_BP	AURKA,BNIP3,DCN,DDHD1,DDHD2,DNM1L,FIS1,MARCHF5,MCU,MFF,MIEF1,MIEF2,MUL1,PGAM5,PRKN,RALA,RALBP1,SPIRE1,VPS35_x000D_
GO:0098780	0.00261784	6.2446	12.678	19	21	response to mitochondrial depolarisation	GO_BP	AMBRA1,ATG13,ATG14,ATP5IF1,BECN1,CDC37,GBA1,GPS2,HDAC6,HK2,HUWE1,MFN2,MUL1,OPTN,PRKN,SQSTM1,TOMM7,VDAC1,VPS13C_x000D_
GO:0031954	0.00263118	4.82102	15.0929	22	25	positive regulation of protein autophosphorylation	GO_BP	CALM1,CALM2,CALM3,DDX3X,GREM1,MRE11,NBN,NEK10,PDGFA,PDGFB,PDGFC,PRLR,RAD50,RAP2A,RAP2B,RAP2C,RASSF2,TAOK2,TNKS1BP1,TOM1L1,VEGFA,VEGFC_x000D_
GO:0003351	0.00273202	2.87754	25.9598	35	43	epithelial cilium movement involved in extracellular fluid movement	GO_BP	AQP4,CABYR,CCDC39,CCDC40,CFAP221,CFAP43,CFAP45,CFAP53,CFAP54,DNAAF1,DNAAF11,DNAAF2,DNAAF4,DNAH11,DNAH5,DPCD,GAS8,JHY,KATNIP,KIF27,NEK10,NME5,NPHP3,ODAD4,OFD1,RFX3,ROPN1L,RSPH4A,SPA17,SPAG16,SPAG17,SPAG6,SPEF2,STK36,TTLL1_x000D_
GO:0016447	0.00279009	2.51362	31.9881	42	53	somatic recombination of immunoglobulin gene segments	GO_BP	AICDA,APLF,ATAD5,BCL6,CLCF1,CYREN,ERCC1,EXO1,EXOSC3,EXOSC6,HMCES,HSPD1,IL27RA,KMT5B,KMT5C,LIG4,MAD2L2,MLH1,MSH2,MSH3,MSH6,NBN,NDFIP1,NFKBIZ,NHEJ1,NSD2,PARP3,PAXIP1,PMS2,POLB,PRKDC,PTPRC,RIF1,RNF168,RNF8,SANBR,SHLD1,SHLD2,SHLD3,SLC15A4,STAT6,SUPT6H,SWAP70,TCF3,TFRC,TGFB1,TP53BP1,UNG,XRCC4,YY1_x000D_
GO:0030837	0.0028089	2.23732	39.8453	51	66	negative regulation of actin filament polymerization	GO_BP	ADD1,ADD3,ARFGEF1,AVIL,BBS4,CAPG,CAPZA1,CAPZA2,CAPZB,CARMIL1,CRACD,CYRIB,DMTN,EPS8,FHOD3,FLII,GSN,HIP1R,KANK1,KANK2,KANK3,LMOD1,LMOD3,MKKS,MTPN,MYADM,PFN1,PFN2,PFN4,PRKCD,RDX,SCIN,SLIT2,SPTAN1,SPTBN1,SPTBN2,SSH1,SSH2,SSH3,SVIL,TMOD2,TMOD3,TMOD4,TMSB10,TMSB15B,TMSB4X,TRIOBP,TWF1,TWF2,VILL,WASHC2C_x000D_
GO:0002208	0.00281087	2.51185	31.997	42	53	somatic diversification of immunoglobulins involved in immune response	GO_BP	AICDA,APLF,ATAD5,BCL6,CLCF1,ERCC1,EXO1,EXOSC3,EXOSC6,HMCES,HSPD1,IL27RA,KMT5B,KMT5C,LIG4,MAD2L2,MLH1,MSH2,MSH6,NBN,NDFIP1,NFKBIZ,NSD2,PARP3,PAXIP1,PMS2,PTPRC,RIF1,RNF168,RNF8,SANBR,SHLD1,SHLD2,SHLD3,SLC15A4,STAT6,SUPT6H,SWAP70,TFRC,TGFB1,TP53BP1,UNG_x000D_
GO:0044092	0.00282706	1.24277	453.391	490	751	negative regulation of molecular function	GO_BP	ABCA2,ABCE1,ABL1,ACTB,ACTN2,ADAM15,ADAR,ADARB1,ADRB2,AGT,AIDA,AKAP5,AKT1,AKT1S1,ANGPTL4,ANK3,ANXA4,APBA3,APC,APOE,ARFGEF1,ARHGAP28,ARL2,ARL6IP1,ARRB1,ARRB2,ATP2A2,ATP2B4,ATP5IF1,AURKA,AURKB,B2M,BAG2,BAG5,BANF1,BAX,BCL2L12,BCL3,BHLHE40,BICD1,BIN1,BMP2,BOD1,BRMS1,BTAF1,BTRC,CAAP1,CAB39,CACTIN,CALM1,CALM2,CALM3,CAMK1,CAMK2D,CAMK2N1,CAMK2N2,CAND1,CARD8,CAST,CAV1,CBL,CBLB,CCAR2,CCDC22,CD44,CDK5RAP1,CD…
GO:0048667	0.00284475	1.27936	352.571	385	584	cell morphogenesis involved in neuron differentiation	GO_BP	ABI1,ABI2,ABITRAM,ABL1,ACTB,ACTBL2,ACTG1,ADAM17,ADARB1,ADNP,AFG3L2,ALCAM,AMIGO1,ANAPC2,ANK3,ANKRD27,APBB1,APBB2,APLP2,APOE,APP,ARHGAP33,ARHGAP35,ARHGAP4,ARHGAP44,ARHGEF28,ARHGEF40,ATL1,ATP8A2,AUTS2,B3GNT2,B4GALT5,B4GALT6,B4GAT1,BAIAP2,BBS1,BCL11B,BCL2,BDNF,BMPR1B,BMPR2,BOC,BRAF,BRSK1,BRSK2,BTBD3,C12orf57,C9orf72,CAPRIN1,CAPRIN2,CDC42,CDH1,CDH2,CDH4,CDHR1,CDK5,CDK5R1,CDKL3,CDKL5,CELSR2,CELSR3,CFAP…
GO:0072163	0.00294698	1.8739	60.3717	74	100	mesonephric epithelium development	GO_BP	ADAMTS16,AGT,ARG2,BASP1,BCL2,BMP2,BMP4,CALB1,CAT,CTNNB1,CTNNBIP1,DLG1,EPCAM,FGF1,FGF2,FGFR1,FGFR2,FMN1,FOXC1,FOXC2,FOXD1,FOXJ1,GATA3,GDF11,GLI3,GREB1L,GREM1,GZF1,HES1,HNF1B,HOXA11,HOXB7,HS2ST1,HS3ST3A1,ILK,KIF26B,LAMA5,LGR4,LHX1,LZTS2,MAGED1,MYC,NOG,NPNT,PAX2,PAX8,PBX1,PKD1,PKD2,PTCH1,RARA,RARB,SALL1,SDC1,SDC4,SHH,SIM1,SIX1,SIX4,SLIT2,SMAD1,SMAD2,SMAD3,SMAD4,SMAD5,SMAD6,SMAD7,SMO,SOX9,SPRY1,TACST…
GO:0045787	0.00300407	1.53991	118.047	137	196	positive regulation of cell cycle	GO_BP	ABL1,ADAM17,ADAMTS1,AKT1,ANAPC11,ANAPC5,ANAPC7,ANKRD17,ANKRD31,APP,ASNS,ATAD5,ATRX,AURKA,AURKB,AURKC,BCL2L11,BECN1,BIRC5,BRCA2,BRD4,BTC,BUB1,C6orf89,CALR,CCDC57,CCNB1,CCND1,CCND2,CCND3,CCNE1,CCNE2,CCNY,CCPG1,CDC14A,CDC14B,CDC16,CDC20,CDC23,CDC25A,CDC25B,CDC25C,CDC42,CDC6,CDC7,CDC73,CDCA5,CDCA8,CDK1,CDK10,CENPJ,CENPV,CEP120,CEP295,CHEK1,CHMP3,CIT,CITED2,CPSF3,CSPP1,CUL3,CUL4A,CUL4B,DBF4,DBF4B,DDR2…
GO:0034470	0.00304408	1.94303	53.1293	66	89	ncRNA processing	GO_BP	AARS1,ABT1,ADAR,ADAT1,ADAT2,AGO1,AGO2,AGO3,AGO4,AKT1,ALKBH1,ALKBH8,ANKRD16,BCDIN3D,BMP4,BMS1,BOP1,BRIX1,BUD23,BYSL,C1D,C2orf49,CDK5RAP1,CDKAL1,CHD7,CLP1,CTU2,DALRD3,DCAF13,DDX1,DDX10,DDX17,DDX18,DDX21,DDX27,DDX49,DDX5,DDX51,DDX52,DDX54,DDX56,DGCR8,DHX37,DICER1,DIMT1,DIS3,DKC1,DPH3,DROSHA,DTWD1,DTWD2,DUS1L,DUS2,DUS3L,DUS4L,EBNA1BP2,EIF4A3,EIF6,ELAC1,ELAC2,ELP1,ELP2,ELP3,ELP4,ELP5,ELP6,EMG1,ERCC2,E…
GO:0031529	0.00304897	2.41227	33.8081	44	56	ruffle organization	GO_BP	AIF1L,ARF6,ARFIP2,ARHGAP24,ARHGEF26,BAG4,CARMIL1,CAV1,CORO1B,CORO1C,CYFIP1,DEF8,EPS8,EPS8L1,EPS8L2,EVL,FAM98A,HRAS,ICAM1,INPP5K,INPPL1,KANK1,LIMA1,MTOR,NDEL1,NLGN1,PFN1,PFN2,PIP5K1A,PLEK,PLEKHA1,PLEKHM1,RAC1,RCC2,RDX,RHOG,SH3BP1,SH3YL1,SNX10,STON1,TACSTD2,TCIRG1,TPM1,WDPCP_x000D_
GO:0170038	0.00304897	2.41227	33.8081	44	56	proteinogenic amino acid biosynthetic process	GO_BP	AASDHPPT,AASS,ADI1,ALDH18A1,APIP,ASL,ASNS,ASNSD1,ASS1,BHMT,BHMT2,CTH,DHFR,DHFR2,ENOPH1,GGT1,GLS,GLUD1,GLUD2,GLUL,GOT1,GOT2,MRI1,MTAP,MTHFD1,MTHFD2L,MTHFR,MTR,MTRR,NAGS,OAT,PHGDH,PLOD2,PLOD3,PSAT1,PSPH,PYCR2,PYCR3,SEPHS1,SEPHS2,SERINC3,SERINC5,SHMT1,SHMT2_x000D_
GO:0034314	0.00309244	2.70409	27.771	37	46	Arp2/3 complex-mediated actin nucleation	GO_BP	ABI2,ACTR2,ACTR3,AP1AR,ARF1,ARFIP1,ARFIP2,ARPC1A,ARPC1B,ARPC2,ARPC3,ARPC4,ARPC5,ARPC5L,BRK1,CARMIL1,CORO1B,CYFIP1,FCHSD2,GMFB,HIP1R,IQGAP2,JMY,NCKAP1,PICK1,RNH1,TRIM27,WASF1,WASF2,WASHC1,WASHC2A,WASHC2C,WASHC3,WASHC4,WASHC5,WHAMM,WIPF3_x000D_
GO:0065003	0.00314196	1.4105	173.896	197	294	protein-containing complex assembly	GO_BP	AAR2,ABCA1,ABCA3,ABCA7,ABITRAM,ABL1,ABT1,ACACA,ACACB,ACAD9,ACOT13,ACSL3,ADAM10,ADAR,ADD1,ADD3,ADRB2,ADRM1,AFDN,AGO1,AGO2,AGO3,AGO4,AHCTF1,AIDA,AIFM1,AJUBA,AKAP9,ALAD,ALDH1A3,ALDH9A1,ALOX5AP,ALS2,AMBRA1,ANG,ANGPT1,ANKRA2,ANKRD27,ANLN,ANO6,ANP32B,AP2M1,AP2S1,APBA1,APC,APIP,APOE,APOM,APPL2,AQP11,AQP4,ARF6,ARFGEF1,ARHGAP18,ARHGAP28,ARHGAP40,ARHGAP6,ARHGEF5,ARHGEF7,ARL2,ARL6,ARPC2,ARPC3,ARPC4,ARPC5,AR…
GO:0007272	0.00318094	1.62522	94.1798	111	156	ensheathment of neurons	GO_BP	ABCA2,ABCD1,ACER3,ADGRG6,AFG3L2,AKT1,AKT2,AMIGO1,ANK2,ARHGEF10,ATRN,B4GALT5,B4GALT6,BCAS1,CD9,CLDN11,CLU,CMTM8,CNTNAP1,COL6A1,CTNNB1,CTSC,CYFIP1,DAG1,DEGS1,DICER1,DLG1,EGR2,EIF2AK3,EIF2B2,EIF2B4,EIF2B5,EPB41L3,ERBB2,ERBB3,ERCC2,FIG4,GALC,GNPAT,GPC1,GRB2,HEXA,HEXB,HRAS,HYCC1,ILK,ITGB4,JAM2,KIF14,LARGE1,LPAR1,LPIN1,MAL2,MAP2K1,MAP2K2,MAPK1,MAPK3,MARVELD1,MBP,MIOS,MPZ,MTMR2,MTOR,MYRF,NAB1,NAB2,NCSTN…
GO:0070201	0.00318199	1.54184	115.347	134	192	regulation of establishment of protein localization	GO_BP	AACS,ABAT,ABCA12,ABCG1,ABLIM3,ACSL3,ACSL4,ADAM8,ADAM9,ADTRP,AKAP5,AKT2,ALOX5,ANG,ANGPT1,ANK3,ANKRD1,ANP32B,APBB1,APBB3,APOE,ARF6,ARFIP1,ARHGAP44,ARHGEF5,ARIH2,ATG13,ATP13A2,ATP2C1,ATP5IF1,B3GAT3,BAD,BAG3,BAG4,BAP1,BARD1,BCAP31,BMAL1,BMP4,BNIP3L,BRSK2,C11orf65,C1QTNF3,C2CD2L,C2CD5,CAMK1,CAPN10,CCN3,CCT2,CCT3,CCT4,CCT5,CCT6A,CCT7,CCT8,CD2AP,CD81,CDC42,CDH1,CDK1,CDK16,CDK5,CDK5R1,CENPJ,CEP120,CEP131…
GO:0043489	0.00318731	2.08404	45.2787	57	75	RNA stabilization	GO_BP	ANGEL2,AXIN2,BOLL,CIRBP,CSDE1,DHX36,DHX9,DKC1,E2F1,EIF4ENIF1,ELAVL1,FUS,HNRNPA0,HNRNPC,HNRNPD,HNRNPU,IGF2BP1,IGF2BP2,IGF2BP3,IKBKE,IREB2,LARP1,LARP1B,LARP4B,MAPK14,MAPKAPK2,MEIOC,METTL1,METTL16,MYD88,NAF1,NOCT,NRDE2,NSUN2,PABPC1,PAIP1,PARN,PHAX,QKI,RBM10,RBM47,SYNCRIP,TAF15,TARDBP,TENT4A,TENT4B,TENT5A,THRAP3,TIRAP,TRAF2,TRAF3IP2,TRAF5,TRDMT1,YBX1,YBX3,ZCCHC17,ZFP36_x000D_
GO:0022008	0.00321502	1.681	82.2127	98	137	neurogenesis	GO_BP	ABCA2,ABI1,ABI2,ABITRAM,ABL1,ABL2,ABT1,ACAP3,ACSL3,ACSL4,ACTB,ACTBL2,ACTG1,ADAM17,ADARB1,ADCY6,ADGRG1,ADGRG6,ADM,ADNP,AFG3L2,AGER,AGRN,AGTPBP1,AHI1,AKNA,AKT1,AKT2,ALCAM,ALK,ALKBH1,ALS2,AMIGO1,ANAPC2,ANK3,ANKRD27,ANKS1A,ANXA2,AP2A1,APBB1,APBB2,APLP2,APOE,APP,APPL2,AREG,ARF4,ARF6,ARHGAP33,ARHGAP35,ARHGAP4,ARHGAP44,ARHGEF10,ARHGEF2,ARHGEF28,ARHGEF40,ARL3,ARSB,ASAP1,ASPM,ASTN2,ATAT1,ATF1,ATF4,ATF5,AT…
GO:0043632	0.00325833	Inf	6.53706	11	11	modification-dependent macromolecule catabolic process	GO_BP	ADRM1,AGAP3,AGTPBP1,AKIRIN2,AKT1,AMBRA1,AMFR,AMN1,ANAPC1,ANAPC10,ANAPC11,ANAPC13,ANAPC15,ANAPC16,ANAPC2,ANAPC4,ANAPC5,ANAPC7,ANKIB1,ANKRD9,APC,APPBP2,ARAF,AREL1,ARIH1,ARIH2,ARMC8,ARRB1,ARRB2,ARRDC1,ASB2,ASCC2,ASCC3,ATE1,ATXN3,AURKA,AXIN1,AXIN2,BAG5,BAG6,BAP1,BBS7,BCAP31,BFAR,BIRC2,BMAL1,BTRC,CACUL1,CAMLG,CBL,CCAR1,CCAR2,CCDC22,CCNF,CDC16,CDC20,CDC23,CDC26,CDC27,CDC34,CDK2,CHFR,CHMP1A,CHMP1B,CHMP2…
GO:0044255	0.00330153	1.50605	126.539	146	211	cellular lipid metabolic process	GO_BP	A4GALT,AACS,AASDH,ABCA12,ABCA2,ABCA3,ABCA8,ABCD1,ABCD3,ABCD4,ABHD11,ABHD12,ABHD12B,ABHD15,ABHD2,ABHD3,ABHD4,ABHD5,ABHD6,ABO,ACAA2,ACACA,ACACB,ACAD10,ACAD9,ACADM,ACADS,ACADSB,ACADVL,ACAT1,ACAT2,ACBD4,ACBD5,ACBD7,ACER3,ACLY,ACOT1,ACOT11,ACOT2,ACOT7,ACOT8,ACOX1,ACOX3,ACP6,ACSF2,ACSF3,ACSL1,ACSL3,ACSL4,ACSL5,ACSM1,ACSM2A,ACSM2B,ACSM3,ACSM5,ACSS1,ACSS2,ADH5,ADIPOR1,ADIPOR2,ADTRP,AGK,AGPAT1,AGPAT2,AGPA…
GO:0006979	0.00334666	1.65704	85.955	102	143	response to oxidative stress	GO_BP	ABCC1,ABCD1,ABL1,ADAM9,ADPRS,AGAP3,AIFM1,AIFM2,AKT1,ALAD,ALDH3B1,ALOX5,ALS2,ANKZF1,APOE,APP,AREG,ARL6IP5,ARNT,ATF2,ATF4,ATM,ATOX1,ATP13A2,ATP2A2,ATP7A,AXL,BAK1,BANF1,BCL2,BECN1,BMAL1,BNIP3,BTG1,C19orf12,CAMKK2,CAPN2,CASP3,CAT,CBX8,CCS,CDK1,CHCHD2,CHCHD4,CHUK,COA8,COL1A1,COL6A1,COMT,CPEB2,CRK,CRYAB,CYB5B,CYGB,CYP1B1,DAPK1,DDR2,DHFR,DHRS2,ECT2,EDN1,EDNRA,EGFR,EIF2S1,EPAS1,ERCC1,ERCC2,ERCC3,ERCC6,ER…
GO:0010906	0.0033793	2.56912	29.5649	39	49	regulation of glucose metabolic process	GO_BP	ACACB,ACADM,ADIPOR1,AKT1,AKT2,ARPP19,BAD,BCKDK,C1QTNF1,C1QTNF3,CLK2,CRY1,DDB1,DGKQ,DYRK2,EP300,EPM2AIP1,ERFE,FOXK1,FOXK2,FOXO1,GNB3,GPLD1,GSK3A,IGFBP3,IGFBP4,INSR,IRS1,IRS2,KAT2A,KAT2B,LCMT1,LEPR,MIDN,MLYCD,MST1,NCOA2,NLN,NNMT,NR3C1,OGT,PDK1,PDK2,PDK3,PDK4,PGP,PHKG2,PMAIP1,PPARA,PPARGC1A,PPP1R3E,PPP1R3G,PPP4R3B,PRKACA,PRKN,PTPN2,RANBP2,RORA,SDHAF3,SELENOS,SESN2,SIRT1,SIRT6,SIRT7,SLC35B4,SLC45A3,S…
GO:0002758	0.00338318	1.42431	167.833	190	278	innate immune response-activating signaling pathway	GO_BP	AKT1,ALPK1,ANKRD17,AP3B1,APPL1,APPL2,ARRB2,ATAT1,AURKB,BANF1,BCL10,BECN1,BIRC2,BIRC3,BRCC3,C1QBP,CACTIN,CARD8,CASP1,CAV1,CD274,CGAS,CHUK,CLEC4E,CLPB,COLEC10,COLEC12,CPTP,CREBBP,CSNK1A1,CTSS,CYBA,CYLD,DAB2IP,DDX3X,DDX60,DHX33,DHX58,ECSIT,EIF2AK2,EP300,EPG5,ERBIN,F2RL1,FBXL2,FLOT1,FOSL1,FYN,GBP2,GPATCH3,GPR108,GPS2,GRAMD4,HAVCR2,HCFC2,HMGB1,HSPA1A,HSPA1B,HSPA8,HSPD1,IFI35,IFIH1,IKBKB,INAVA,IPO5,IRA…
GO:0009117	0.00346152	6.0458	11.9701	18	20	nucleotide metabolic process	GO_BP	AADAT,AASS,ABCC6,ABCD1,ABHD14B,ACACA,ACACB,ACAT1,ACLY,ACMSD,ACOT1,ACOT11,ACOT2,ACOT7,ACOT8,ACOT9,ACSF2,ACSF3,ACSL1,ACSL3,ACSL4,ACSL5,ACSM1,ACSM2A,ACSM2B,ACSM3,ACSM5,ACSS1,ACSS2,ADA,ADAL,ADCY3,ADCY6,ADCY9,ADK,ADPGK,ADSL,ADSS2,AFMID,AK1,AK2,AK3,AK4,AK5,AK6,AK7,AK8,AK9,ALDH1L2,AMPD2,AMPD3,ANTKMT,APP,APRT,ARL2,ASMTL,ATIC,ATP1B1,ATP5F1A,ATP5F1B,ATP5F1C,ATP5F1D,ATP5F1E,ATP5F1EP2,ATP5IF1,ATP5MC1,ATP5MC2…
GO:0006626	0.00346635	9.91202	9.63847	15	16	protein targeting to mitochondrion	GO_BP	ABLIM3,AGK,AIFM1,AIP,ARIH2,ATG13,ATP5IF1,BAG4,BAP1,BCAP31,BID,BNIP3L,C11orf65,CHCHD4,CSNK2A2,DNAJC15,DNAJC19,FBXO7,FBXW7,FIS1,FZD5,GDAP1,GRPEL1,GRPEL2,GSK3A,HAX1,HPS4,HSP90AA1,HSPA1L,HSPA4,HSPD1,HUWE1,IMMP1L,IMMP2L,LEPROT,LMAN1,LRRK2,MFF,MFN2,MICALL2,MIPEP,MTCH1,MTCH2,MTERF4,MTX2,NPEPPS,PARL,PDCD5,PITRM1,PMPCA,PMPCB,PRKAA1,PRKN,RAC2,RHOU,RNF31,ROMO1,SAE1,SAMM50,SH3GLB1,SIRT4,SREBF1,SREBF2,TIMM10,…
GO:0002183	0.00352392	9.88204	9.65005	15	16	cytoplasmic translational initiation	GO_BP	DENR,DHX29,EIF2AK4,EIF2B1,EIF2B2,EIF2B3,EIF2B4,EIF2B5,EIF2D,EIF2S2,EIF2S3,EIF2S3B,EIF3A,EIF3B,EIF3C,EIF3CL,EIF3D,EIF3E,EIF3F,EIF3G,EIF3H,EIF3I,EIF3J,EIF3K,EIF3L,EIF3M,EIF4A1,EIF4A2,EIF4G1,EIF5,IMPACT,MCTS1,METTL3,MIF4GD,MTOR,NCBP1,NCBP2,NCK1,RBM4,RPL13A,SH3BGRL,SLBP,YTHDF2_x000D_
GO:0031468	0.00355436	9.86641	9.65611	15	16	nuclear membrane reassembly	GO_BP	ANKLE2,BANF1,BROX,CHMP1A,CHMP1B,CHMP2A,CHMP2B,CHMP3,CHMP4A,CHMP4B,CHMP4C,CHMP5,CHMP6,CHMP7,NSFL1C,RCC1,REEP3,REEP4,SIRT2,SPAST,UBE2I,UBXN2A,UBXN2B,VPS4A,VPS4B_x000D_
GO:0031167	0.00355694	9.86509	9.65662	15	16	rRNA methylation	GO_BP	BUD23,DIMT1,EMG1,FBL,FBLL1,FDXACB1,FTSJ3,METTL15,METTL16,METTL25B,METTL5,MRM1,MRM3,NOP2,NSUN3,NSUN4,NSUN5,NSUN5P1,NSUN5P2,TFB1M,TFB2M,TRMT112,TRMT2B,TRMT61B,ZCCHC4_x000D_
GO:0051315	0.00355775	9.86467	9.65678	15	16	attachment of mitotic spindle microtubules to kinetochore	GO_BP	AURKB,BECN1,BIRC5,BOD1,CDCA8,CDT1,CENPC,CENPE,CHAMP1,HNRNPU,INCENP,KAT2B,KAT5,KIF2C,MAPRE1,MIS12,NDC80,NUF2,RMDN1,SEH1L,SKA1,SKA2,SKA3_x000D_
GO:0044248	0.00356103	1.25764	375.072	408	632	cellular catabolic process	GO_BP	AADAT,AASDHPPT,AASS,ABAT,ABCA2,ABCA7,ABCC1,ABCC2,ABCD1,ABCD3,ABCD4,ABHD12,ABHD12B,ABHD2,ABHD3,ABHD5,ABHD6,ABL1,ABL2,ACAA2,ACACB,ACAD10,ACAD8,ACADM,ACADS,ACADSB,ACADVL,ACAT1,ACAT2,ACBD5,ACER3,ACMSD,ACOT7,ACOT8,ACOX1,ACOX3,ACSF3,ACSL1,ADA,ADAL,ADAM8,ADAM9,ADAMTS13,ADH5,ADHFE1,ADPGK,ADRB2,ADTRP,AFMID,AGO1,AGO2,AGO3,AGO4,AICDA,AIFM1,AIG1,AKR1A1,AKR1C3,AKT1,AKT2,ALDH1L2,ALDH2,ALDH3B1,ALDH4A1,ALDH5A1,A…
GO:0006096	0.00356188	1.91753	54.3345	67	90	glycolytic process	GO_BP	ADPGK,APP,ARL2,BPGM,COL6A1,DDIT4,DHTKD1,EIF6,ENO1,ENO2,ENO3,ENO4,EP300,FKRP,FLCN,FOXK1,FOXK2,GALK1,GAPDH,GIT1,GPI,HDAC4,HIF1A,HK1,HK2,HKDC1,IER3,INSR,JMJD8,KAT2B,LDHA,LIPA,MLST8,MLXIPL,MTOR,NCOR1,NUPR1,OGDH,OGDHL,OGT,PFKFB2,PFKL,PFKM,PFKP,PGAM1,PGAM4,PGK1,PGM1,PKM,PPARA,PPP2CA,PRKAA1,PRKAA2,PRKACA,PRKAG1,PRKAG2,PRXL2C,PSEN1,SIRT6,SLC2A6,SLC4A4,STAT3,TIGAR,TPI1,UCP2,ZBTB20,ZBTB7A_x000D_
GO:0006517	0.00357135	9.85774	9.65947	15	16	protein deglycosylation	GO_BP	AGA,EDEM1,EDEM2,EDEM3,ENGASE,MAN1A1,MAN1A2,MAN1B1,MAN1C1,MAN2A1,MAN2A2,MAN2B1,NGLY1,OGA,PARK7_x000D_
GO:0044790	0.00357135	9.85774	9.65947	15	16	suppression of viral release by host	GO_BP	CHMP3,MARCHF2,MID2,PML,TRIM11,TRIM13,TRIM21,TRIM25,TRIM26,TRIM27,TRIM28,TRIM32,TRIM35,TRIM5,TRIM8_x000D_
GO:0072520	0.00357135	9.85774	9.65947	15	16	seminiferous tubule development	GO_BP	ADGRG1,AR,ATRX,BRIP1,FER,ING2,INHBB,KIF18A,REC8,SCAPER,SMAD4,SPATA2,TBC1D20,UBB,WDR48_x000D_
GO:0090110	0.00357135	9.85774	9.65947	15	16	COPII-coated vesicle cargo loading	GO_BP	INSIG1,MIA3,RAB1A,SAR1A,SCAP,SEC13,SEC23A,SEC23B,SEC24A,SEC24B,SEC24C,SEC24D,SEC31A,SEC31B,TBC1D20_x000D_
GO:0048488	0.00362292	2.19441	39.2334	50	65	synaptic vesicle endocytosis	GO_BP	ABCA13,ACTB,ACTG1,AP1G1,AP2B1,AP2M1,AP2S1,AP3D1,AP3M2,AP3S1,AP3S2,ARF6,BIN1,BLTP1,BTBD9,CANX,CDK5,CTBP1,DGKQ,DNAJC6,DNM1,DNM2,DNM3,FCHO2,GAK,ITSN1,ITSN2,LRRK2,NLGN1,NLGN2,NLGN4X,OPHN1,PICALM,PIP5K1C,PPP3CB,PPP3CC,PRKN,RAB27B,ROCK1,SCRIB,SH3GL1,SH3GL3,SNCA,SNX9,STON1,STON2,STX1A,SYNJ1,SYNJ2,SYP,SYT1,SYT11,TBC1D24,TOR1A,VAMP2,VAMP4_x000D_
GO:0048511	0.00363947	1.40286	179.304	202	297	rhythmic process	GO_BP	ADAMTS1,ADNP,ADORA1,AFP,AHR,ASS1,ATF4,ATF5,ATG7,AXL,BHLHE40,BHLHE41,BMAL1,BMAL2,BMPR1B,BTBD9,BTRC,CA12,CASP2,CASP3,CAVIN3,CBX3,CCAR2,CDK1,CDK5,CDK5R1,CIART,CIPC,CLDN4,CLOCK,COL6A1,CREB1,CREBBP,CREM,CRTC1,CRY1,CRY2,CSF2,CSNK1D,CSNK1E,CSNK2A1,CUL4A,CYP1B1,DBP,DDB1,DDX5,DHX9,DNM1L,DTL,DYRK1A,EGFR,EGR1,EGR3,ENOX2,EP300,EREG,EZH2,FBXL17,FBXL21P,FBXL3,FBXW11,FBXW7,FOXO3,FXR1,FZD4,GAS2,GFPT1,GNA11,GNAQ,…
GO:0007051	0.0036594	Inf	6.60635	11	11	spindle organization	GO_BP	AAAS,ABRAXAS1,ABRAXAS2,ARHGEF10,ASPM,ATRX,AUNIP,AURKA,AURKB,AURKC,BCCIP,BIRC5,CCDC61,CCDC69,CCNB1,CCNB2,CCSAP,CDC20,CDCA8,CENPE,CENPH,CENPJ,CEP120,CEP126,CEP192,CEP63,CEP72,CEP97,CHD3,CHEK2,CHMP1A,CHMP1B,CHMP2A,CHMP2B,CHMP3,CHMP4A,CHMP4B,CHMP4C,CHMP5,CHMP6,CHMP7,CKAP5,CLASP1,CLASP2,CLTC,CSNK1D,DCAF13,DCTN1,DCTN2,DCTN6,DDB1,DLG1,DLGAP5,DRG1,DYNC1H1,EFHC1,EML1,EML3,ESPL1,EZR,FAM110A,FBXO5,FLNA,FSD1…
GO:0001657	0.00366208	1.84842	59.7679	73	99	ureteric bud development	GO_BP	ADAMTS16,AGT,ARG2,BASP1,BCL2,BMP2,BMP4,CALB1,CAT,CTNNB1,CTNNBIP1,DLG1,EPCAM,FGF1,FGF2,FGFR1,FGFR2,FMN1,FOXC1,FOXC2,FOXD1,FOXJ1,GATA3,GDF11,GLI3,GREB1L,GREM1,GZF1,HES1,HNF1B,HOXA11,HOXB7,HS2ST1,HS3ST3A1,ILK,KIF26B,LAMA5,LGR4,LHX1,LZTS2,MAGED1,MYC,NOG,NPNT,PAX2,PAX8,PBX1,PKD2,PTCH1,RARA,RARB,SALL1,SDC1,SDC4,SHH,SIM1,SIX1,SIX4,SLIT2,SMAD1,SMAD2,SMAD3,SMAD4,SMAD5,SMAD6,SMAD7,SMO,SOX9,SPRY1,TACSTD2,TM…
GO:0033209	0.00366379	1.74916	70.6348	85	117	tumor necrosis factor-mediated signaling pathway	GO_BP	ACTN4,ADAM17,BIRC2,BIRC3,CARD8,CASP1,CASP4,CASP8,CD70,CHUK,CLDN18,COMMD7,CPNE1,CYLD,DICER1,EIF5A,EXT1,F2RL1,FAS,FOXO3,GAS6,GPS2,GSTP1,HIPK1,HSPA1A,HSPA1B,IKBKB,ILK,JAK2,KRT18,KRT8,LIMS1,MAPKAPK2,MIB2,NAIP,NFKBIA,NKIRAS1,NKIRAS2,NR1H4,NSMAF,OTULIN,PELI3,PIAS3,PIAS4,PPP2CB,PRKN,PTK2B,PTPN2,RELA,RFFL,RIPK1,RRAGA,SHARPIN,SPATA2,SPHK1,SPPL2A,SPPL2B,STAT1,TANK,TIFA,TMSB4X,TNF,TNFAIP3,TNFRSF11A,TNFRSF14…
GO:0090263	0.0036873	1.77782	67.0125	81	111	positive regulation of canonical Wnt signaling pathway	GO_BP	ADNP,AMER1,ASPM,ATP6AP2,BAMBI,BMAL1,CAPRIN2,CCAR2,COL1A1,CSNK1D,CSNK1E,CSNK1G1,CSNK1G2,CSNK1G3,CTDNEP1,DAAM2,DACT1,DAPK3,DDX3X,EGF,EGFR,FAM53B,FGF2,FGFR2,FRAT1,GID8,GPRC5B,GSKIP,HHEX,ILK,JRK,JUP,KANK1,LGR4,LRRK1,LRRK2,NFKB1,NLE1,NRARP,PIN1,PLEKHA4,PPM1A,PPM1B,PRDM15,PTK7,RBPJ,RECK,RNF146,RNF220,RPS12,RSPO3,RUVBL1,SEMA5A,SFRP4,SMAD3,SMURF2,SOX4,SRC,SULF2,TBL1X,TBL1XR1,TGFB1,TMEM198,TMEM9,TNKS,TNKS…
GO:0072337	0.00373127	2.79508	25.3561	34	42	modified amino acid transport	GO_BP	ABCC1,ABCC4,ABCC5,CTNS,FOLR1,GJA1,LRP2,MGST1,PDZK1,SLC13A3,SLC16A12,SLC16A9,SLC19A1,SLC19A2,SLC1A4,SLC22A1,SLC22A15,SLC22A4,SLC22A5,SLC25A12,SLC25A13,SLC25A20,SLC25A26,SLC25A39,SLC38A2,SLC3A1,SLC46A1,SLC5A6,SLC6A12,SLC6A13,SLC6A20,SLC6A8,SLC7A11,SLC7A6_x000D_
GO:0099003	0.00374161	1.4834	133.421	153	221	vesicle-mediated transport in synapse	GO_BP	AAK1,ABCA13,ACTB,ACTG1,AP1G1,AP2A1,AP2A2,AP2B1,AP2M1,AP2S1,AP3D1,AP3M2,AP3S1,AP3S2,ARF6,ARHGDIA,ATAD1,ATP2A2,ATP6AP1,ATP6AP2,ATP6V0A1,ATP6V0A4,ATP6V0D1,ATP6V1A,ATP6V1B2,ATP6V1C1,ATP6V1D,ATP6V1E1,ATP6V1F,ATP6V1G1,ATP6V1G2,ATP6V1H,BIN1,BLOC1S6,BLTP1,BRAF,BRSK1,BRSK2,BSN,BTBD9,CACNB4,CADPS2,CANX,CASK,CDH2,CDK5,CDK5R1,CLCN3,CLSTN1,CSPG5,CTBP1,CTBP2,CTNNB1,CYFIP1,DGKQ,DNAJC5,DNAJC6,DNM1,DNM2,DNM3,DOC2…
GO:0030177	0.00374363	3.18813	21.104	29	35	positive regulation of Wnt signaling pathway	GO_BP	ABL1,ADNP,AMER1,ANKRD6,ASPM,ATP6AP2,BAMBI,BMAL1,BMP2,CAPRIN2,CCAR2,CCN4,CDC73,COL1A1,CRBN,CSNK1D,CSNK1E,CSNK1G1,CSNK1G2,CSNK1G3,CSNK2A1,CTDNEP1,DAAM2,DAB2,DACT1,DAPK3,DDX3X,DEPDC1B,DISC1,DIXDC1,EGF,EGFR,FAM53B,FGF2,FGFR2,FRAT1,GID8,GPRC5B,GSKIP,HHEX,ILK,JRK,JUP,KANK1,LBX2,LEF1,LGR4,LRRK1,LRRK2,MACF1,MLLT3,NFKB1,NLE1,NRARP,PBXIP1,PIN1,PLEKHA4,PPM1A,PPM1B,PRDM15,PTK7,RBPJ,RECK,RNF146,RNF220,RPS12,R…
GO:0051123	0.0038045	2.13851	41.0527	52	68	RNA polymerase II preinitiation complex assembly	GO_BP	ATF7IP,CAND1,DR1,GTF2A1,GTF2A2,GTF2B,HMGB1,MED1,MED10,MED11,MED14,MED15,MED16,MED17,MED18,MED19,MED20,MED21,MED22,MED23,MED24,MED25,MED27,MED28,MED29,MED30,MED31,MED4,MED6,MED7,MED8,MED9,PSMC6,TAF1,TAF10,TAF11,TAF12,TAF13,TAF1L,TAF2,TAF3,TAF4,TAF4B,TAF5,TAF6,TAF6L,TAF7,TAF8,TAF9,TBP,THRA,TP53_x000D_
GO:0010965	0.00381958	Inf	6.63211	11	11	regulation of mitotic sister chromatid separation	GO_BP	ANAPC11,ANAPC15,ANAPC5,ANAPC7,APC,ATM,AURKB,BIRC5,BUB1,BUB1B,BUB3,CCNB1,CDC16,CDC20,CDC23,CDCA8,CDK5RAP2,CENPF,CUL3,DLGAP5,DUSP1,DYNC1LI1,ESPL1,FBXO5,GEN1,IK,INCENP,KLHL22,KNL1,KNTC1,LCMT1,MAD2L1,MAD2L1BP,MAD2L2,NDC80,NSMCE2,NUF2,PCID2,PLK1,PSMG2,RAD21,RB1,SPC24,SPC25,SPDL1,TEX14,TPR,TRIP13,TTK,UBE2C,XRCC3,ZNF207,ZW10,ZWILCH,ZWINT_x000D_
GO:0003279	0.00383645	Inf	6.63477	11	11	cardiac septum development	GO_BP	ACVR1,ADAMTS6,ANK2,AP2B1,BMP4,BMPR1A,BMPR2,CCN1,CHD7,CITED2,CNTRL,CRELD1,DCTN5,DHRS3,DNAH11,EGLN1,ENG,FGFR2,FGFRL1,FRS2,FZD1,FZD2,GATA3,GATA6,HECTD1,HEG1,HES1,HEY1,JAG1,KCNJ8,LMO4,LRP2,LUZP1,MAML1,MATR3,MDM2,MDM4,MIR17HG,MKS1,NDST1,NOG,NOTCH1,NOTCH2,NPHP3,NPRL3,NRP1,NRP2,NSD2,PARVA,PAX8,PLXND1,PROX1,PTK7,RBM15,RBPJ,ROBO1,SALL1,SALL4,SAV1,SEMA3C,SLIT2,SMAD4,SMAD6,SMAD7,SMO,SNX17,SOX11,SOX4,SUFU,TA…
GO:0018279	0.00387363	4.60148	14.4892	21	24	protein N-linked glycosylation via asparagine	GO_BP	ALG5,ALG8,DAD1,DDOST,DPM1,FUT8,MAGT1,MGAT1,MGAT5,NUDT14,OST4,OSTC,RPN1,RPN2,ST6GAL1,STT3A,STT3B,TUSC3,UBE2J1,UGGT1,UGGT2_x000D_
GO:0061162	0.00387363	4.60148	14.4892	21	24	establishment of monopolar cell polarity	GO_BP	CAMSAP3,CDC42,FAT1,FOXJ1,FSCN1,GBF1,IFT20,LAMA1,MAP1B,MSN,MYO9A,OPHN1,PATJ,PRKCI,PTK7,RHOA,SCRIB,SH3BP1,SYNE4,TTC8,WNT5A_x000D_
GO:0000290	0.00387556	Inf	6.64088	11	11	deadenylation-dependent decapping of nuclear-transcribed mRNA	GO_BP	CAPRIN1,CNOT7,DCP1A,DCP1B,DCP2,DCPS,EIF4ENIF1,LSM1,NOCT,PATL1,PATL2_x000D_
GO:0000338	0.00387556	Inf	6.64088	11	11	protein deneddylation	GO_BP	COPS2,COPS3,COPS4,COPS5,COPS6,COPS7A,COPS7B,COPS8,GPS1,SENP8,TOR1A_x000D_
GO:0006183	0.00387556	Inf	6.64088	11	11	GTP biosynthetic process	GO_BP	IMPDH1,IMPDH2,NME1,NME2,NME2P1,NME3,NME4,NME5,NME6,NME7,NME9_x000D_
GO:0006686	0.00387556	Inf	6.64088	11	11	sphingomyelin biosynthetic process	GO_BP	ABCA8,ORMDL1,ORMDL3,OSBP,PEMT,SAMD8,SGMS1,SGMS2,SPTLC1,SPTLC2,VAPA_x000D_
GO:0006983	0.00387556	Inf	6.64088	11	11	ER overload response	GO_BP	ATG10,CCDC47,DDIT3,EIF2AK3,GSK3B,HSPA5,PPP1R15B,SELENOS,TMCO1,TP53,WFS1_x000D_
GO:0046940	0.00387556	Inf	6.64088	11	11	nucleoside monophosphate phosphorylation	GO_BP	AK1,AK2,AK4,AK5,AK6,AK7,AK8,AK9,CMPK1,CMPK2,DTYMK_x000D_
GO:0051469	0.00387556	Inf	6.64088	11	11	vesicle fusion with vacuole	GO_BP	CHMP1A,CHMP1B,CHMP2A,CHMP2B,CHMP3,CHMP4A,CHMP4B,CHMP4C,CHMP5,CHMP6,CHMP7_x000D_
GO:0061763	0.00387556	Inf	6.64088	11	11	multivesicular body-lysosome fusion	GO_BP	CHMP1A,CHMP1B,CHMP2A,CHMP2B,CHMP3,CHMP4A,CHMP4B,CHMP4C,CHMP5,CHMP6,CHMP7_x000D_
GO:0070213	0.00387556	Inf	6.64088	11	11	protein auto-ADP-ribosylation	GO_BP	PARP1,PARP10,PARP11,PARP12,PARP16,PARP2,PARP3,PARP6,PARP8,TNKS,TNKS2_x000D_
GO:0070934	0.00387556	Inf	6.64088	11	11	CRD-mediated mRNA stabilization	GO_BP	CSDE1,DHX9,HNRNPD,HNRNPU,IGF2BP1,IGF2BP2,IGF2BP3,PABPC1,PAIP1,SYNCRIP,YBX1_x000D_
GO:0075522	0.00387556	Inf	6.64088	11	11	IRES-dependent viral translational initiation	GO_BP	CSDE1,DENR,EIF2D,EIF3A,EIF3B,EIF3D,EIF3F,MCTS1,PCBP2,PTBP1,SSB_x000D_
GO:0090309	0.00387556	Inf	6.64088	11	11	positive regulation of DNA methylation-dependent heterochromatin formation	GO_BP	ATF7IP,ATF7IP2,MORC2,MPHOSPH8,PPHLN1,RESF1,SETDB1,SETDB2,TASOR,TRIM28,ZNF304_x000D_
GO:0110011	0.00387556	Inf	6.64088	11	11	regulation of basement membrane organization	GO_BP	CLASP1,CLASP2,DAG1,LAMA1,LAMA2,LAMB1,LAMB2,LAMC1,NID1,PHLDB1,PHLDB2_x000D_
GO:1905165	0.00387556	Inf	6.64088	11	11	regulation of lysosomal protein catabolic process	GO_BP	ATP13A2,GBA1,LAPTM4B,LDLR,LRP1,LRP2,MARCHF2,MFSD8,MGAT3,USP8,VPS35_x000D_
GO:1990166	0.00387556	Inf	6.64088	11	11	protein localization to site of double-strand break	GO_BP	HTATSF1,IFFO1,MDC1,PARP3,RHNO1,RPA1,SIRT6,SLF1,SLF2,TOPBP1,XRCC4_x000D_
GO:1903076	0.00388254	5.93373	12.0596	18	20	regulation of protein localization to plasma membrane	GO_BP	ACSL3,ACTB,AKAP5,AKT1,AP2M1,APPL1,AR,ARF6,ARHGAP44,ARHGEF16,ATP2B4,ATP2C1,BCL2L1,CDK5,CIB1,CLIP3,CLTC,CNPY4,CNST,CSK,DAB2,DLG1,EGFR,EPHA2,EPHB2,EZR,GBP1,GRIPAP1,ITGA3,ITGB1,KIF5B,LDLRAP1,LGALS3,LRP1,LRRC15,LYPD1,LYPLA1,MMP14,NHLRC1,NUMB,PDPK1,PGRMC1,PICALM,PID1,PIK3R1,PIK3R2,PKDCC,PLS1,PPFIA1,PPP1R9B,PPP2R5A,PRKCE,PRKCH,PRKCI,PRNP,PTPN9,RAB11FIP2,RACK1,RER1,RHOG,RHOQ,SIRT6,SORBS1,SPTBN1,SQSTM1,ST…
GO:0060236	0.00391526	5.92555	12.0662	18	20	regulation of mitotic spindle organization	GO_BP	CCSAP,CENPJ,CEP97,CHMP1A,CHMP1B,CHMP2A,CHMP2B,CHMP3,CHMP4A,CHMP4B,CHMP4C,CHMP5,CHMP6,CHMP7,CLTC,DCTN1,DRG1,DYNC1H1,EML3,FSD1,GNAI1,GPSM2,HNRNPU,HSPA1A,HSPA1B,MAP9,NUMA1,NUP62,PARP3,PKD1,PLK1,PSRC1,RAE1,SASS6,STIL,TACC3,TPR,TPX2,VPS4B_x000D_
GO:0006515	0.00395627	5.91542	12.0743	18	20	protein quality control for misfolded or incompletely synthesized proteins	GO_BP	AKIRIN2,ANKZF1,ATXN3,CLPP,CUL3,FBXL17,HDAC6,KLHL15,LONP1,LONP2,NGLY1,OMA1,PEX12,RNF126,UBE2W,YME1L1,ZER1,ZYG11B_x000D_
GO:0061709	0.00395627	5.91542	12.0743	18	20	reticulophagy	GO_BP	ATG2A,ATG2B,DDRGK1,RB1CC1,RETREG1,RETREG2,RETREG3,SNX30,SNX7,STING1,TEX264,UBA5,UFC1,UFL1,UFM1,ULK1,ULK2,ULK3_x000D_
GO:0045071	0.00402302	2.35724	33.2044	43	55	negative regulation of viral genome replication	GO_BP	AICDA,APOBEC3C,APOBEC3F,APOBEC3G,BANF1,BST2,EIF2AK2,FAM111A,HMGA2,IFI16,IFIH1,IFIT1,IFIT5,IFITM1,IFITM3,ILF3,INPP5K,ISG15,ISG20,MAVS,MORC2,MPHOSPH8,MX1,N4BP1,OAS1,OAS2,OAS3,PLSCR1,PROX1,RESF1,RNASEL,SETDB1,SHFL,SLPI,SRPK1,SRPK2,TASOR,TNF,TNIP1,TRIM28,TRIM6,ZC3HAV1,ZNFX1_x000D_
GO:0001825	0.00417574	2.63077	27.1672	36	45	blastocyst formation	GO_BP	ACTL6A,ADA,BYSL,CCNB1IP1,CITED2,CNOT1,CNOT2,CNOT3,CTR9,CUL3,FURIN,GABPA,HNF1B,HOPX,JUNB,KDM4C,LATS1,LATS2,MATR3,MFN2,NLE1,PTPN18,RPL7L1,RRP7A,RTN4,SF3B6,SKIL,SP3,SRF,SUPT6H,TEAD4,TET1,TM4SF1,WDR74,YAP1,ZP3_x000D_
GO:2001235	0.00434443	1.86965	55.4872	68	92	positive regulation of apoptotic signaling pathway	GO_BP	AGT,APAF1,ATF3,BAD,BAX,BBC3,BCAP31,BCL10,BCL2L11,BCLAF1,BECN1,BID,BMPR1B,BOK,CASP2,CAV1,CRADD,CTNNA1,CTSC,CTSH,CTSK,CTSL,CTSS,CTSV,CYLD,DAB2IP,DDIT3,DEDD2,DNM1L,EEF1E1,EIF5A,FADD,FAF1,FAS,FBH1,FBXW7,FIS1,FLCN,G0S2,GSDME,HYAL2,ING5,INHBA,INHBB,ITM2C,JAK2,LTB,LTBR,MAGED1,MAPK9,MCL1,MYC,NACC2,NCK1,NCK2,NF1,NKX3-1,NOX1,NUPR1,PAK2,PARK7,PDIA3,PEA15,PIAS4,PLAGL2,PLEKHF1,PMAIP1,PML,PPP1CA,PPP2R1A,PPP2R1…
GO:0032989	0.00438329	1.22289	474.521	510	786	cellular anatomical entity morphogenesis	GO_BP	ABCA2,ABI1,ABI2,ABITRAM,ABL1,ACTB,ACTBL2,ACTG1,ACTN2,ADAM17,ADARB1,ADNP,ADPRHL1,AFG3L2,AGFG1,AKAP13,ALCAM,ALS2,AMIGO1,ANAPC2,ANK2,ANK3,ANKRD1,ANKRD27,APBB1,APBB2,APLP2,APOE,APP,ARHGAP33,ARHGAP35,ARHGAP4,ARHGAP44,ARHGEF28,ARHGEF40,ARHGEF7,ARPIN,ATL1,ATP7A,ATP8A2,ATP9A,AURKA,AUTS2,B3GNT2,B4GALT5,B4GALT6,B4GAT1,BAIAP2,BCL11A,BCL11B,BCL2,BDNF,BMPR1B,BMPR2,BOC,BRAF,BRSK1,BRSK2,BTBD3,C12orf57,C9orf72,C…
GO:0034661	0.00442362	2.9165	22.9277	31	38	ncRNA catabolic process	GO_BP	ANG,DDX49,DEDD2,DICER1,DIS3,DIS3L,DIS3L2,DNM3OS,ELAC2,ELOB,ELOC,EXOSC10,EXOSC2,EXOSC3,EXOSC5,EXOSC6,EXOSC7,EXOSC8,EXOSC9,MALAT1,METTL1,MTREX,NEAT1,NSUN2,NUDT16,OIP5-AS1,PARN,PELO,PNPT1,POP1,RBM7,SLFN12,SLFN13,SND1,SUPV3L1,TENT2,TENT4B,TRDMT1,TRIR,TRNT1,TUT4,WDR82,XRN1,ZC3H12A,ZC3H4,ZCCHC7,ZCCHC8,ZSWIM8_x000D_
GO:0009314	0.00444778	1.51765	114.171	132	190	response to radiation	GO_BP	ABCA7,ABCG5,ABRAXAS1,ACTR5,AEN,AKT1,AKT2,ALAD,APP,ATF4,ATM,ATP8A2,ATR,AURKB,B4GALT2,BABAM1,BABAM2,BAK1,BARD1,BAX,BCL2,BCL2L1,BCL3,BEST1,BHLHE40,BLM,BMF,BRAF,BRAT1,BRCA1,BRCA2,BRCC3,BRSK1,CACNB4,CAMKMT,CASP3,CASP7,CASP9,CAT,CBL,CCAR2,CCDC66,CCND1,CCND2,CDC25A,CDK5,CDKN1A,CDKN2D,CDS1,CEP250,CHEK2,CIRBP,CLK2,CLOCK,CNGB1,COL6A1,COL6A2,COL6A3,COMT,COP1,COPS3,COPS9,CPT1B,CREBBP,CRTC1,CRY1,CRY2,CRYAB,CT…
GO:0045070	0.00447798	3.41883	18.7152	26	31	positive regulation of viral genome replication	GO_BP	ADAR,ADARB1,CNOT7,DDB1,DDX3X,HACD3,IFIT1,LARP1,NOTCH1,PABPC1,PDE12,PKN2,PPIA,PPID,PPIE,PPIH,RAD23A,SRPK1,SRPK2,STAU1,TARBP2,TMEM39A,TOP2A,TOP2B,TRIM38,VAPB_x000D_
GO:0019319	0.00449261	1.86498	55.5419	68	92	hexose biosynthetic process	GO_BP	ACADM,AKR1B1,ARPP19,ATF3,ATF4,C1QTNF3,CHST15,CLK2,CRTC2,CRY1,DDB1,DGKQ,ENO1,ENO2,ENO3,EP300,ERFE,FOXO1,G6PC3,GOT1,GPI,KAT2A,KAT2B,LEPR,MDH1,MDH2,MST1,NLN,NNMT,NR3C1,OGT,PC,PCK2,PDK2,PER2,PGAM1,PGK1,PGM1,PGP,PPARA,PPARGC1A,PPP4R3B,PRKACA,PTPN2,RANBP2,RBP4,SDHAF3,SDS,SELENOS,SESN2,SIRT1,SIRT6,SIRT7,SLC25A1,SLC25A10,SLC25A11,SLC25A12,SLC25A13,SLC35B4,SLC37A4,SLC39A14,SORD,STK11,TCF7L2,TPI1,USP7,WDR5…
GO:0106027	0.00449261	1.86498	55.5419	68	92	neuron projection organization	GO_BP	ABCD1,ABHD17B,ABI2,APOE,APP,ARF1,ARHGAP33,ARHGAP44,BAIAP2,CAPRIN1,CAPRIN2,CDC42,CDK5,CDK5R1,CFL1,CHRNA7,CTTN,DBN1,DCTN1,DHX36,DIP2A,DLG4,DNM3,DOCK10,DTNBP1,DVL1,EEF2K,EFNA1,EPHA4,EPHB1,EPHB2,FYN,GSK3B,HDAC6,HOMER1,IGF1R,INSR,ITGA3,KIFBP,LGMN,LRP8,LRRK2,LZTS3,MAP1A,MTMR2,NEDD9,NLGN1,PAFAH1B1,PAK3,PDLIM5,PICK1,PLS1,PRNP,PSEN1,PTEN,RELN,SHANK1,SHANK3,SIPA1L1,STAU2,TANC1,TANC2,UBE3A,VPS35,WASL,ZDHHC1…
GO:0046330	0.00451954	1.84311	57.3531	70	95	positive regulation of JNK cascade	GO_BP	AGER,ANKRD6,APP,AXIN1,CCN2,CDC42,CRK,DAB2IP,DUSP19,DUSP22,DVL2,DVL3,EDAR,F2RL1,FZD7,GADD45A,GADD45B,GADD45G,HIPK2,HMGB1,HRAS,LTBR,MAP2K4,MAP2K7,MAP3K10,MAP3K11,MAP3K5,MAP4K2,MAPK8IP3,MAPKBP1,MBIP,MFHAS1,MINK1,MTURN,MYD88,NAIP,NOD1,NOX1,PJA2,PLCB1,PTK2B,RASGRP1,RASSF2,RB1CC1,RIPK1,RIPK2,SDCBP,SEMA3A,SERPINF2,SH3RF1,SH3RF2,SH3RF3,STK3,TAOK1,TAOK2,TAOK3,TIRAP,TLR3,TLR4,TNF,TNFRSF19,TNIK,TPD52L1,TRAF…
GO:0060993	0.00453644	1.82294	59.1642	72	98	kidney morphogenesis	GO_BP	ADAMTS16,AGT,AHI1,ASXL1,BASP1,BCL2,BMP2,BMP4,CALB1,CTNNB1,CTNNBIP1,CTNS,DLG1,FGF1,FGF2,FMN1,FOXD1,FOXJ1,FRAS1,GATA3,GCNT1,GCNT3,GCNT4,GLI3,GREB1L,GREM1,GZF1,HES1,HNF1B,HOXA11,HOXB7,HS2ST1,HS3ST3A1,ILK,IRX3,KIF26B,KLHL3,LAMA5,LGR4,LHX1,LIF,LRRK2,LZTS2,MAGED1,MYC,NOG,NPHP3,NPNT,PAX2,PAX8,PBX1,PKD1,PKD2,PPP3CA,PRKX,PTCH1,SALL1,SHH,SIX1,SIX4,SMAD4,SMO,SOX4,SOX9,STAT1,TACSTD2,TMEM59L,VEGFA,WNT2B,WNT7B…
GO:0006306	0.00458364	2.49934	28.9784	38	48	DNA methylation	GO_BP	ARID4A,ARID4B,ATF7IP,ATRX,BAZ2A,BEND3,BMI1,CTCF,DNMT1,DNMT3A,DNMT3B,EHMT1,EHMT2,EZH2,FOS,GATAD2A,HELLS,HEMK1,KMT2A,KMT2E,MAPT-AS1,MBD1,MBD3,MECP2,METTL4,MGMT,MIR29A,MIS18A,MPHOSPH8,MTA2,MTRR,PARP1,PPM1D,RLF,SMARCA5,SMCHD1,SPOCD1,ZMPSTE24_x000D_
GO:1901564	0.00474579	1.38666	153.199	175	281	organonitrogen compound metabolic process	GO_BP	A4GALT,AADAT,AAK1,AARS1,AARS2,AARSD1,AASDH,AASDHPPT,AASS,AATF,ABAT,ABCA1,ABCA12,ABCA2,ABCA3,ABCA7,ABCA8,ABCB10,ABCB7,ABCB9,ABCC1,ABCC2,ABCC5,ABCC6,ABCD1,ABCD4,ABCE1,ABCF1,ABCG1,ABHD10,ABHD12,ABHD12B,ABHD14B,ABHD17A,ABHD17B,ABHD17C,ABHD3,ABHD4,ABI1,ABI2,ABL1,ABL2,ABO,ABRAXAS1,ABRAXAS2,ABTB1,ACACA,ACACB,ACAD8,ACADM,ACADSB,ACAT1,ACER3,ACLY,ACMSD,ACO1,ACOT1,ACOT11,ACOT2,ACOT7,ACOT8,ACOT9,ACSF2,ACSF3,…
GO:0050658	0.00480193	3.81478	16.2412	23	27	RNA transport	GO_BP	AAAS,AGFG1,AHCTF1,AKAP8L,ALKBH5,ALYREF,ATXN2,BICD2,CASC3,CETN2,CETN3,CHTOP,CKAP5,CPSF6,DDX19A,DDX19B,DDX25,DDX39A,DDX39B,DHX9,EIF4A3,EIF4E,ENY2,FLOT1,FMR1,FXR1,FXR2,FYTTD1,G3BP2,GLE1,HHEX,HNRNPA1,HNRNPA2B1,HSF1,IGF2BP1,IGF2BP2,IGF2BP3,IWS1,KHDRBS1,KHSRP,KIF5C,KPNB1,LRPPRC,MAGOH,MAGOHB,MCM3AP,MRPL18,MVP,NCBP1,NCBP2,NCBP3,NDC1,NEAT1,NOL6,NPIPA1,NRDE2,NSUN2,NUP107,NUP133,NUP153,NUP155,NUP160,NUP188,…
GO:0050789	0.0048751	1.08826	5773.07	5853	9656	regulation of biological process	GO_BP	AAAS,AACS,AAK1,AAMDC,AAMP,AARS1,AASS,AATF,ABAT,ABCA1,ABCA12,ABCA13,ABCA2,ABCA3,ABCA5,ABCA7,ABCA8,ABCB1,ABCB10,ABCB4,ABCB7,ABCC1,ABCC2,ABCC4,ABCC9,ABCD1,ABCE1,ABCG1,ABCG5,ABHD12,ABHD14B,ABHD17A,ABHD17B,ABHD17C,ABHD2,ABHD5,ABHD6,ABI1,ABI2,ABI3BP,ABITRAM,ABL1,ABL2,ABLIM3,ABR,ABRACL,ABRAXAS1,ABT1,ABTB3,ACAA2,ACACB,ACADM,ACADVL,ACAP3,ACD,ACER3,ACIN1,ACKR2,ACKR3,ACKR4,ACMSD,ACO1,ACOT11,ACOT13,ACOT8,ACP…
GO:0031507	0.0049135	2.72254	24.7167	33	41	heterochromatin formation	GO_BP	AICDA,ATF7IP,ATF7IP2,ATRX,BAHD1,BAZ1A,BAZ2A,BCL6,BEND3,BRCA1,CBX3,CDK2,CDKN2B-AS1,CDYL,CENPV,DNMT1,DNMT3A,DOT1L,DYRK1A,EHMT1,EZH1,EZH2,H1-0,HAT1,HDAC1,HDAC2,HELLS,HMGA2,HMGB1,HNRNPU,JARID2,KDM1A,KDM5A,KMT2A,KMT2D,L3MBTL1,L3MBTL3,LMNA,LMNB1,LMNB2,LRIF1,MBD2,MBD3,MECP2,METTL3,MORC2,MPHOSPH8,MYC,NRDE2,PCGF3,PCGF5,PHF2,PHF8,POLE3,PPHLN1,PPM1D,RB1,RBM15,RBM15B,RESF1,RIF1,RLIM,RRP8,SAMD1,SCMH1,SETDB1,S…
GO:0140467	0.00506898	3.78543	16.291	23	27	integrated stress response signaling	GO_BP	ABCA7,ARIH1,ATF4,BATF2,BATF3,BOK,CEBPB,CEBPD,CEBPG,CREB3,CREBZF,DDIT3,DELE1,EIF2AK1,EIF2AK3,EIF2AK4,EIF2S1,FOS,FOSL1,GCN1,HERC5,HSPA5,IMPACT,JUN,JUNB,MAF,MAFB,MAP3K20,NCK1,NCK2,NFE2L2,NFE2L3,OMA1,PPP1R15A,PPP1R15B,PTPN1,PTPN2,QRICH1,RPAP2,TMED2,TMEM33_x000D_
GO:0071711	0.00508607	3.7836	16.2941	23	27	basement membrane organization	GO_BP	CAV1,CAV2,CLASP1,CLASP2,COL4A1,COL6A1,CTSS,DAG1,EXT1,FERMT1,FKRP,FLRT2,GAS2,HMCN1,ITGB1,LAMA1,LAMA2,LAMB1,LAMB2,LAMC1,LARGE1,MMP11,NID1,NID2,NTN4,PHLDB1,PHLDB2,PLOD3,POMGNT1,POMT2,PRICKLE1,PXDN,RIC8A,SPINT2_x000D_
GO:0006541	0.00512051	3.77994	16.3003	23	27	glutamine metabolic process	GO_BP	ARHGAP11B,ASL,ASNS,ASNSD1,CAD,CPS1,CTPS1,CTPS2,GFPT1,GLS,GLUD1,GLUL,GLYATL1,GMPS,MECP2,NIT2,NR1H4,PFAS,PHGDH,PPAT,SIRT4,SLC38A1,UCP2_x000D_
GO:0048208	0.00512051	3.77994	16.3003	23	27	COPII vesicle coating	GO_BP	CSNK1D,CUL3,KLHL12,PDCD6,PEF1,PPP6C,PREB,SAR1A,SAR1B,SEC16A,TFG,TMED10,TMED2,TRAPPC1,TRAPPC11,TRAPPC12,TRAPPC2,TRAPPC2B,TRAPPC2L,TRAPPC3,TRAPPC4,TRAPPC6A,TRAPPC8_x000D_
GO:1902894	0.00512051	3.77994	16.3003	23	27	negative regulation of miRNA transcription	GO_BP	BMP4,GATA6,HIF1A,NCOR1,NCOR2,NFATC3,NFIB,PDGFB,POU5F1,PPARA,PPARD,PPARG,RARA,RELA,REST,SMAD3,SOX9,SRF,TGFB1,TNF,VEGFA,YY1,ZNF512B_x000D_
GO:1903533	0.00522294	3.07708	20.5032	28	34	regulation of protein targeting	GO_BP	ABLIM3,AKT2,ANK3,ARIH2,ATG13,ATP5IF1,BAG4,BAP1,BNIP3L,C11orf65,C2CD5,CDK5,CDK5R1,CHP1,CIB1,CSNK2A2,DMTN,ERBB2,FBXW7,FIS1,FYN,FZD5,GDI1,GSK3A,HAX1,HPS4,HRAS,HSPA1L,HUWE1,INPP5K,ITGB1BP1,ITGB2,KCNE1,LEPROT,LMAN1,LRRK2,MFF,MICALL2,MIEF1,MIEF2,MTCL1,MYO1C,NPEPPS,PARL,PDCD5,PDZK1,PRKAA1,PRKN,PRNP,RAC2,RHOU,RNF31,SAE1,SH3GLB1,SLC1A1,SLC51B,SREBF1,SREBF2,STOM,TCAF1,TOMM7,TOMM70,UBE2D3,UBE2J2,UBE2L3,UBL5…
GO:0044272	0.0052798	1.75425	63.903	77	106	sulfur compound biosynthetic process	GO_BP	ACACA,ACACB,ACAT1,ACLY,ACSF3,ACSL1,ACSL3,ACSL4,ACSL5,ACSS1,ACSS2,ADI1,AKR1A1,ANGPT1,APIP,B3GALT6,B3GAT3,B3GNT2,B3GNT4,B3GNT7,B4GALT4,B4GAT1,BHMT,BHMT2,CHAC1,CHAC2,CHPF,CHPF2,CHST11,CHST12,CHST14,CHST15,CHST2,CHST3,CHST7,CHST9,CHSY1,CSAD,CSGALNACT1,CSGALNACT2,CTH,CTNNB1,DIP2A,DLAT,DLD,DSE,DSEL,ELOVL1,ELOVL2,ELOVL5,ELOVL6,ELOVL7,ENOPH1,EXT1,EXT2,EXTL1,EXTL2,EXTL3,FMO1,GCDH,GCLC,GCLM,GGT1,GGT7,GGTLC…
GO:0031396	0.00530078	9.29387	9.01925	14	15	regulation of protein ubiquitination	GO_BP	ABL1,AKT1,AMER1,ANGPT1,ARRB1,ARRB2,ARRDC3,ARRDC4,ATG5,AXIN1,BAG2,BAG5,BCL10,BEX2,BEX3,BEX4,BIRC2,BIRC3,BMI1,BTRC,CAMLG,CAV1,CBLB,CDC14B,CDC20,CDK5,CENPS,CENPX,CEP63,CHFR,CHP1,COMMD1,CRY1,CTNNB1,CUL3,DAXX,DCUN1D1,DDX3X,DERL1,DNAJA1,DNAJB2,DTX3L,FAM107A,FANCI,FANCM,FBXO2,FBXO33,FBXO4,FBXO5,FBXW7,FYN,FZR1,GABARAP,GCLC,GNL3L,GPS2,GSK3A,GSK3B,GTPBP4,HDAC3,HDAC8,HERPUD1,HSP90AA1,HSP90AB1,HSPA1A,HSPA1B,…
GO:0035794	0.00531195	3.07047	20.5207	28	34	positive regulation of mitochondrial membrane permeability	GO_BP	ACAA2,ATF2,ATP5IF1,BAK1,BAX,BCL2L11,BID,BLOC1S2,BNIP3,BNIP3L,BOK,CHCHD10,GCLC,GSK3A,GSK3B,HIP1R,HSPA1A,IER3,MIR29A,MPV17L,MUL1,PPIF,RHOT1,RHOT2,RTL10,SLC25A4,SLC25A5,SLC25A6,SLC35F6,SLC9A1,SPG7,STPG1,TMEM14A,TP53,VDAC2,ZNF205_x000D_
GO:0042558	0.00534136	3.06831	20.5264	28	34	pteridine-containing compound metabolic process	GO_BP	AASDHPPT,ALDH1L2,ATIC,DHFR,DHFR2,FOLR1,FPGS,GART,GCH1,GGH,MTHFD1,MTHFD1L,MTHFD2,MTHFD2L,MTHFR,MTHFS,MTR,MTRR,PCBD1,PCBD2,PRKG2,PTS,QDPR,SHMT1,SHMT2,SLC19A1,SLC46A1,SPR_x000D_
GO:1902253	0.00534136	3.06831	20.5264	28	34	regulation of intrinsic apoptotic signaling pathway by p53 class mediator	GO_BP	ARMC10,ATAD5,BCL2,BDKRB2,CD44,CD74,EIF5A,HNRNPK,ING2,KDM1A,MARCHF7,MDM2,MUC1,MYC,PRKN,PTTG1IP,RPL26,RPS7,RRM2B,RRN3,SIRT1,TAF9,TAF9B,TP53,TRIAP1,UBB,USP15,ZNF385A_x000D_
GO:0034976	0.00538586	2.46634	28.2237	37	47	response to endoplasmic reticulum stress	GO_BP	ABCA7,ABL1,AFF4,AIFM1,ALOX5,AMFR,ANKZF1,APAF1,AQP11,ATF3,ATF4,ATF6,ATF6B,ATG10,ATP2A2,ATXN3,AUP1,BAG6,BAK1,BAX,BBC3,BCAP31,BCL2,BCL2L1,BCL2L11,BFAR,BOK,BRSK2,CALR,CANX,CASP4,CAV1,CCDC47,CCND1,CEBPB,CERT1,CFTR,CHAC1,CLGN,CLU,COPS5,CREB3,CREB3L2,CREBZF,CTH,CXCL8,DAB2IP,DDIT3,DDRGK1,DDX3X,DERL1,DERL2,DNAJB12,DNAJB2,DNAJB9,DNAJC10,DNAJC3,ECPAS,EDEM1,EDEM2,EDEM3,EIF2AK2,EIF2AK3,EIF2AK4,EIF2B5,EIF2S1,E…
GO:0019941	0.00550541	Inf	5.945	10	10	modification-dependent protein catabolic process	GO_BP	ADRM1,AGAP3,AGTPBP1,AKIRIN2,AKT1,AMBRA1,AMFR,AMN1,ANAPC1,ANAPC10,ANAPC11,ANAPC13,ANAPC15,ANAPC16,ANAPC2,ANAPC4,ANAPC5,ANAPC7,ANKIB1,ANKRD9,APC,APPBP2,ARAF,AREL1,ARIH1,ARIH2,ARMC8,ARRB1,ARRB2,ARRDC1,ASB2,ASCC2,ASCC3,ATE1,ATXN3,AURKA,AXIN1,AXIN2,BAG5,BAG6,BAP1,BBS7,BCAP31,BFAR,BIRC2,BMAL1,BTRC,CACUL1,CAMLG,CBL,CCAR1,CCAR2,CCDC22,CCNF,CDC16,CDC20,CDC23,CDC26,CDC27,CDC34,CDK2,CHFR,CHMP1A,CHMP1B,CHMP2…
GO:0010761	0.00552301	9.21867	9.04839	14	15	fibroblast migration	GO_BP	ACTA2,AKAP12,AKT1,APPL1,APPL2,ARHGAP4,ARHGEF7,ARID5B,BAG4,BRAF,CCN3,CORO1C,CYGB,DDR2,DMTN,FER,FGF2,FUT8,GNA12,GNA13,HYAL2,ILK,IQGAP1,ITGB1,ITGB1BP1,ITGB3,LAMTOR2,MACIR,MTA2,PDLIM1,PIP5K1A,PLEC,PML,PRKCE,PRR5L,PTK2,RAC1,RCC2,RFFL,SDC4,SGPL1,TGFB1,THBS1,TMEM201,TNS1,WDPCP,ZEB2,ZFAND5_x000D_
GO:0006623	0.00553027	9.21627	9.04932	14	15	protein targeting to vacuole	GO_BP	AP3B1,AP3D1,AP3M1,AP4M1,ATG14,BECN1,CLU,GCC2,GGA3,GNPTAB,GNPTG,HGS,HSPA8,LAMP2,M6PR,MON1A,MON1B,NAGPA,NCOA4,NEDD4,PIK3C3,PIK3R4,PXK,RAB7A,SCARB2,SMURF1,SNX16,SORT1,SQSTM1,VPS13A,VPS13C,VPS13D,VPS37A,VPS37B,VPS37C,VPS37D,VPS41,VPS4A,VPS53,VPS54,VPS8,ZFYVE16_x000D_
GO:0051321	0.00553132	1.38226	175.682	197	291	meiotic cell cycle	GO_BP	ACTR2,ACTR3,AGO4,ANAPC1,ANAPC10,ANAPC11,ANAPC13,ANAPC15,ANAPC16,ANAPC2,ANAPC4,ANAPC5,ANAPC7,ANKRD31,ASPM,ATM,ATRX,AURKA,AURKC,BAG6,BCL2L11,BOLL,BRCA2,BRIP1,BUB3,C9orf78,CALR,CCNB1IP1,CCNB2,CCNB3,CCNE1,CCNE2,CDC16,CDC20,CDC23,CDC25A,CDC25B,CDC25C,CDC26,CDC27,CDK2,CENPC,CENPS,CENPX,CHFR,CKS2,CNTD1,DCAF13,DDB1,DMC1,DUSP1,EDN1,EDNRA,EHMT2,EME2,ERCC4,EREG,ESPL1,EXO1,FANCA,FANCD2,FANCM,FBXO43,FBXO5,FIG…
GO:1902230	0.00555592	9.20781	9.05261	14	15	negative regulation of intrinsic apoptotic signaling pathway in response to DNA damage	GO_BP	ACKR3,ATAD5,BCL2,BCL2L1,BID,CCAR2,CD44,CD74,CDKN2D,CLU,CXCL12,DDIAS,ING2,KDM1A,MARCHF7,MUC1,SIRT1,SNAI1,SNAI2,TAF9,TAF9B,TMEM161A,TPT1,TRIAP1,TRIM32,USP47,ZNF385A_x000D_
GO:0072332	0.00555811	4.3964	13.8674	20	23	intrinsic apoptotic signaling pathway by p53 class mediator	GO_BP	AEN,ARMC10,ATAD5,BAG6,BAX,BCL2,BCL3,BDKRB2,BOK,BRCA2,CASP6,CD44,CD74,CDIP1,CDKN1A,CHEK2,DDIT4,DDX5,DYRK2,E2F1,E2F2,EIF5A,EP300,ERCC2,FHIT,HINT1,HIPK1,HIPK2,HNRNPK,IFI16,ING2,JMY,KDM1A,MARCHF7,MDM2,MSH2,MUC1,MYBBP1A,MYC,NUPR1,PDK2,PERP,PHLDA3,PMAIP1,PML,PPP1R13B,PRKN,PTTG1IP,RPL26,RPS27L,RPS7,RRM2B,RRN3,RRP8,SHISA5,SIRT1,SNW1,STK11,TAF9,TAF9B,TMEM109,TOPORS,TP53,TP53BP2,TRIAP1,UBB,USP15,USP28,WWOX…
GO:0009048	0.00558045	9.19975	9.05575	14	15	dosage compensation by inactivation of X chromosome	GO_BP	BRCA1,CDYL,HNRNPU,JARID2,LRIF1,METTL3,PCGF3,PCGF5,RBM15,RBM15B,RLIM,SMCHD1,SUZ12,YTHDC1_x000D_
GO:0016558	0.00558045	9.19975	9.05575	14	15	protein import into peroxisome matrix	GO_BP	LONP2,PEX1,PEX12,PEX13,PEX14,PEX16,PEX2,PEX26,PEX5,PEX5L,PEX6,PEX7,TRIM37,USP9X_x000D_
GO:0032897	0.00558045	9.19975	9.05575	14	15	negative regulation of viral transcription	GO_BP	HEXIM1,IFITM3,LARP7,MID2,TRIM11,TRIM13,TRIM14,TRIM21,TRIM27,TRIM32,TRIM62,TRIM8,UBP1,ZFP36_x000D_
GO:0032933	0.00558045	9.19975	9.05575	14	15	SREBP signaling pathway	GO_BP	AMFR,ARHGEF10L,EIF2A,ERLIN1,ERLIN2,FBXW7,INSIG1,INSIG2,SCAP,SPRING1,SREBF1,SREBF2,TMED2,ZBTB7B_x000D_
GO:0051444	0.00558045	9.19975	9.05575	14	15	negative regulation of ubiquitin-protein transferase activity	GO_BP	ABL1,BAG2,BAG5,DTX3L,FBXO5,LIMK1,MAD2L1,MAD2L2,PARK7,RPL11,RPL23,RPL5,RPS7,SMAD7_x000D_
GO:0071218	0.00558045	9.19975	9.05575	14	15	cellular response to misfolded protein	GO_BP	AKIRIN2,ATXN3,CAV1,CUL3,DERL1,DNAJB12,DNAJB14,DNAJC18,HDAC6,KLHL15,RNF126,UBE2W,UFD1,VCP_x000D_
GO:1900153	0.00558045	9.19975	9.05575	14	15	positive regulation of nuclear-transcribed mRNA catabolic process, deadenylation-dependent decay	GO_BP	AGO2,CNOT1,CNOT7,CPEB3,DHX36,NANOS1,NANOS3,PABPC1,TNRC6B,TNRC6C,TOB1,ZFP36,ZFP36L1,ZFP36L2_x000D_
GO:1904507	0.00558045	9.19975	9.05575	14	15	positive regulation of telomere maintenance in response to DNA damage	GO_BP	ACTL6A,ACTR5,ACTR8,INO80,INO80B,INO80C,INO80D,INO80E,MCRS1,NFRKB,RUVBL1,RUVBL2,UCHL5,YY1_x000D_
GO:0072526	0.00560161	1.79746	58.5605	71	97	pyridine-containing compound catabolic process	GO_BP	ADPGK,APP,ARL2,BPGM,COL6A1,DDIT4,DHTKD1,EIF6,ENO1,ENO2,ENO3,ENO4,EP300,FKRP,FLCN,FOXK1,FOXK2,GALK1,GAPDH,GIT1,GPI,HDAC4,HIF1A,HK1,HK2,HKDC1,IER3,INSR,JMJD8,KAT2B,LDHA,LIPA,MLST8,MLXIPL,MTOR,NCOR1,NUDT12,NUDT13,NUPR1,OGDH,OGDHL,OGT,PFKFB2,PFKL,PFKM,PFKP,PGAM1,PGAM4,PGK1,PGM1,PKM,PNP,PPARA,PPP2CA,PRKAA1,PRKAA2,PRKACA,PRKAG1,PRKAG2,PRXL2C,PSEN1,QPRT,SIRT6,SLC2A6,SLC4A4,STAT3,TIGAR,TPI1,UCP2,ZBTB20,Z…
GO:0006970	0.00561166	4.38977	13.8757	20	23	response to osmotic stress	GO_BP	ABCB1,AKR1B1,ARHGEF2,ATF2,BAD,BAX,BDKRB2,CAB39,CAPN3,CASP1,CASP3,DDX3X,EFHD1,HSP90AA1,ICOSLG,ITGA2,KCNMA1,KMO,LETM1,LRRC8A,LRRC8C,LRRC8D,MAP2K7,MAP7,MAPK13,MARVELD3,MICU1,MLST8,MTOR,MYLK,NFAT5,NLK,OXSR1,PDPK1,PKD2,PKN1,PLK3,PTGS2,PTK2B,RELB,SERPINB6,SLC12A2,SLC12A5,SLC12A6,SLC25A23,SLC2A1,SLC4A11,STK39,TLR3,TNF,TP53,TRPV4,TSC22D2,TSC22D3,TSC22D4,TSPO,USP15,WNK1,WNK3,XRCC5,XRCC6,YBX3,ZFP36L1_x000D_
GO:0021762	0.00561225	2.55747	26.5635	35	44	substantia nigra development	GO_BP	ACTB,ATP5PB,ATP5PF,BASP1,CALM1,CALM2,CALM3,CCDC14,CDC42,CKB,CNP,COX6B1,DYNLL1,FGF2,G6PD,GLUD1,GNB4,HSPA5,MAOB,MAPKAP1,MBP,NDRG2,NDUFS3,PADI2,RAD1,RHOA,SEC16A,SIRT2,SUDS3,SYNGR3,YWHAE,YWHAH,YWHAQ,ZNF148,ZNF430_x000D_
GO:0035307	0.00561225	2.55747	26.5635	35	44	positive regulation of protein dephosphorylation	GO_BP	ADORA1,AMBRA1,ANKLE2,CALM1,CALM2,CALM3,CAMTA1,CDCA2,CNEP1R1,DLC1,GBA1,GNA12,HSP90AB1,ITGA1,MAGI2,MTOR,NCK1,NCK2,NSMF,PDGFRB,PIN1,PPIA,PPP1R12A,PPP1R15A,PPP1R15B,PPP1R7,PPP2R5A,PPP2R5D,PRKCD,PTBP1,PTPA,PTPRC,SMPD1,SPPL3,TGFB1_x000D_
GO:2000779	0.00566579	5.63476	11.4314	17	19	regulation of double-strand break repair	GO_BP	ABL1,ACTB,ACTL6A,ACTR2,ARID1A,ARID1B,ARID2,ATR,ATRIP,AUNIP,BCL7A,BCL7B,BCL7C,BRD7,BRD8,CGAS,CHEK1,CYREN,DDX11,DEK,DMAP1,DPF1,DPF2,DPF3,EP400,EPC1,EPC2,ERCC6,FANCB,FBH1,FIGNL1,FUS,HDGFL2,HELB,HELQ,HMGA2,HSF1,ING3,KAT5,KDM1A,KDM4D,KLHL15,KMT5A,KMT5B,KMT5C,MAD2L2,MAGEF1,MBTD1,MEAF6,MGMT,MORF4L1,MORF4L2,MRGBP,MRNIP,NSD2,NUDT16L1,OGG1,OTUB1,OTUB2,PARP1,PARP3,PARPBP,PBRM1,PHF10,PIAS4,PML,PNKP,POLQ,POT1…
GO:0018230	0.00567526	4.38197	13.8855	20	23	peptidyl-L-cysteine S-palmitoylation	GO_BP	CLIP3,GOLGA7,GOLGA7B,ZDHHC1,ZDHHC11,ZDHHC12,ZDHHC14,ZDHHC15,ZDHHC18,ZDHHC2,ZDHHC20,ZDHHC21,ZDHHC23,ZDHHC24,ZDHHC3,ZDHHC4,ZDHHC6,ZDHHC7,ZDHHC8,ZDHHC9_x000D_
GO:0034472	0.00567526	4.38197	13.8855	20	23	snRNA 3'-end processing	GO_BP	EXOSC2,EXOSC3,EXOSC5,EXOSC6,EXOSC7,EXOSC8,EXOSC9,INTS1,INTS12,INTS14,INTS2,INTS5,INTS6,INTS6L,INTS7,INTS8,INTS9,TOE1,TUT1,USB1_x000D_
GO:0046580	0.00567526	4.38197	13.8855	20	23	negative regulation of Ras protein signal transduction	GO_BP	DAB2IP,EPHB2,LZTR1,MAPKAP1,MFN2,NUP62,PPP2CB,RABGEF1,RASA2,RASA3,RASA4,RASA4B,RASAL1,SPRY1,SPRY2,SPRY3,SPRY4,STAMBP,SYNGAP1,TGFB2_x000D_
GO:0051131	0.00567526	4.38197	13.8855	20	23	chaperone-mediated protein complex assembly	GO_BP	BBS10,BBS12,CCT2,CLU,HOPX,HSP90AA1,HSP90AB1,HSPA1A,HSPA4,HSPD1,LONP1,MKKS,NDUFAF1,PFDN6,PSMG1,PSMG2,PSMG3,PTGES3,PTGES3L,TMEM35A_x000D_
GO:2000114	0.00567526	4.38197	13.8855	20	23	regulation of establishment of cell polarity	GO_BP	ABL1,ABL2,ARFGEF1,CYRIB,FLOT2,GATA3,GSN,KANK1,KIF20B,KRIT1,PLEKHG3,RACK1,RAP1B,RICTOR,RIPOR2,ROCK1,ROCK2,RUFY3,SHTN1,WDPCP_x000D_
GO:0010952	0.00573747	1.54155	100.821	117	167	positive regulation of peptidase activity	GO_BP	AGER,AIFM1,ANP32B,APAF1,APH1A,APH1B,ARL6IP5,ASPH,BAD,BAK1,BAX,BBC3,BCAP31,BCL10,BCL2L13,BID,BOK,CARD8,CASC2,CASP1,CASP10,CASP2,CASP8,CASP8AP2,CASP9,CLDN3,CLDN4,COL4A3,CRADD,CTSD,CTSH,CTSK,CTSL,CTSS,CTSV,CYCS,CYFIP2,DAP,DAPK1,DDRGK1,DDX3X,DIABLO,DLC1,EFNA1,EGLN3,EIF2AK3,EPHA4,F2R,F3,FADD,FAM162A,FAS,FIS1,FOXL2,FYN,GRAMD4,GRN,GSN,HIP1,HIP1R,HMGB1,HSPD1,HSPE1,IFI16,IFT57,JAK2,KHDC1,LGMN,LYN,MALT1,MA…
GO:1901797	0.00592282	5.59118	11.4666	17	19	negative regulation of signal transduction by p53 class mediator	GO_BP	ARMC10,ATAD5,BCL2,BDKRB2,CD44,CD74,DYRK1A,DYRK3,HAPSTR1,ING2,KDM1A,MARCHF7,MDM2,MUC1,NOP53,PRKN,PSMD10,PTTG1IP,RFFL,RNF34,RRM2B,RRN3,SIRT1,SNAI1,SNAI2,TAF9,TAF9B,TRIAP1,YJU2,ZNF385A_x000D_
GO:1901659	0.00593457	5.58924	11.4682	17	19	glycosyl compound biosynthetic process	GO_BP	ADA,ADAL,ADK,APRT,DCTD,DHFR2,DNPH1,DTYMK,HPRT1,LCMT2,MTAP,NT5E,PGM2,PNP,PRTFDC1,TK1,TK2,TRMT12,TYW1,TYW1B,TYW3,TYW5,UCKL1_x000D_
GO:0006977	0.00595241	5.58629	11.4706	17	19	DNA damage response, signal transduction by p53 class mediator resulting in cell cycle arrest	GO_BP	ATM,CASP2,CDKN1A,CDKN1B,CHEK2,CRADD,E2F7,GTSE1,MDM2,MUC1,PIDD1,PLK2,PLK3,PML,RPL26,TP53,TRIAP1_x000D_
GO:0034404	0.00595241	5.58629	11.4706	17	19	nucleobase-containing small molecule biosynthetic process	GO_BP	ADA,ADAL,ADK,APRT,DCTD,DHFR2,DNPH1,DTYMK,HPRT1,MTAP,NT5E,PGM2,PNP,PRTFDC1,TK1,TK2,UCKL1_x000D_
GO:0046827	0.00595241	5.58629	11.4706	17	19	positive regulation of protein export from nucleus	GO_BP	ANP32B,BAG3,CAMK1,CTDSPL2,EMD,GAS6,GSK3B,MDM2,PPM1A,PRKACA,PRKD1,RBM22,SFN,SIRT6,TPR,XPO4,YWHAE_x000D_
GO:0070242	0.00595241	5.58629	11.4706	17	19	thymocyte apoptotic process	GO_BP	ADA,ADAM8,BAK1,BAX,BCL11B,BCL2L11,BMP4,CHEK2,DFFA,EFNA1,GLI3,HIF1A,KIFAP3,RAG1,TP53,WNT5A,ZC3H8_x000D_
GO:0097320	0.00595241	5.58629	11.4706	17	19	plasma membrane tubulation	GO_BP	ASAP1,ATP10A,BIN3,CAVIN2,CHMP4A,DNM2,EHD2,FNBP1L,MICALL1,PACSIN2,PACSIN3,SH3GLB1,SNX18,SNX33,SNX9,WASL,WHAMM_x000D_
GO:0110154	0.00595241	5.58629	11.4706	17	19	RNA decapping	GO_BP	CAPRIN1,CNOT7,DCP1A,DCP1B,DCP2,DCPS,DXO,EDC3,EIF4ENIF1,LSM1,NOCT,NUDT12,NUDT16,PATL1,PATL2,PNRC2,ZFP36_x000D_
GO:2001224	0.00595241	5.58629	11.4706	17	19	positive regulation of neuron migration	GO_BP	ARHGEF2,DAB2IP,FLNA,KIF20B,MDK,NIPBL,NSMF,PLAA,RAPGEF2,RELN,SEMA3A,SEMA6A,SHTN1,SRGAP2C,TBC1D24,WDR62,ZNF609_x000D_
GO:0043603	0.00597565	1.46787	121.173	139	204	amide metabolic process	GO_BP	AADAT,AARS1,AARS2,AARSD1,AASDH,AASDHPPT,AASS,ABCA12,ABCA2,ABCA7,ABCA8,ABCB9,ABCD1,ABCE1,ABCF1,ABCG1,ABHD4,ABTB1,ACACA,ACACB,ACAT1,ACER3,ACLY,ACO1,ACOT1,ACOT11,ACOT2,ACOT7,ACOT8,ACOT9,ACSF2,ACSF3,ACSL1,ACSL3,ACSL4,ACSL5,ACSM1,ACSM2A,ACSM2B,ACSM3,ACSM5,ACSS1,ACSS2,ADA,ADAM10,ADAMTS13,AEBP1,AGK,AGO1,AGO2,AGO3,AGO4,AIMP1,AJUBA,AKT1,AKT2,ALDH1L2,ALKBH1,ALKBH5,AMDHD2,ANG,ANKZF1,ANPEP,APEH,APH1A,APH1B,A…
GO:0042981	0.00604416	1.57378	89.7123	105	150	regulation of apoptotic process	GO_BP	AARS1,AATF,ABL1,ACAA2,ACKR3,ACTB,ACTL6A,ACTN1,ACTN2,ACTN4,ACVR1,ADA,ADAM17,ADAM8,ADAMTSL4,ADAR,ADM,ADNP,ADORA1,AGAP2,AGO4,AGT,AHI1,AIFM1,AIFM2,AKAP12,AKR1A1,AKR1B1,AKR1C3,AKT1,AKT1S1,ALDH1A3,ALK,ALKBH1,ALPK2,AMBRA1,ANGPT1,ANGPTL4,ANKLE2,ANKRD1,ANKRD13C,ANO6,ANP32A,ANP32B,ANP32E,ANXA1,ANXA4,ANXA5,APAF1,APBB1,APBB2,APC,APEX1,API5,APIP,AR,ARAF,AREL1,ARF4,ARG2,ARHGAP10,ARHGDIA,ARHGEF2,ARHGEF7,ARL6IP1…
GO:0062197	0.00611201	Inf	6.00742	10	10	cellular response to chemical stress	GO_BP	ABCC1,ABCD1,ABL1,ADPRS,AGAP3,AIFM1,AIFM2,AKR1B1,AKT1,ALDH3B1,ALOX5,ANKZF1,ARHGEF2,ARL6IP5,ARNT,ATF2,ATF4,ATG5,ATG7,ATM,ATP13A2,ATP2A2,ATP7A,AXL,BAD,BDKRB2,BECN1,BMAL1,BNIP3,CAB39,CAMKK2,CAPN3,CASP1,CASP3,CAT,CAV1,CBX8,CCS,CDK1,CHCHD2,CHCHD4,CHUK,CPEB2,CYP1B1,DAPK1,DDIT3,DDR2,DDX3X,DHFR,DHRS2,DNAJA1,ECT2,EDN1,EDNRA,EFHD1,EGFR,EIF2AK3,EIF2S1,ERCC6L2,ERMP1,ERN1,ETV5,EZH2,FANCC,FANCD2,FAS,FBLN5,FER,F…
GO:0071826	0.00612707	Inf	6.0089	10	10	protein-RNA complex organization	GO_BP	AAR2,ABT1,ADAR,AGO1,AGO2,AGO3,AGO4,ATM,ATR,BOP1,BRIX1,BUD13,CD2BP2,CDC73,CELF1,CLNS1A,CLP1,COIL,CPSF6,CPSF7,CRNKL1,DDX1,DDX20,DDX23,DDX28,DDX39B,DDX42,DDX46,DENR,DHX29,DHX30,DHX8,DHX9,DICER1,DNAJC17,DYRK3,EIF2D,EIF2S2,EIF2S3,EIF2S3B,EIF3A,EIF3B,EIF3C,EIF3CL,EIF3D,EIF3E,EIF3F,EIF3G,EIF3H,EIF3I,EIF3J,EIF3K,EIF3L,EIF3M,EIF5,EIF6,ERAL1,FAF2,FASTKD2,GCFC2,GEMIN2,GEMIN4,GEMIN5,GEMIN6,GEMIN8,HSP90AA1,HS…
GO:0060070	0.00617586	1.95216	45.1609	56	75	canonical Wnt signaling pathway	GO_BP	ADNP,AMER1,AMFR,ANKRD6,APC,APOE,ASPM,ATP6AP2,AXIN1,AXIN2,BAMBI,BCL9,BCL9L,BICC1,BMAL1,BMP2,BTRC,CAPRIN2,CAV1,CBY1,CCAR2,CCDC88C,CCNY,CCNYL1,CDH2,CDK14,CHD8,COL1A1,COL6A1,CSNK1A1,CSNK1D,CSNK1E,CSNK1G1,CSNK1G2,CSNK1G3,CTDNEP1,CTHRC1,CTNNB1,CTNNBIP1,CTNND1,CYLD,DAAM2,DAB2,DAB2IP,DACT1,DAPK3,DDIT3,DDX3X,DISC1,DIXDC1,DKK3,DVL1,DVL2,DVL3,EDN1,EDNRA,EGF,EGFR,EGR1,EMD,EXT1,FAM53B,FERMT1,FGF2,FGFR2,FOLR1,…
GO:0007266	0.00624003	1.65757	74.2199	88	123	Rho protein signal transduction	GO_BP	ABCA1,ABL1,ABL2,ADGRG1,AKAP13,APOE,ARHGAP1,ARHGAP29,ARHGAP35,ARHGAP4,ARHGAP42,ARHGAP5,ARHGAP6,ARHGDIA,ARHGDIB,ARHGEF1,ARHGEF11,ARHGEF12,ARHGEF18,ARHGEF2,ARHGEF28,ARHGEF3,ARHGEF7,ARRB1,BCL6,BCR,CCDC125,CDC42,CDC42EP1,CDC42EP3,CDC42EP4,CDC42EP5,CDC42SE1,CDC42SE2,CELSR1,CFL1,CHUK,CSNK1A1,CTNNAL1,CUL3,DLC1,EPS8,EPS8L1,EPS8L2,ERBB2,F11R,F2R,F2RL1,F2RL2,FLCN,FLOT1,GNA12,GNA13,GPR18,GPR35,HACD3,HEG1,ITG…
GO:0035329	0.00624642	3.29109	18.1027	25	30	hippo signaling	GO_BP	AJUBA,AMOT,AMOTL1,AMOTL2,ARRDC3,CIT,CORO7,DLG5,FAT4,FRMD6,LATS1,LATS2,LIMD1,MAP2K3,MAPK14,MARK3,MOB1A,MOB1B,NF2,NUAK2,SAV1,SCHIP1,SHANK2,SOX11,SRC,STK3,STK4,TEAD1,TEAD2,TEAD3,TEAD4,TIAL1,VGLL4,WTIP,WWC1,WWC2,WWC3,WWTR1,YAP1_x000D_
GO:0030199	0.00625729	2.0559	39.8453	50	66	collagen fibril organization	GO_BP	ADAMTS12,ADAMTS14,ADAMTS3,ADAMTS7,AEBP1,ANXA2,ATP7A,BMP1,COL11A2,COL12A1,COL18A1,COL1A1,COL27A1,COL28A1,COL5A1,COL5A2,COL6A1,COLGALT1,COLGALT2,CRTAP,CYP1B1,DDR2,EFEMP2,EXT1,FKBP10,FOXC1,FOXC2,GREM1,LOX,LOXL1,LOXL2,LOXL3,LOXL4,LUM,MMP11,NF1,P3H4,P4HA1,PLOD3,PXDN,RB1,SCX,SERPINF2,SERPINH1,TGFB2,TGFBR1,TLL1,TLL2,VIPAS39,VPS33B_x000D_
GO:1903322	0.00626159	Inf	6.02195	10	10	positive regulation of protein modification by small protein conjugation or removal	GO_BP	AMER1,ANGPT1,ARNT,ARRDC3,ARRDC4,AXIN1,BCL10,BIRC2,BIRC3,BMI1,BTRC,CAV1,CBLB,CDC14B,CDC20,CENPS,CENPX,CHFR,COMMD1,CRY1,CUL3,DCUN1D1,DCUN1D2,DCUN1D3,DCUN1D4,DCUN1D5,DDX3X,DERL1,FAM107A,FANCI,FANCM,FBXO33,FBXO4,FBXW7,FZR1,GABARAP,GNL3,GSK3A,GSK3B,HDAC3,HDAC4,HSPA5,HSPBP1,HUWE1,INAVA,KDM1A,LRRK2,MALT1,MAPK9,MARCHF7,MTA1,MUL1,MYCBP2,NDFIP1,NDFIP2,NHLRC1,NMI,NOP53,NPM1,NSMCE3,PAXIP1,PDCD6,PEF1,PELI1,PH…
GO:2001251	0.00627667	Inf	6.0234	10	10	negative regulation of chromosome organization	GO_BP	ACD,ANAPC15,APC,ATM,ATRX,AURKB,BAZ1B,BIRC5,BUB1,BUB1B,BUB3,CCNB1,CDC20,CDCA8,CDK5RAP2,CENPF,CTC1,DCP2,DUSP1,DYNC1LI1,ERCC1,ERCC4,ESPL1,EXOSC10,FBXO5,GEN1,GNL3L,HNRNPA1,HNRNPC,HNRNPU,IK,INCENP,KLHL22,KNL1,KNTC1,LCMT1,MAD2L1,MAD2L1BP,MAD2L2,MNAT1,NAA10,NAT10,NBN,NDC80,NUF2,PARP1,PCID2,PIF1,PINX1,PLK1,POT1,PSMG2,RAD21,RAD50,RTEL1,SETMAR,SLX4,SMARCA5,SMG6,SPC24,SPC25,SPDL1,SRC,STN1,SUB1,TENT4B,TERF1,…
GO:0007167	0.00628911	1.18285	620.621	659	1028	enzyme-linked receptor protein signaling pathway	GO_BP	ABI1,ABL1,ABL2,ACVR1,ACVR1B,ACVR2A,ACVR2B,ADAM17,ADAM9,ADAMTS12,ADAMTS3,ADIPOR1,ADRB2,AFAP1L2,AGT,AHI1,AKAP3,AKT1,AKT1S1,AKT2,ALK,ANGPT1,ANGPT2,ANGPTL1,ANKS1A,ANKS1B,AP3S1,APC,APPL1,APPL2,AR,AREG,ARHGEF28,ARHGEF7,ARID4A,ARID4B,ARID5B,ARNT,ARRB2,ASPN,ATF2,ATOH8,AXIN1,AXL,BAIAP2,BAMBI,BCAR1,BCAR3,BCL9L,BDKRB2,BDNF,BECN1,BLNK,BMP2,BMP4,BMPR1A,BMPR1B,BMPR2,BRAF,BRMS1,BRMS1L,BTC,C2CD5,CADM1,CADM4,CAML…
GO:0120039	0.00629225	1.23537	389.222	420	645	plasma membrane bounded cell projection morphogenesis	GO_BP	ABI1,ABI2,ABITRAM,ABL1,ACTB,ACTBL2,ACTG1,ADAM17,ADARB1,ADNP,AFG3L2,ALCAM,ALS2,AMIGO1,ANAPC2,ANK3,ANKRD27,APBB1,APBB2,APLP2,APOE,APP,ARHGAP33,ARHGAP35,ARHGAP4,ARHGAP44,ARHGEF28,ARHGEF40,ARHGEF7,ARPIN,ATL1,ATP7A,ATP8A2,ATP9A,AURKA,AUTS2,B3GNT2,B4GALT5,B4GALT6,B4GAT1,BAIAP2,BCL11A,BCL11B,BCL2,BDNF,BMPR1B,BMPR2,BOC,BRAF,BRSK1,BRSK2,BTBD3,C12orf57,C9orf72,CAPRIN1,CAPRIN2,CD44,CDC42,CDH1,CDH2,CDH4,CDK5…
GO:0039694	0.00630225	3.28705	18.1115	25	30	viral RNA genome replication	GO_BP	AICDA,APOBEC3C,APOBEC3F,APOBEC3G,ATG16L1,ATG16L2,ATG5,CXCL8,DDX56,FBXL2,FMR1,HMGA2,INPP5K,MORC2,MPHOSPH8,PCBP2,PHB1,RESF1,SETDB1,SMARCB1,TASOR,TMEM41B,TOP2A,TOP2B,TRIM28_x000D_
GO:0042327	0.00630769	1.2397	376.719	407	624	positive regulation of phosphorylation	GO_BP	ABI1,ABL1,ACVR1,ACVR2A,ADAM17,ADAM9,ADNP,ADRB2,ADTRP,AGAP2,AGER,AGT,AKAP9,AKT1,AKTIP,ALK,ALS2,ANG,ANGPT1,APP,AR,ARAF,AREG,ARHGEF2,ARHGEF5,ARRB1,ARRB2,ATF2,ATG14,ATP2B4,AXIN1,AXIN2,AXL,BAD,BAG4,BANK1,BCAR3,BCL10,BCL2,BDNF,BMP2,BMP4,BRAF,BRAT1,BTBD10,C3,CAB39,CACUL1,CALM1,CALM2,CALM3,CAMK1,CAMKK2,CARD10,CAV1,CCDC88A,CCN1,CCND1,CCND2,CCND3,CCNY,CD24,CD40,CD44,CD74,CDK2AP1,CDKN1A,CDKN1B,CDON,CENPE,CH…
GO:0032506	0.00635388	Inf	6.03076	10	10	cytokinetic process	GO_BP	ALKBH4,ANLN,ANXA11,ARF1,AURKB,BIN3,CEP55,CHMP1A,CHMP1B,CHMP2A,CHMP2B,CHMP3,CHMP4A,CHMP4B,CHMP4C,CHMP5,CHMP6,CHMP7,CNTROB,ECT2,IQGAP1,IQGAP2,IQGAP3,KIF20A,KIF20B,KLHDC8B,MITD1,MYH9,NUP62,PDCD6IP,PLEC,RACGAP1,RHOA,RTKN,SNX18,SNX33,SNX9,SPAST,SPIRE1,SPIRE2,VPS4A,VPS4B_x000D_
GO:0009303	0.00635494	Inf	6.03086	10	10	rRNA transcription	GO_BP	ANG,BRF1,CAVIN1,DDX11,DEDD,ERCC2,ERCC6,GTF2H5,GTF3A,GTF3C1,GTF3C2,GTF3C3,GTF3C4,GTF3C5,GTF3C6,IPPK,MACROH2A1,MACROH2A2,MARS1,MTOR,NCL,NIFK,NOL11,NOP53,NPM3,PIH1D1,POLR1B,POLR1D,POLR1E,POLR1F,POLR1G,POLR2E,PWP1,SIRT7,SMARCA4,SMARCB1,SPIN1,TAF1B,TCOF1,TP53_x000D_
GO:0048524	0.00635759	Inf	6.03111	10	10	positive regulation of viral process	GO_BP	ADAR,ADARB1,ATG12,ATG5,AXL,CD74,CNOT7,DDB1,DDX3X,DHX9,FMR1,FURIN,HACD3,HMGB1,IFIT1,KPNA2,KPNA6,LARP1,LGALS1,MDFIC,NOTCH1,P4HB,PABPC1,PDE12,PKN2,PPARA,PPIA,PPID,PPIE,PPIH,RAB7A,RAD23A,RSF1,SMPD1,SRPK1,SRPK2,STAU1,STOM,TARBP2,TBC1D20,TMEM250,TMEM39A,TMPRSS2,TMPRSS4,TOP2A,TOP2B,TRIM11,TRIM21,TRIM38,TSG101,TYRO3,VAPB,VPS37B,VPS4A_x000D_
GO:0019081	0.00639719	Inf	6.03486	10	10	viral translation	GO_BP	ATG12,ATG5,CSDE1,DENR,DHX9,EIF2AK4,EIF2D,EIF3A,EIF3B,EIF3D,EIF3F,EIF3G,EIF3L,FURIN,MCTS1,PAIP1,PCBP2,PTBP1,SHFL,SSB,TMPRSS2_x000D_
GO:2000641	0.00640165	Inf	6.03528	10	10	regulation of early endosome to late endosome transport	GO_BP	CHMP3,DAB2,DENND10,DNAJC13,EZR,MAP2K1,MAP2K2,MAPK1,MAPK3,MSN,MTMR2,NF2,PTPN23,RAB21,RDX,SNX12,SNX3,SRC,VPS11_x000D_
GO:0006266	0.00640834	Inf	6.03591	10	10	DNA ligation	GO_BP	APLF,APTX,HMGB1,LIG1,LIG3,LIG4,MGMT,NHEJ1,PARP3,PNKP,RAD51,TFIP11,TOP2A,XRCC1,XRCC4,XRCC6_x000D_
GO:0000447	0.00642173	Inf	6.03717	10	10	endonucleolytic cleavage in ITS1 to separate SSU-rRNA from 5.8S rRNA and LSU-rRNA from tricistronic rRNA transcript (SSU-rRNA, 5.8S rRNA, LSU-rRNA)	GO_BP	ABT1,FCF1,KRI1,NOP14,NOP9,RCL1,RPP40,RPS21,RRS1,UTP20_x000D_
GO:0000492	0.00642173	Inf	6.03717	10	10	box C/D snoRNP assembly	GO_BP	NOPCHAP1,NUFIP1,PIH1D1,PIH1D2,RUVBL1,RUVBL2,SNU13,TAF9,ZNHIT3,ZNHIT6_x000D_
GO:0001514	0.00642173	Inf	6.03717	10	10	selenocysteine incorporation	GO_BP	C6orf52,DIO2,EEFSEC,EIF4A3,SARS1,SECISBP2,SECISBP2L,SELENOT,SEPSECS,TRNAU1AP_x000D_
GO:0002934	0.00642173	Inf	6.03717	10	10	desmosome organization	GO_BP	DSG2,DSP,GRHL1,JUP,NECTIN1,PERP,PKP2,PKP3,PRKCA,SNAI2_x000D_
GO:0006228	0.00642173	Inf	6.03717	10	10	UTP biosynthetic process	GO_BP	CAD,NME1,NME2,NME2P1,NME3,NME4,NME5,NME6,NME7,NME9_x000D_
GO:0006784	0.00642173	Inf	6.03717	10	10	heme A biosynthetic process	GO_BP	ALAD,ALAS1,COX10,COX15,CPOX,FECH,HMBS,PPOX,UROD,UROS_x000D_
GO:0007084	0.00642173	Inf	6.03717	10	10	mitotic nuclear membrane reassembly	GO_BP	ANKLE2,BANF1,BROX,RCC1,REEP3,REEP4,SIRT2,SPAST,UBE2I,VPS4A_x000D_
GO:0015937	0.00642173	Inf	6.03717	10	10	coenzyme A biosynthetic process	GO_BP	ACAT1,ACOT7,COASY,DCAKD,PANK1,PANK2,PANK3,PANK4,PPCDC,PPCS_x000D_
GO:0031440	0.00642173	Inf	6.03717	10	10	regulation of mRNA 3'-end processing	GO_BP	AHCYL1,BARD1,CDC73,CDK9,CPEB1,DHX36,NCBP1,NCBP2,ZC3H14,ZFP36L1_x000D_
GO:0032025	0.00642173	Inf	6.03717	10	10	response to cobalt ion	GO_BP	ALAD,ATF1,ATP7A,BNIP3,CASP3,CASP8,CASP9,D2HGDH,SERPINF1,TIGAR_x000D_
GO:0035646	0.00642173	Inf	6.03717	10	10	endosome to melanosome transport	GO_BP	ANKRD27,AP1G1,AP1M1,AP3D1,BLOC1S3,BLOC1S5,BLOC1S6,CD63,RAB32,RAB38_x000D_
GO:0044314	0.00642173	Inf	6.03717	10	10	protein K27-linked ubiquitination	GO_BP	AMFR,PRKN,RNF185,RNF6,TRIM21,TRIM62,UBE2D4,UBE2S,UBE2T,WSB1_x000D_
GO:0048194	0.00642173	Inf	6.03717	10	10	Golgi vesicle budding	GO_BP	ARFGAP2,ARFGAP3,GBF1,GOLPH3,GOLPH3L,MYO18A,PRKCI,TMED10,TMED2,TMED9_x000D_
GO:0048757	0.00642173	Inf	6.03717	10	10	pigment granule maturation	GO_BP	ANKRD27,AP1G1,AP1M1,AP3D1,BLOC1S3,BLOC1S5,BLOC1S6,CD63,RAB32,RAB38_x000D_
GO:0051292	0.00642173	Inf	6.03717	10	10	nuclear pore complex assembly	GO_BP	AHCTF1,FXR1,NDC1,NUP107,NUP153,NUP205,NUP93,NUP98,RTN4,TMEM170A_x000D_
GO:0060368	0.00642173	Inf	6.03717	10	10	regulation of Fc receptor mediated stimulatory signaling pathway	GO_BP	APPL1,APPL2,CD226,CD47,CSK,LYN,PLSCR1,PTPRC,PTPRJ,RABGEF1_x000D_
GO:0070900	0.00642173	Inf	6.03717	10	10	mitochondrial tRNA modification	GO_BP	CDK5RAP1,HSD17B10,METTL8,MTO1,PUS1,RPUSD4,TRIT1,TRMT10C,TRMT5,TRMT61B_x000D_
GO:0070922	0.00642173	Inf	6.03717	10	10	RISC complex assembly	GO_BP	ADAR,AGO1,AGO2,AGO3,AGO4,CLP1,DHX9,DICER1,PRKRA,TARBP2_x000D_
GO:0071166	0.00642173	Inf	6.03717	10	10	ribonucleoprotein complex localization	GO_BP	AKAP8L,IWS1,NEAT1,NSUN2,PRPF31,RIOK2,SETD2,SUPT6H,THOC2,WNK1_x000D_
GO:0090085	0.00642173	Inf	6.03717	10	10	regulation of protein deubiquitination	GO_BP	ITCH,NOP53,OTUD4,PARK7,TANK,TNIP1,TRIM21,UBXN1,VCP,ZC3H12A_x000D_
GO:1901388	0.00642173	Inf	6.03717	10	10	regulation of transforming growth factor beta activation	GO_BP	ADAM8,AGT,GATA6,HSP90AB1,ITGAV,ITGB6,ITGB8,LRRC32,LTBP1,TSC22D1_x000D_
GO:1901838	0.00642173	Inf	6.03717	10	10	positive regulation of transcription of nucleolar large rRNA by RNA polymerase I	GO_BP	DDX11,IPPK,MARS1,MTOR,NCL,NOL11,PIH1D1,PWP1,SMARCA4,SMARCB1_x000D_
GO:1904851	0.00642173	Inf	6.03717	10	10	positive regulation of establishment of protein localization to telomere	GO_BP	CCT2,CCT3,CCT4,CCT5,CCT6A,CCT7,CCT8,DKC1,TCP1,WRAP53_x000D_
GO:1904903	0.00642173	Inf	6.03717	10	10	ESCRT III complex disassembly	GO_BP	CHMP1A,CHMP1B,CHMP2A,CHMP2B,CHMP5,CHMP7,IST1,VPS4A,VPS4B,VTA1_x000D_
GO:1990253	0.00642173	Inf	6.03717	10	10	cellular response to leucine starvation	GO_BP	ATF2,ATF4,LARS1,MTOR,RNF167,RRAGB,RRAGD,SESN1,SESN2,SESN3_x000D_
GO:2000234	0.00642173	Inf	6.03717	10	10	positive regulation of rRNA processing	GO_BP	BUD23,DIMT1,HEATR1,RIOK1,RIOK2,SIRT7,TRMT112,UTP15,WDR43,WDR75_x000D_
GO:0009266	0.00644669	1.52026	103.839	120	172	response to temperature stimulus	GO_BP	ACADM,ACADVL,ACOT11,ADORA1,ADRB2,AKT1,ALDH18A1,APPL2,ATM,ATR,ATXN3,BAG3,CDKN1A,CHORDC1,CIRBP,CLPB,COMT,CREBBP,CRYAB,CXCL10,CXCL12,DAXX,DHX36,DISC1,DNAJA1,DNAJA2,DNAJA3,DNAJA4,DNAJB1,DNAJB4,DNAJB6,DNAJC2,DNAJC3,DNAJC7,EIF2AK3,EIF2AK4,EIF2B1,EIF2B2,EIF2B3,EIF2B4,EIF2B5,EIF2S1,EP300,EPHB1,ERO1A,FGF1,FOXO1,GCLC,GLRX2,GMPR,GRIK2,GSK3B,HDAC2,HDAC6,HIKESHI,HMOX1,HSBP1,HSBP1L1,HSF1,HSP90AA1,HSP90AA2P,HSP…
GO:0001763	0.00648385	1.46216	124.366	142	206	morphogenesis of a branching structure	GO_BP	ABL1,ACVR1,ADAMTS16,ADM,AGT,AR,AREG,BCL11A,BCL2,BMP2,BMP4,BTBD7,BTRC,CELSR1,CLIC4,COL13A1,COL4A1,CSF1,CSMD1,CTNNB1,CTNNBIP1,CTSH,CTSZ,DAG1,DDR1,DLG1,DLG5,EDN1,EDNRA,EGF,ENG,EPHA2,EPHA7,ESRP2,EXT1,FEM1B,FGF1,FGF2,FGFR1,FGFR2,FKBPL,FOXA1,FOXC2,FOXD1,FRS2,FZD5,GDF7,GLI2,GLI3,GNA13,GRB2,GREB1L,GREM1,GZF1,HHIP,HNF1B,HOXA11,HOXA5,HOXB7,HS3ST3A1,ILK,KDM5B,KRAS,LAMA1,LAMA5,LEF1,LGR4,LHX1,LRP5,LRRK2,MAGED…
GO:0030258	0.00650262	1.88759	48.8243	60	81	lipid modification	GO_BP	ABCD1,ABCD3,ABCD4,ABO,ACAA2,ACACB,ACAD10,ACADM,ACADS,ACADVL,ACAT1,ACAT2,ACOT8,ACOX1,ACOX3,ACSM1,ADH5,ADIPOR1,ADIPOR2,AGK,AKT1,AKT2,ALDH1L2,ALOX5,AMACR,APPL2,AUH,B3GALT1,BDH2,CNR1,CPT1A,CPT1B,CPT2,CRAT,CROT,CYGB,CYP3A5,CYP4V2,DECR1,DECR2,DGKA,DGKD,DGKE,DGKH,DGKI,DGKQ,DGKZ,ECH1,ECHDC1,ECHDC2,ECHS1,ECI1,ECI2,EHHADH,EPHX2,ETFA,ETFB,ETFBKMT,ETFDH,FABP3,FIG4,FMO1,FMO4,GBA1,GBA2,GBGT1,GCDH,HACL1,HADH,HA…
GO:1901184	0.00655696	1.97383	43.4676	54	72	regulation of ERBB signaling pathway	GO_BP	ADAM17,AFAP1L2,AGT,CADM1,CBL,CBLB,CCDC88A,CHMP6,CNOT9,DAB2IP,DGKD,DUSP3,EGFR,ERRFI1,FER,GPRC5A,HIP1,HIP1R,ITGA1,LGMN,MIR29A,MVB12A,MVB12B,MVP,NEU3,NUP62,PLAUR,PTK6,PTPN12,PTPN18,PTPN2,PTPN3,PTPRJ,RAB7A,RALA,RALB,RBPJ,RHBDF1,RHBDF2,RNF115,RNF126,RTN4,SH3TC2,SHKBP1,SNX6,SOCS4,SOCS5,SOS1,SPRY2,TGFB1,TSG101,VPS25,WDR54,ZFYVE28_x000D_
GO:1902903	0.00659218	2.14218	35.435	45	59	regulation of supramolecular fiber organization	GO_BP	ABI2,ABITRAM,ABL1,ACTG1,ACTN2,ADD1,ADD3,AEBP1,AKAP13,AKAP9,ALMS1,AP1AR,APC,APOE,APP,ARAP1,ARF1,ARF6,ARFGEF1,ARFIP1,ARFIP2,ARHGAP18,ARHGAP28,ARHGAP35,ARHGAP40,ARHGAP6,ARHGEF10,ARHGEF10L,ARHGEF18,ARHGEF2,ARHGEF5,ARHGEF7,ARL2,ARPC2,ARPC3,ARPC5,ARPC5L,ARPIN,ASAP3,ATXN7,AVIL,BAG4,BAIAP2,BAIAP2L1,BAIAP2L2,BBS4,BIN1,BMERB1,BRAF,BRK1,C9orf72,CAMSAP1,CAMSAP2,CAMSAP3,CAPG,CAPZA1,CAPZA2,CAPZB,CARMIL1,CCDC88…
GO:0042752	0.00659918	1.68698	68.8237	82	114	regulation of circadian rhythm	GO_BP	ADORA1,ATG7,BHLHE40,BMAL1,BMAL2,BTRC,CCAR2,CDK1,CIPC,CLOCK,CRTC1,CRY1,CRY2,CSF2,CSNK1D,CSNK1E,DDB1,EZH2,FBXL17,FBXL21P,FBXL3,FBXW11,FBXW7,FXR1,GNA11,GNAQ,GSK3B,HDAC3,HNF4A,HNRNPD,ID2,KAT5,KDM2A,KLF10,MAGED1,MAPK10,MAPK8,MAPK9,MTA1,MTOR,NLGN1,NOCT,NONO,NR1D2,NR2F6,OPN3,PARP1,PDE6B,PER1,PER2,PER3,PHLPP1,PML,PPARA,PPARG,PPARGC1A,PPP1CA,PPP1CB,PPP1CC,PRKAA1,PRKAA2,PRKDC,PROX1,PSPC1,RBM4,RBM4B,ROCK2,R…
GO:0010977	0.00664098	1.57754	88.1426	103	146	negative regulation of neuron projection development	GO_BP	ADCY6,APOE,ARF6,ARHGAP4,B2M,BAG5,BCL11A,CARM1,CBFA2T2,CDH1,CDK5,CDKL3,CERS2,CIB1,CRMP1,DAB2,DENND5A,DGUOK,DIP2B,DNM3,DPYSL3,DTNBP1,EFNA1,EFNB2,EFNB3,EPHA4,EPHA7,EPHB2,FKBP4,FLNA,GAK,GDI1,GFAP,GSK3A,GSK3B,HDAC2,HDAC6,HES1,IFRD1,IL15RA,INPP5F,INPP5J,ITM2C,KANK1,KREMEN1,LPAR1,LRIG2,LRP4,LRRK2,MAP2,MDM2,MYLIP,NEO1,NLGN1,NR2F1,NRP1,NTN1,PAFAH1B1,PAQR3,PLXNA3,PMP22,PRAG1,PSEN1,PTEN,PTPN9,PTPRG,PTPRO,PT…
GO:0090316	0.006675	2.63888	24.1172	32	40	positive regulation of intracellular protein transport	GO_BP	AKAP5,ANP32B,B3GAT3,BAG3,BCAP31,CAMK1,CD81,CDC42,CDH1,CDK1,CEP131,CEP290,CTDSPL2,DMAP1,ECT2,EDEM1,EDEM2,EFCAB7,EMD,EP300,ERGIC3,FLNA,GAS6,GLI3,GSK3B,HDAC3,HSP90AA1,HYAL2,ICE1,IPO5,JAK2,JUP,KIF20B,MAPK14,MAVS,MDM2,OAZ1,OAZ2,OAZ3,PCM1,PCNT,PDCD10,PDCD5,PIK3R1,PIK3R2,PLK3,PPM1A,PRKACA,PRKCD,PRKD1,PRR5L,PSEN1,PTGS2,RAB29,RAN,RBM22,RIPOR1,RUFY3,SAR1A,SAR1B,SFN,SHH,SIRT6,SLC51B,SMAD3,SMO,TARDBP,TGFB1,T…
GO:0031330	0.00671006	1.61071	80.765	95	134	negative regulation of cellular catabolic process	GO_BP	ACACB,AKT1,ANGEL2,ANXA2,ATP2B4,AXIN2,BCL2,BECN1,BMF,BOLL,CIRBP,CLEC16A,CNR1,CPTP,CSDE1,CTSA,DAP,DDIT4,DFFA,DFFB,DHX34,DHX36,DHX9,DKC1,E2F1,EHMT2,EIF4ENIF1,EIF4G1,EIF4G2,ELAVL1,EP300,ERFE,ETFBKMT,FEZ1,FEZ2,FLCN,FMR1,FOXK1,FOXK2,FURIN,FUS,GIT1,GOLGA2,GPLD1,GSK3A,HDAC4,HERC1,HMOX1,HNRNPA0,HNRNPAB,HNRNPC,HNRNPD,HNRNPU,IER3,IGF2BP1,IGF2BP2,IGF2BP3,IKBKE,IREB2,KDM4A,KLHL22,LARP1,LARP1B,LARP4B,LEPR,LRIG…
GO:0008654	0.00672167	2.99598	19.8233	27	33	phospholipid biosynthetic process	GO_BP	ABCA8,ABHD3,ABHD4,ABHD5,ACP6,ACSL3,AGPAT1,AGPAT2,AGPAT3,AGPAT4,AGPAT5,AJUBA,ATG14,ATM,BECN1,BPNT1,BPNT2,CAPN2,CDIPT,CDS1,CDS2,CEPT1,CHKA,CHP1,CHPT1,CISH,CRLS1,DGKA,DGKD,DGKE,DGKH,DGKQ,DGKZ,DHDDS,DHRS7B,DOLK,DOLPP1,DPM1,DPM2,DPM3,EFR3A,EFR3B,ETNK1,ETNK2,FABP3,FABP5,FADS1,FAR1,FDPS,FIG4,FITM2,GGPS1,GNPAT,GPAA1,GPAM,GPAT3,GPAT4,HDHD5,HEXB,HMGCS1,HYCC1,HYCC2,IDH1,IDI1,IMPA1,IMPA2,INPP1,INPP4A,INPP4B,…
GO:0009967	0.00683125	1.1621	757.253	799	1261	positive regulation of signal transduction	GO_BP	AAK1,ABCA7,ABL1,ACKR3,ACTA2,ACTN4,ACVR1,ACVR1B,ACVR2A,ACVR2B,ADA,ADAM17,ADAM8,ADAM9,ADAMTS3,ADGRG1,ADIPOR1,ADNP,ADORA1,ADORA2B,ADRA1B,ADRB2,AFAP1L2,AGER,AGO3,AGPAT1,AGPAT2,AGT,AJUBA,AKAP12,AKAP13,AKAP5,AKAP6,AKR1C2,AKR1C3,AKT1,AKT3,ALPK1,ALS2,AMBRA1,AMER1,ANGPT1,ANKRD1,ANKRD17,ANKRD6,APAF1,APOE,APOL3,APP,APPL2,AR,ARHGAP8,ARHGEF3,ARHGEF5,ARL6IP5,ARMC9,ARNT,ARRB1,ARRB2,ARRDC3,ASPM,ASXL1,ASXL2,ATAT1…
GO:0061025	0.00684914	1.49414	110.48	127	183	membrane fusion	GO_BP	ANKFY1,ANKRD27,ANXA1,ANXA2,ARL8B,ATP13A2,BET1,BET1L,BLOC1S6,BNIP1,C2CD5,CAV2,CD9,CHMP1A,CHMP1B,CHMP2A,CHMP2B,CHMP3,CHMP4A,CHMP4B,CHMP4C,CHMP5,CHMP6,CHMP7,CHP1,CLTRN,CPLANE2,CTSL,DIAPH3,DNM1L,DOC2A,DPP4,EEA1,ERC2,FOLR1,GAS6,GCA,GOSR1,GOSR2,HACE1,HUWE1,HYAL2,NAPG,NECTIN2,NSF,NSFL1C,PIKFYVE,PIP4K2A,PIP4K2B,PLEKHM1,PRRT2,RAB12,RAB13,RAB20,RAB34,RAB7A,RAB7B,RAB8A,RAB8B,RABEP1,RABIF,SAMD9,SEC22A,SEC22B…
GO:0018130	0.00694695	2.68286	20.3974	28	36	heterocycle biosynthetic process	GO_BP	AASS,AATF,ABCB10,ABCB7,ABHD14B,ABL1,ABLIM3,ABT1,ACACA,ACACB,ACAT1,ACD,ACLY,ACMSD,ACOT7,ACSF3,ACSL1,ACSL3,ACSL4,ACSL5,ACSS1,ACSS2,ACTB,ACTL6A,ACTN1,ACTN2,ACTN4,ACTR2,ACTR3,ACTR5,ACTR6,ACTR8,ACVR1,ACVR1B,ACVR2A,ACVR2B,ADA,ADAL,ADCY3,ADCY6,ADCY9,ADK,ADNP,ADNP2,ADRB2,ADRM1,ADSL,ADSS2,AEBP1,AEBP2,AFAP1L2,AFF3,AFMID,AGER,AGO1,AGO2,AGRN,AGT,AHDC1,AHI1,AHR,AICDA,AIP,AJUBA,AK1,AK2,AK3,AK4,AK5,AK6,AK7,AK8,…
GO:0043405	0.00715859	1.60397	80.898	95	134	regulation of MAP kinase activity	GO_BP	ADAM9,AGT,AIDA,APOE,ARHGEF5,BMP2,CD24,CD40,CDK12,DAB2IP,DNAJA1,DUSP1,DUSP10,DUSP16,DUSP19,DUSP7,DVL2,EDN1,EGF,EGFR,ERBB2,ERN1,ERP29,EZH2,FGF1,FGF2,FGFR1,GBA1,GHR,GSTP1,HGS,HIPK3,HRAS,HYAL2,INPP5K,INSR,IRAK1,KIT,KSR1,LRRK2,LYN,MAP2K5,MAP2K7,MAP3K10,MAP3K11,MAP3K12,MAP3K13,MAP3K4,MAP3K5,MAP3K7,MAP4K2,NEK10,NF1,NTRK3,PAK1,PAQR3,PDCD10,PDCD4,PDGFA,PDGFB,PDGFC,PDGFRB,PPARG,PRKCD,PTPN1,PTPRJ,RASGRP1,RG…
GO:1902895	0.00724487	2.17562	33.8081	43	56	positive regulation of miRNA transcription	GO_BP	AGT,AR,ATOH8,BMP2,BMPR1A,EGFR,EGR1,ETS1,FGF2,FOS,FOSL1,FOXA1,FOXO3,GATA3,GNL3,HIF1A,JUN,KLF4,KLF5,MRTFA,MRTFB,MYC,NOTCH2,NR1H2,NR3C1,PDGFB,POU2F1,PPARG,RELA,SMAD1,SMAD3,SMAD4,SMAD6,SMARCA4,SREBF1,SREBF2,SRF,STAT3,TEAD1,TGFB1,TGFB2,TNF,TP53_x000D_
GO:0048589	0.00727011	1.5354	95.6889	111	159	developmental growth	GO_BP	ABL1,ACACB,ACVR2B,ADAM15,ADARB1,ADM,ADNP,ADPRHL1,ADRB2,AFG3L2,AGRN,AKAP6,AKIRIN1,AKT1,ALCAM,ALKBH1,ANAPC2,APBA1,APBA2,APOE,APP,AR,AREG,ARHGAP4,ARID2,ARID5B,ARIH2,ASPM,ATF2,ATF5,ATM,ATN1,ATP8A2,ATRN,ATRX,AURKA,AUTS2,BASP1,BBS2,BBS4,BCL11A,BCL2,BCL2L11,BCL9,BDNF,BIN3,BMP4,BMPR1A,BMPR1B,BMPR2,BNC2,BRCA2,C9orf72,CAPN3,CCM2,CCN3,CD81,CD9,CDH1,CDH4,CDK1,CDK5,CDKL3,CDKL5,CDKN1A,CDKN1B,CDKN1C,CFLAR,CHD7,…
GO:2000737	0.00731681	3.61528	15.6966	22	26	negative regulation of stem cell differentiation	GO_BP	BBS12,CDK12,CDK13,EZH2,GSK3B,HES1,HNRNPU,HSPA9,JAG1,LBH,N4BP2L2,NELFB,NFE2L2,NOTCH1,PRICKLE1,REST,STAT3,TRIM6,YAP1,YTHDF2,ZFP36,ZFP36L2_x000D_
GO:0051492	0.00736147	2.48984	25.9365	34	43	regulation of stress fiber assembly	GO_BP	ABL1,ACTG1,ALMS1,ARAP1,ARHGAP28,ARHGAP6,ARHGEF10,ARHGEF10L,ARHGEF18,ARHGEF5,ASAP3,BAG4,BBS4,BRAF,CARMIL1,CCDC88A,CCN2,CD47,CDC42,CGNL1,CLASP1,CLASP2,CORO2B,DLC1,EPHA1,EVL,F11R,FERMT2,FHOD1,INPP5K,ITGB1BP1,LIMCH1,LIMK1,LPAR1,MET,MKKS,MTOR,NF2,NRP1,PAK1,PAK2,PFN1,PFN2,PHLDB2,PIK3R1,PIK3R2,PPFIA1,PPM1E,PPM1F,PTGER4,PXN,RAC1,RHOA,RHOC,RHPN1,RHPN2,ROCK1,ROCK2,S100A10,SDC4,SERPINF2,SLC9A1,SMAD3,SORBS3,…
GO:1901524	0.00738883	2.95847	19.9226	27	33	regulation of mitophagy	GO_BP	AMBRA1,BNIP3L,CSNK2A2,CTTN,DNM1L,FBXO7,FBXW7,FZD5,GSK3A,HIF1A,HTT,PARL,PRKN,RNF41,SLC25A4,SLC25A5,SREBF1,SREBF2,TIGAR,TP53,TSC2,TSPO,USP30,USP36,VDAC1,VPS13C,VPS13D_x000D_
GO:0044242	0.00775989	1.41747	138.855	157	230	cellular lipid catabolic process	GO_BP	ABCD1,ABCD3,ABCD4,ABHD12,ABHD12B,ABHD2,ABHD3,ABHD5,ABHD6,ACAA2,ACACB,ACAD10,ACADM,ACADS,ACADVL,ACAT1,ACAT2,ACER3,ACOT7,ACOT8,ACOX1,ACOX3,ADTRP,AIG1,AKR1C3,AKT1,AKT2,ALDH1L2,AMACR,ASAH1,ASAH2,ASAH2B,AUH,BCO1,BCO2,BDH2,CNR1,CPS1,CPT1A,CPT1B,CPT2,CRAT,CROT,CYP1B1,DAGLB,DDHD2,DECR1,DECR2,ECH1,ECHDC1,ECHDC2,ECHS1,ECI1,ECI2,EHHADH,ENPP2,ENPP6,ETFA,ETFB,ETFBKMT,ETFDH,FAAH,FUCA1,GALC,GBA1,GBA2,GBA3,GCDH,…
GO:0071560	0.00785565	1.35223	182.322	203	302	cellular response to transforming growth factor beta stimulus	GO_BP	ABL1,ACTA2,ACVR1,ADAM17,ADAM9,ANKRD1,APAF1,APPL1,APPL2,ARID4A,ARID4B,ARRB2,ASPN,AXIN1,BAMBI,BCL9L,BMP2,BMPR1A,BRMS1,BRMS1L,CAV1,CAV2,CD109,CDKN1C,CDKN2B,CFLAR,CHST11,CITED2,CLDN1,COL1A1,COL4A2,CREBBP,CRK,CRKL,CTSK,DAB2,DDR2,DKK3,DLX1,DNM3OS,DUSP22,EDN1,EID2,ENG,EP300,EPB41L5,FAM89B,FBN1,FERMT1,FERMT2,FGFR2,FKBP1A,FLCN,FNTA,FOLR1,FOS,FURIN,FUT8,FYN,GCNT2,GDF15,GDF5,GIPC1,GLG1,HDAC1,HDAC2,HIPK2,HPG…
GO:0001666	0.00786364	1.34465	188.963	210	313	response to hypoxia	GO_BP	ABAT,ACAA2,ADA,ADAM15,ADAM17,ADAM8,ADM,ADO,ADORA1,ADSL,AGER,AGTRAP,AIFM1,AJUBA,AK4,ALAD,ALKBH5,ANG,ANGPT2,ANGPTL4,APAF1,AQP3,ARNT,ARNT2,ATF2,ATF4,ATM,ATP7A,BAD,BCL2,BECN1,BIRC2,BMP2,BNIP3,BNIP3L,BRIP1,CAPN2,CASP3,CASP9,CAT,CAV1,CBL,CCNA2,CD24,CDKN1B,CFLAR,CHCHD2,CHRNA7,CIAO3,CITED2,CLDN3,COMT,CPEB1,CPEB2,CPT1A,CREBBP,CRYAB,CXCL12,CYGB,DDAH1,DDIT4,DDR2,DNMT3A,DPP4,EDN1,EDNRA,EGLN1,EGLN3,EGR1,ENO1,…
GO:0044772	0.00787964	5.37954	10.7678	16	18	mitotic cell cycle phase transition	GO_BP	ABCB1,ABRAXAS1,ACTB,ACTL6A,ACVR1,ACVR1B,ADAM17,ADAMTS1,AKT1,AMBRA1,ANAPC1,ANAPC11,ANAPC15,ANAPC2,ANAPC4,ANAPC5,ANAPC7,ANKRD17,ANLN,APC,APP,APPL1,APPL2,ARID1A,ARID1B,ARID2,ARPP19,ATAD5,ATM,AURKA,AURKB,AVEN,BABAM1,BABAM2,BARD1,BCAT1,BCL2,BCL7A,BCL7B,BCL7C,BID,BIRC5,BLM,BRCA1,BRCC3,BRD4,BRD7,BRSK1,BRSK2,BTN2A2,BUB1,BUB1B,BUB3,CACNB4,CACUL1,CALM1,CALM2,CALM3,CASP2,CCDC57,CCL2,CCNA2,CCNB1,CCNB2,CCNB3,…
GO:2001252	0.00794945	4.19028	13.2468	19	22	positive regulation of chromosome organization	GO_BP	ACD,ACTL6A,ACTR5,ACTR8,ATF7IP,ATF7IP2,ATM,ATR,ATRX,AURKB,BUB1,CCT2,CCT3,CCT4,CCT5,CCT6A,CCT7,CCT8,CDK1,CDK2,CTNNB1,DDX11,DHX36,DKC1,ERCC1,FBXO4,FEN1,GCH1,GNL3,GTF2H2,HMBOX1,HNRNPA1,HNRNPA2B1,HNRNPD,INO80,INO80B,INO80C,INO80D,INO80E,KAT5,LIG4,MACROH2A1,MAD2L1BP,MAP2K7,MAP3K4,MAPK1,MAPK3,MAPKAPK5,MCRS1,MORC2,MPHOSPH8,MRE11,NABP2,NAF1,NBN,NCAPD2,NCAPD3,NCAPG,NCAPG2,NCAPH,NCAPH2,NEK2,NEK7,NFRKB,NSMCE…
GO:0048041	0.00811963	4.17546	13.2654	19	22	focal adhesion assembly	GO_BP	ABL1,ACTG1,ACTN1,ACTN2,AJUBA,ARHGAP6,ARHGEF7,BCL2,BCR,CAMSAP3,CLASP1,CLASP2,COL16A1,CORO1C,CORO2B,CTTN,DAPK3,DLC1,DMTN,DUSP22,DUSP3,EFNA5,EPB41L5,FAM107A,FERMT2,FMN1,GREM1,ITGA2,ITGB1BP1,LDB1,LIMCH1,LIMS1,MACF1,MAP4K4,MMP14,NRP1,PEAK1,PHLDB2,PIP5K1A,POLDIP2,PPM1F,PTEN,PTK2,PTK2B,PTPRA,PTPRJ,PTPRK,RAC1,RCC2,RHOA,ROCK1,ROCK2,S100A10,SDC4,SLC9A1,SLK,SMAD3,SORBS1,SRC,STON1,TAOK2,TESK2,THBS1,THSD1,TLN…
GO:0051642	0.00823909	4.16525	13.2783	19	22	centrosome localization	GO_BP	AKAP9,ASPM,AURKA,BICD2,CEP83,DLG1,DLGAP5,DYNC1LI2,EZR,FHOD1,GPSM2,IFT20,INTS13,KIF5B,MAD2L1,NDE1,NDEL1,NIN,PAFAH1B1,PARD3,PARD3B,PKHD1,PLXNA2,RANBP2,SUN1,SUN2,SYNE2,TBCCD1_x000D_
GO:0021756	0.00827141	4.16251	13.2818	19	22	striatum development	GO_BP	ALDH1A3,BBS1,BBS2,BBS4,BCL11B,FOXP1,FOXP2,HPRT1,INHBA,LRRK2,MECP2,MKKS,OGDH,RARB,SECISBP2,SHANK3,SLC7A11,SLITRK5,ZSWIM6_x000D_
GO:0035024	0.00827141	4.16251	13.2818	19	22	negative regulation of Rho protein signal transduction	GO_BP	ABL2,ARHGAP35,ARHGAP42,BCL6,CCDC125,CUL3,DLC1,FLCN,HEG1,ITGA3,ITGB1,KANK1,KCTD10,KCTD13,MET,RIPOR2,SCAI,STMN1,TNFAIP1_x000D_
GO:1902473	0.00827141	4.16251	13.2818	19	22	regulation of protein localization to synapse	GO_BP	ABHD17B,ADAM10,ARHGAP44,CLSTN3,DAG1,DLG1,DVL1,GPC4,GPC6,GRIPAP1,HRAS,IQSEC2,MAPT,NETO2,NLGN2,OGT,RAP1A,TAMALIN,WNT5A_x000D_
GO:0045197	0.00831336	2.72604	21.7267	29	36	establishment or maintenance of epithelial cell apical/basal polarity	GO_BP	ANK1,ARF4,CAMSAP3,CDC42,CRB3,DLG1,DLG2,DLG3,DLG4,DLG5,ERBIN,FAT1,IFT20,ILK,LAMA1,LIN7B,LIN7C,LLGL1,LLGL2,LRRC7,MARK2,MSN,MTCL1,MYO9A,OPHN1,PALS1,PARD3,PARD3B,PARD6A,PARD6B,PARD6G,PATJ,PDCD6IP,PDZD11,PRKCI,PTK7,RHOA,SCRIB,SH3BP1,SYNE4,TTC8,WDR1,WNT5A_x000D_
GO:0080090	0.0083263	1.42173	117.479	135	211	regulation of primary metabolic process	GO_BP	AARS1,AASS,AATF,ABAT,ABCA2,ABCA3,ABCA7,ABCB10,ABCD1,ABCE1,ABCG1,ABHD14B,ABHD5,ABHD6,ABI1,ABL1,ABLIM3,ABRAXAS1,ABT1,ACACB,ACADM,ACADVL,ACD,ACMSD,ACO1,ACOT8,ACSL3,ACSS2,ACTB,ACTL6A,ACTN1,ACTN2,ACTN4,ACTR2,ACTR3,ACTR5,ACTR6,ACTR8,ACVR1,ACVR1B,ACVR2A,ACVR2B,ADAM17,ADAM8,ADAM9,ADAR,ADARB1,ADIPOR1,ADM,ADNP,ADNP2,ADORA1,ADRB2,ADTRP,AEBP1,AEBP2,AFAP1L2,AFF2,AFF3,AGAP2,AGER,AGO1,AGO2,AGO3,AGO4,AGRN,AGT,AG…
GO:0003281	0.00837742	1.90449	44.675	55	74	ventricular septum development	GO_BP	ACVR1,AP2B1,BMP4,BMPR1A,BMPR2,CCN1,CITED2,CNTRL,DCTN5,EGLN1,FGFR2,FGFRL1,FRS2,FZD1,FZD2,GATA3,HECTD1,HEG1,HES1,HEY1,LMO4,LRP2,LUZP1,MATR3,MDM2,MDM4,MIR17HG,NOG,NOTCH1,NPRL3,NSD2,PAX8,PROX1,PTK7,RBM15,RBPJ,ROBO1,SALL1,SALL4,SAV1,SLIT2,SMAD4,SMAD6,SMAD7,SOX11,SOX4,SUFU,TGFB2,TGFBR1,TGFBR2,TGFBR3,TRIP11,WNT5A,ZFPM1,ZFPM2_x000D_
GO:1902117	0.00848562	8.58517	8.43512	13	14	positive regulation of organelle assembly	GO_BP	ARHGAP35,ARHGEF5,ATG2A,ATMIN,BBS4,BECN1,CAPRIN1,CCDC88A,CCP110,CENPJ,CEP120,CEP135,CEP295,CNOT1,CNOT2,CNOT6,CNOT6L,CROCC,CSF2,DYNC1H1,DYNLL1,DZIP1,ELAPOR1,ENTR1,FSCN1,G3BP1,G3BP2,GPSM2,GSK3B,HTT,IFT20,IFT88,KCTD17,LCP1,LRSAM1,MAPK9,MARK4,MNS1,MOAP1,MSN,NUMA1,NUP62,PAN2,PAN3,PDCD6IP,PIP4K2A,PIP4K2B,PIP4K2C,PLK4,PPP1R35,RAB3GAP1,RAB3GAP2,RALB,RHOA,RP1,SASS6,SDC1,SDC4,SDCBP,SEPTIN7,SEPTIN9,SH3GLB1,S…
GO:0034620	0.00850862	8.58018	8.43706	13	14	cellular response to unfolded protein	GO_BP	ABCA7,ABCB10,AMFR,ATF3,ATF4,ATF6,ATF6B,BAG3,BAK1,BAX,BCL2L11,BFAR,BOK,CCND1,COPS5,CREB3,CREBZF,CTH,DAB2IP,DAXX,DDIT3,DDRGK1,DERL1,DERL2,DNAJB9,DNAJC10,EIF2AK2,EIF2AK3,EIF2S1,ERLEC1,ERMP1,ERN1,ERO1A,FICD,HERPUD1,HERPUD2,HSF1,HSPA1A,HSPA5,HSPB8,HSPD1,MBTPS1,MBTPS2,NCK1,NCK2,NFE2L2,OPTN,OS9,PACRG,PARP16,PARP6,PARP8,PIGBOS1,PIK3R1,PPP1R15A,PPP1R15B,PRKN,PTPN1,PTPN2,QRICH1,RACK1,RHBDD1,RHBDD2,RPAP2,SE…
GO:0019058	0.00854604	2.57257	23.4549	31	39	viral life cycle	GO_BP	ADAR,ADARB1,AICDA,ANPEP,APOBEC3C,APOBEC3F,APOBEC3G,APOE,ARL8B,ATG16L1,ATG16L2,ATG5,AXL,BANF1,BCL2,BSG,BST2,CAV1,CAV2,CCL2,CCNK,CD46,CD55,CD74,CD81,CDHR3,CDK1,CHMP1A,CHMP1B,CHMP2A,CHMP2B,CHMP3,CHMP4A,CHMP4B,CHMP4C,CHMP5,CHMP6,CHMP7,CIITA,CLDN1,CNOT7,CSNK2B,CTBP1,CTBP2,CTSB,CTSL,CXADR,CXCL8,DAG1,DDB1,DDX3X,DDX5,DDX56,DDX6,DEK,DPP4,DYNLT1,EEF1A1,EFNB2,EFNB3,EGFR,EIF2AK2,EIF2AK4,EPHA2,EPS15,F11R,FAM1…
GO:1904375	0.0085586	3.16926	17.4772	24	29	regulation of protein localization to cell periphery	GO_BP	ABCA2,ACSL3,ACTB,ADAM10,AKAP5,AKT1,AP2M1,APPL1,AR,ARF6,ARHGAP44,ARHGEF16,ATP2B4,ATP2C1,BCL2L1,CDK5,CIB1,CLIP3,CLTC,CNPY4,CNST,CSK,DAB2,DAG1,DLG1,EFCAB7,EGFR,EIF4G1,EPB41,EPB41L2,EPHA2,EPHB2,EZR,GBP1,GNAI1,GPC4,GPC6,GPSM2,GRIPAP1,HRAS,IQSEC2,ITGA3,ITGB1,KIF5B,LDLRAP1,LGALS3,LRP1,LRRC15,LYPD1,LYPLA1,LZTFL1,MMP14,NETO2,NHLRC1,NUMA1,NUMB,OGT,PDPK1,PGRMC1,PIAS1,PICALM,PID1,PIK3R1,PIK3R2,PKDCC,PLK1,PLS…
GO:0048538	0.00857211	2.27182	29.5821	38	49	thymus development	GO_BP	ABL1,ASXL1,ATM,BCL11B,BCL2,BCL2L11,BRAF,CACNB4,CCNB2,CITED2,CRKL,CTC1,CTNNB1,FADD,FOXE1,GATA3,HES1,HOXA3,JARID2,LMO4,MAFB,MAP2K1,MAP2K2,MAPK1,MAPK3,PBX1,PRDX2,PSEN1,RAF1,RAG1,SHH,SIX1,SIX4,SOD1,SRF,TGFBR1,ZBTB1,ZMPSTE24_x000D_
GO:0006413	0.00858023	5.29484	10.8362	16	18	translational initiation	GO_BP	ABCE1,AGO2,ALKBH1,ATF4,BANK1,BOLL,BZW1,BZW2,COPS5,CSDE1,CTIF,DDX1,DDX3X,DENR,DHX29,DHX33,DNAJC3,EIF1,EIF1AD,EIF1AX,EIF1B,EIF2A,EIF2AK1,EIF2AK2,EIF2AK3,EIF2AK4,EIF2B1,EIF2B2,EIF2B3,EIF2B4,EIF2B5,EIF2D,EIF2S1,EIF2S2,EIF2S3,EIF2S3B,EIF3A,EIF3B,EIF3C,EIF3CL,EIF3D,EIF3E,EIF3F,EIF3G,EIF3H,EIF3I,EIF3J,EIF3K,EIF3L,EIF3M,EIF4A1,EIF4A2,EIF4B,EIF4E,EIF4E2,EIF4E3,EIF4EBP1,EIF4EBP2,EIF4G1,EIF4G2,EIF4G3,EIF4H,…
GO:0030042	0.00862112	8.55601	8.44651	13	14	actin filament depolymerization	GO_BP	ACTN2,ADD1,ADD3,AVIL,CAPG,CAPZA1,CAPZA2,CAPZB,CARMIL1,CFL1,CFL2,CRACD,DMTN,DSTN,EPS8,F2RL1,FLII,GSN,LIMA1,LMOD1,LMOD3,MICAL1,MICAL2,MICAL3,MTPN,PIK3CA,PLEK,PLEKHH2,PPP1R9B,RDX,SCIN,SEMA5A,SH3BP1,SPTAN1,SPTBN1,SPTBN2,SVIL,SWAP70,TMOD2,TMOD3,TMOD4,TRIOBP,TWF1,TWF2,VILL,WASHC2C,WDR1_x000D_
GO:0009262	0.00864202	8.55155	8.44825	13	14	deoxyribonucleotide metabolic process	GO_BP	ADA,ADK,AK5,CMPK2,DCK,DCTPP1,DERA,DGUOK,DPYD,DTYMK,DUT,GDA,GUK1,MBD4,NEIL1,NEIL2,NT5C,NT5C2,NTHL1,NUDT15,NUDT16,NUDT18,OGG1,PNP,RRM1,RRM2,RRM2B,SAMHD1,SHMT1,SMUG1,TBPL1,TDG,TYMP,UNG,UPP1_x000D_
GO:0019692	0.00864202	8.55155	8.44825	13	14	deoxyribose phosphate metabolic process	GO_BP	ADA,ADK,AK5,CMPK2,DCK,DCTPP1,DERA,DGUOK,DPYD,DTYMK,DUT,GDA,GUK1,MBD4,NEIL1,NEIL2,NT5C,NT5C2,NTHL1,NUDT15,NUDT16,NUDT18,OGG1,PNP,RRM1,RRM2,RRM2B,SAMHD1,SHMT1,SMUG1,TBPL1,TDG,TYMP,UNG,UPP1_x000D_
GO:0071786	0.00866631	8.54638	8.45027	13	14	endoplasmic reticulum tubular network organization	GO_BP	ARL6IP1,ATL1,ATL2,ATL3,LNPK,RAB10,RAB18,RAB3GAP1,RAB3GAP2,REEP1,REEP2,REEP3,REEP4,RETREG3,RTN3,RTN4,TMEM170A,TMEM33,ZFYVE27_x000D_
GO:0006122	0.00868755	8.54188	8.45203	13	14	mitochondrial electron transport, ubiquinol to cytochrome c	GO_BP	CYC1,CYCS,UQCC3,UQCR10,UQCR11,UQCRB,UQCRC1,UQCRC2,UQCRFS1,UQCRFS1P1,UQCRH,UQCRHL,UQCRQ_x000D_
GO:0006177	0.00868755	8.54188	8.45203	13	14	GMP biosynthetic process	GO_BP	ADA,ADK,ADSL,APRT,ATIC,GART,GMPS,HPRT1,IMPDH1,IMPDH2,PAICS,PFAS,PPAT_x000D_
GO:0006465	0.00868755	8.54188	8.45203	13	14	signal peptide processing	GO_BP	CLN5,FURIN,HM13,IMMP1L,IMMP2L,PARL,SEC11A,SEC11B,SEC11C,SPCS1,SPCS2,SPCS3,SPPL3_x000D_
GO:0007100	0.00868755	8.54188	8.45203	13	14	mitotic centrosome separation	GO_BP	AURKA,CEP85,CHEK1,KIF11,KIF3B,MAP9,NDE1,NDEL1,NEK2,NSFL1C,NUP62,RANBP1,UBXN2B_x000D_
GO:0008298	0.00868755	8.54188	8.45203	13	14	intracellular mRNA localization	GO_BP	BICD1,CASC3,DHX36,FUBP3,KIF5C,MEX3D,PUM2,QKI,STAU1,STAU2,ZFP36,ZFP36L1,ZNF385A_x000D_
GO:0009265	0.00868755	8.54188	8.45203	13	14	2'-deoxyribonucleotide biosynthetic process	GO_BP	ADK,AK5,CMPK2,DCK,DGUOK,DTYMK,DUT,GUK1,RRM1,RRM2,RRM2B,SHMT1,TBPL1_x000D_
GO:0031958	0.00868755	8.54188	8.45203	13	14	corticosteroid receptor signaling pathway	GO_BP	ARID1A,BMAL1,CALR,CLOCK,CRY1,CRY2,JAK2,NEDD4,NR3C1,PER1,PHB1,PTGES3,YWHAH_x000D_
GO:0035791	0.00868755	8.54188	8.45203	13	14	platelet-derived growth factor receptor-beta signaling pathway	GO_BP	ABL1,HIP1,HIP1R,LOX,LRP1,PDGFA,PDGFB,PDGFRB,PDGFRL,PTPN1,PTPN12,PTPN2,SRC_x000D_
GO:0042762	0.00868755	8.54188	8.45203	13	14	regulation of sulfur metabolic process	GO_BP	BHMT,CTNNB1,NFE2L2,PDK1,PDK2,PDK3,PDK4,PXYLP1,SLC7A11,SNCA,SP1,TCF7L2,TM9SF2_x000D_
GO:0045842	0.00868755	8.54188	8.45203	13	14	positive regulation of mitotic metaphase/anaphase transition	GO_BP	ANAPC11,ANAPC5,ANAPC7,CDC16,CDC20,CDC23,CUL3,DLGAP5,ESPL1,MAD2L1BP,NSMCE2,RB1,UBE2C_x000D_
GO:0046761	0.00868755	8.54188	8.45203	13	14	viral budding from plasma membrane	GO_BP	CHMP1A,CHMP1B,CHMP2A,CHMP2B,CHMP3,CHMP4A,CHMP4B,CHMP4C,CHMP5,CHMP6,CHMP7,VPS4A,VPS4B_x000D_
GO:0051231	0.00868755	8.54188	8.45203	13	14	spindle elongation	GO_BP	AURKB,AURKC,BIRC5,CDCA8,INCENP,KIF11,KIF23,KIF4A,MAP10,NUMA1,PPP2R1A,PRC1,RACGAP1_x000D_
GO:0070262	0.00868755	8.54188	8.45203	13	14	peptidyl-serine dephosphorylation	GO_BP	DUSP1,NCK1,NCK2,PPM1F,PPP1R15A,PPP1R15B,PPP2CA,PPP2CB,PPP3CA,PPP5C,PPTC7,SWAP70,YWHAE_x000D_
GO:0072160	0.00868755	8.54188	8.45203	13	14	nephron tubule epithelial cell differentiation	GO_BP	CD24,CTNNB1,GATA3,LHX1,LIF,MEF2C,MTSS1,PAX2,PAX8,PROM1,STAT1,WWTR1,YAP1_x000D_
GO:1900025	0.00868755	8.54188	8.45203	13	14	negative regulation of substrate adhesion-dependent cell spreading	GO_BP	ACTN4,AP1AR,CORO1C,DMTN,EFNA5,FBLN1,GBP1,ITGB1BP1,KANK1,MELTF,RCC2,SPRY4,TACSTD2_x000D_
GO:1903894	0.00868755	8.54188	8.45203	13	14	regulation of IRE1-mediated unfolded protein response	GO_BP	BAK1,BAX,BCL2L11,BFAR,COPS5,DAB2IP,DDRGK1,DNAJB9,FICD,HSPA5,PTPN1,TMEM33,UFL1_x000D_
GO:1904925	0.00868755	8.54188	8.45203	13	14	positive regulation of autophagy of mitochondrion in response to mitochondrial depolarization	GO_BP	ATP5IF1,CDC37,GBA1,HDAC6,HK2,HUWE1,MFN2,MUL1,OPTN,PRKN,TOMM7,VDAC1,VPS13C_x000D_
GO:0008064	0.00870402	5.28064	10.8478	16	18	regulation of actin polymerization or depolymerization	GO_BP	ABITRAM,ACTN2,ADD1,ADD3,ARF6,ARFGEF1,ARHGAP18,ARHGAP28,ARHGAP35,ARHGAP40,ARPC2,ARPC3,ARPC5,ARPC5L,AVIL,BAG4,BAIAP2,BAIAP2L1,BAIAP2L2,BBS4,BIN1,BRK1,CAPG,CAPZA1,CAPZA2,CAPZB,CARMIL1,CDC42EP1,CDC42EP3,CDC42EP4,CDC42EP5,CFL2,COTL1,CRACD,CTTN,CXCL12,CYFIP1,CYFIP2,CYRIA,CYRIB,DAAM2,DLG1,DMTN,DSTN,EPS8,EVL,F2RL1,FCHSD1,FCHSD2,FER,FHOD3,FLII,FMN1,GBA2,GRB2,GSN,HAX1,HIP1R,KANK1,KANK2,KANK3,KIRREL1,LATS1,…
GO:0007004	0.00872452	5.27829	10.8497	16	18	telomere maintenance via telomerase	GO_BP	ACD,ATM,ATR,AURKB,CCT2,CCT3,CCT4,CCT5,CCT6A,CCT7,CCT8,CTC1,CTNNB1,DCP2,DKC1,EXOSC10,FBXO4,GAR1,GCH1,GNL3L,HMBOX1,HNRNPA1,HNRNPC,HNRNPU,HSP90AA1,HSP90AB1,MAP2K7,MAP3K4,MAPK1,MAPK3,MAPKAPK5,MRE11,NAF1,NAT10,NEK2,NEK7,NHP2,NOP10,PARN,PIF1,PINX1,PNKP,POT1,PRKCQ,PTGES3,RAD50,RFC1,RPA1,SMG5,SMG6,SRC,STN1,TCP1,TELO2,TENT4B,TERF1,TERF2,TERF2IP,TINF2,TNKS,TNKS1BP1,TNKS2,TP53,WRAP53,XRCC5,XRN1_x000D_
GO:0002244	0.0087899	1.60226	76.656	90	127	hematopoietic progenitor cell differentiation	GO_BP	ABL1,ACP6,ADAR,AGPAT5,ANLN,AP3B1,ARMC6,ATF2,BCL2,BMP4,BRAF,CDK6,CEBPD,CHD2,CIAO3,CITED2,DHTKD1,DHX36,DNAI4,DPF2,EEF2,EIF2AK2,EML1,ERCC2,ESCO2,EXT1,FLCN,FNIP1,FOXC1,FSTL3,GATA3,HERC6,HES1,HOXB3,HOXB4,HSPA9,HYAL2,INHBA,ITCH,KAT5,KIT,KITLG,LIG4,LIPA,LMBR1L,LYN,MED1,METTL14,METTL3,MLF1,MLLT3,N4BP2L2,NFE2L2,NOTCH1,NUDT21,PCID2,PDCD2,PLEK,PRKDC,PRRC2C,PSEN1,PTPN6,PTPRC,PUS7,PYGO1,RARA,RBM47,REST,RRS1,S…
GO:0006506	0.00885394	5.26369	10.8616	16	18	GPI anchor biosynthetic process	GO_BP	DPM1,DPM2,DPM3,GPAA1,MPPE1,PGAP1,PGAP2,PGAP3,PGAP4,PIGA,PIGB,PIGC,PIGF,PIGG,PIGH,PIGK,PIGL,PIGM,PIGN,PIGO,PIGP,PIGQ,PIGS,PIGT,PIGU,PIGV,PIGW,PIGX,PIGZ,SLC30A5_x000D_
GO:2001056	0.00885833	1.60141	76.672	90	127	positive regulation of cysteine-type endopeptidase activity	GO_BP	AIFM1,ANP32B,APAF1,ARL6IP5,ASPH,BAD,BAK1,BAX,BBC3,BCAP31,BCL10,BCL2L13,BID,BOK,CARD8,CASC2,CASP1,CASP10,CASP2,CASP8,CASP8AP2,CASP9,COL4A3,CRADD,CTSD,CYCS,CYFIP2,DAP,DAPK1,DDX3X,DIABLO,DLC1,EGLN3,EIF2AK3,F2R,F3,FADD,FAM162A,FAS,FIS1,FOXL2,FYN,GRAMD4,GSN,HIP1,HIP1R,HMGB1,HSPD1,HSPE1,IFI16,IFT57,JAK2,KHDC1,LGMN,MALT1,MAP3K5,MAPT,MTCH1,MUL1,MYC,NKX3-1,NLRP1,NOD1,PDCD2,PDCD5,PDCD6,PERP,PIDD1,PMAIP1,PP…
GO:0007039	0.00888706	5.25999	10.8646	16	18	protein catabolic process in the vacuole	GO_BP	ATP13A2,CCDC115,CD81,DPP7,GBA1,LAMP2,LAPTM4B,LDLR,LRP1,LRP2,MARCHF2,MFSD8,MGAT3,RNF128,SLC17A9,TCIRG1,TMEM106B,TMEM199,TPP1,USP8,VPS13A,VPS35_x000D_
GO:0001558	0.00890854	1.48408	105.422	121	175	regulation of cell growth	GO_BP	ABL1,ACVR1B,ADAM10,ADAM15,ADAM17,ADIPOR1,ADNP,AGT,AKAP6,AKT1,ANAPC2,APOE,ARHGAP4,ARHGEF11,ATAD3A,BAP1,BCAR1,BCL11A,BCL2,BCL6,BDNF,BLTP1,BMPR2,BRAT1,BRCA1,BST2,BTG1,CAMK2D,CAPRIN2,CCAR2,CCN3,CDC42,CDC73,CDH1,CDH4,CDK11B,CDK5,CDKL3,CDKL5,CDKN1A,CDKN1B,CDKN2AIP,CDKN2C,CDKN2D,CEP43,CGRRF1,CHPT1,CIB1,CISH,CLSTN1,CLSTN3,CRABP2,CRKL,CRLF3,CRYAB,CSNK2A1,CSNK2A3,CTDP1,CTTN,CXCL12,CYFIP1,DAB2,DCBLD2,DCUN1D…
GO:0000028	0.00891196	5.25722	10.8669	16	18	ribosomal small subunit assembly	GO_BP	ABT1,ERAL1,MRPS7,PRKDC,PWP2,RPS14,RPS15,RPS19,RPS27,RPS27L,RPS28,RPS5,RPSA,RRP7A,RRP7BP,XRCC5_x000D_
GO:0006450	0.00891196	5.25722	10.8669	16	18	regulation of translational fidelity	GO_BP	AARS1,AARS2,AARSD1,CDK5RAP1,DNAJC2,DTD1,GATC,IARS1,IARS2,LARS1,LARS2,PRORSD1P,RPS5,TARS2,VARS1,YRDC_x000D_
GO:0006991	0.00891196	5.25722	10.8669	16	18	response to sterol depletion	GO_BP	AMFR,ARHGEF10L,EIF2A,ERLIN1,ERLIN2,FBXW7,INSIG1,INSIG2,LYN,PIP4P1,SCAP,SPRING1,SREBF1,SREBF2,TMED2,ZBTB7B_x000D_
GO:0010042	0.00891196	5.25722	10.8669	16	18	response to manganese ion	GO_BP	ADAM9,ATF4,ATP13A2,ATP7A,BACE1,D2HGDH,EIF2AK3,EIF2S1,FIBIN,HSP90B1,LRRK2,PRKN,PTGS2,SOD2,TFRC,TSPO_x000D_
GO:0044539	0.00891196	5.25722	10.8669	16	18	long-chain fatty acid import into cell	GO_BP	ACSL1,ACSL3,ACSL5,AKT1,AKT2,EPRS1,FABP3,IRS2,RPS6KB1,SLC27A1,SLC27A2,SLC27A4,SLC27A5,SLC2A1,SPX,THBS1_x000D_
GO:0048490	0.00891196	5.25722	10.8669	16	18	anterograde synaptic vesicle transport	GO_BP	AP3B1,AP3D1,AP3M1,AP3M2,AP3S1,AP3S2,BLOC1S1,BLOC1S2,BLOC1S3,BLOC1S4,BLOC1S5,BLOC1S6,BORCS5,DTNBP1,MAP2,SNAPIN_x000D_
GO:0072673	0.00891196	5.25722	10.8669	16	18	lamellipodium morphogenesis	GO_BP	ABI1,ARHGEF7,ARPIN,CD44,CORO1B,CORO1C,ENPP2,KANK1,MYO9B,PLEKHO1,RREB1,SNX1,SNX2,SRC,WASF1,WASF2_x000D_
GO:0099514	0.00891196	5.25722	10.8669	16	18	synaptic vesicle cytoskeletal transport	GO_BP	AP3B1,AP3D1,AP3M1,AP3M2,AP3S1,AP3S2,BLOC1S1,BLOC1S2,BLOC1S3,BLOC1S4,BLOC1S5,BLOC1S6,BORCS5,DTNBP1,MAP2,SNAPIN_x000D_
GO:0000387	0.00899989	2.1922	31.3933	40	52	spliceosomal snRNP assembly	GO_BP	AAR2,CD2BP2,CLNS1A,COIL,DDX20,GEMIN2,GEMIN4,GEMIN5,GEMIN6,GEMIN8,LSM2,LSM4,PRMT7,PRPF19,PRPF3,PRPF31,PRPF6,PRPF8,RNU4ATAC,RNU6ATAC,SART1,SART3,SMN1,SMN2,SNRPB,SNRPC,SNRPD1,SNRPD2,SNRPD3,SNRPE,SNRPF,SNRPG,SNRPGP15,SRSF10,SRSF12,STRAP,TGS1,TSSC4,USP4,WDR77_x000D_
GO:0140718	0.00917453	2.5498	23.5376	31	39	facultative heterochromatin formation	GO_BP	AICDA,ATF7IP,ATF7IP2,BAZ2A,BEND3,DNMT1,DNMT3A,DYRK1A,EHMT1,EZH2,HDAC1,HELLS,JARID2,KDM1A,KDM5A,KMT2A,L3MBTL3,MBD2,MBD3,MORC2,MPHOSPH8,MYC,PHF2,PHF8,PPHLN1,RESF1,RRP8,SAMD1,SETDB1,SETDB2,SIRT1,SIRT2,SMARCA5,SUV39H1,SUZ12,TASOR,TET1,TEX15,TRIM28,ZNF304_x000D_
GO:0060999	0.00923244	2.54778	23.5449	31	39	positive regulation of dendritic spine development	GO_BP	APOE,BAIAP2,C21orf91,CAMK1,CAPRIN1,CAPRIN2,CDKL5,CPEB3,DBN1,DHX36,DLG5,EEF2K,EIF4G2,EPHB2,FMR1,FOXO6,LLPH,LPAR1,LRP8,MAPK6,MAPKAPK5,MECP2,NLGN1,NLGN2,PAFAH1B1,PSEN1,RELN,SHANK1,SHANK3,STAU2,ZMYND8_x000D_
GO:0043604	0.00928643	1.60085	73.8642	87	124	amide biosynthetic process	GO_BP	AARS1,AARS2,AARSD1,AASDH,ABCA8,ABCE1,ABCF1,ABTB1,ACACA,ACACB,ACAT1,ACLY,ACO1,ACSF3,ACSL1,ACSL3,ACSL4,ACSL5,ACSS1,ACSS2,AGK,AGO1,AGO2,AGO3,AGO4,AIMP1,AJUBA,AKT1,AKT2,ALKBH1,ALKBH5,ANG,ANKZF1,APEH,APP,ARG2,ASAH1,ASAH2,ASCC2,ASCC3,ASL,ASNS,ASS1,ATF4,ATXN2,AURKAIP1,B3GALT1,B3GALT2,B4GALT3,B4GALT4,B4GALT5,B4GALT6,BANK1,BCL3,BDH2,BOLL,BTG2,BZW1,BZW2,C1QBP,C6orf52,CALR,CAPRIN1,CAPRIN2,CARS1,CARS2,CASC3,…
GO:0097479	0.00936384	2.12484	33.2044	42	55	synaptic vesicle localization	GO_BP	AP1G1,AP3B1,AP3D1,AP3M1,AP3M2,AP3S1,AP3S2,BLOC1S1,BLOC1S2,BLOC1S3,BLOC1S4,BLOC1S5,BLOC1S6,BORCS5,BRSK1,BRSK2,BSN,CDH2,CDK5,CTBP1,CTNNB1,DNM1,DNM2,DNM3,DTNBP1,KIF5B,KIF5C,LRRK2,MAP2,NLGN1,NLGN2,PCLO,PICALM,PRKN,PTEN,RAB27A,SNAPIN,SNCA,SPG11,SYNJ1,TMEM230,TOR1A_x000D_
GO:0061005	0.00966905	2.06711	35.0156	44	58	cell differentiation involved in kidney development	GO_BP	ACTA2,AMER1,ASXL1,BASP1,CD24,CTNNB1,EDN1,EDNRA,EXT1,FOXC2,FOXJ1,GATA3,GLI3,GLIS2,GREM1,HES1,IQGAP1,JAG1,KLF15,LAMB2,LGR4,LHX1,LIF,MAGI2,MEF2C,MTSS1,MYO1E,NOTCH1,NOTCH2,PAX2,PAX8,PDGFB,PODXL,POU3F3,PRKX,PROM1,PTCH1,PTPRO,SALL1,SHH,SMO,STAT1,WWTR1,YAP1_x000D_
GO:0098781	0.00998667	3.47301	15.0544	21	25	ncRNA transcription	GO_BP	AGT,ANG,AR,ATOH8,BMP2,BMP4,BMPR1A,BRF1,CAVIN1,CC2D1A,CDK7,DDX11,DDX5,DEDD,EGFR,EGR1,ELL,ELL2,ERCC2,ERCC6,ETS1,FGF2,FOS,FOSL1,FOXA1,FOXO3,GATA3,GATA6,GNL3,GTF2H5,GTF3A,GTF3C1,GTF3C2,GTF3C3,GTF3C4,GTF3C5,GTF3C6,HIF1A,ICE1,ICE2,IPPK,JUN,KLF4,KLF5,LARP7,MACROH2A1,MACROH2A2,MARS1,MRTFA,MRTFB,MTOR,MYBL1,MYC,NCL,NCOR1,NCOR2,NFATC2,NFATC3,NFIB,NIFK,NOL11,NOP53,NOTCH2,NPM3,NR1H2,NR3C1,PDGFB,PIH1D1,POLR1B,…
GO:0008631	0.0101234	1.97332	38.6379	48	64	intrinsic apoptotic signaling pathway in response to oxidative stress	GO_BP	AKT1,ARL6IP5,ATF4,BAG5,BCL2,CTNNB1,CYP1B1,DAXX,DIABLO,FBXO7,FBXW7,FYN,FZD1,GPX1,GSKIP,HIF1A,HSPB1,JAK2,MAP2K4,MAP3K5,MAPK7,MCL1,MELK,NFE2L2,NME5,NOL3,NONO,NOX1,P4HB,PARK7,PARP1,PDCD10,PDK1,PML,PPIA,PRKCD,PRKN,RACK1,SFPQ,SIRT1,SOD1,SOD2,STK24,STK25,TRAP1,UBQLN1,VNN1,ZNF622_x000D_
GO:0060674	0.0101651	2.84864	19.3189	26	32	placenta blood vessel development	GO_BP	AKT1,CCN1,FBXW8,FOSL1,FZD5,GGNBP2,HES1,HEY1,HS6ST1,ITGB8,JUNB,MAP2K1,MAPK1,NOTCH2,NR2F2,NSDHL,PKD1,PKD2,PLCD3,RBM15,RBPJ,SOCS3,SPINT1,TMED2,VASH1,VASH2_x000D_
GO:2000573	0.0101997	3.46127	15.0746	21	25	positive regulation of DNA biosynthetic process	GO_BP	ACD,ATM,ATR,AURKB,CCNA2,CCT2,CCT3,CCT4,CCT5,CCT6A,CCT7,CCT8,CHTF18,CTNNB1,CYP1B1,DKC1,DSCC1,FBXO4,FGF2,FGFR4,GCH1,GFER,GREM1,HMBOX1,HNRNPA1,HSP90AA1,HSP90AB1,KLF4,MAP2K7,MAP3K4,MAPK1,MAPK3,MAPKAPK5,MYC,NAF1,NEK2,NEK7,NFATC1,NOX4,NVL,PARN,PCNA,PDGFB,PDGFRB,PNKP,POLG2,POT1,PRKCQ,PRKD2,PTGES3,PTK2B,RFC2,RFC3,RFC4,RFC5,TCP1,TNF,TNKS,TNKS2,USP1,WRAP53,XRCC5_x000D_
GO:0051881	0.0102165	1.9359	40.4392	50	67	regulation of mitochondrial membrane potential	GO_BP	ABCD1,ABL1,ARL6IP5,ATP5IF1,BAD,BAK1,BAX,BCL2,BCL2L1,BCO2,BID,BNIP3,BNIP3L,BOK,CLIC1,COL6A1,CTNS,DCN,DYNLL1,GCLC,GCLM,KCNQ3,LIPA,LRRK2,MAPT,MFN1,MLLT11,MTLN,MUL1,NDUFS1,NNT,PANK2,PARK7,PARP1,PID1,PMAIP1,PPA2,PPIF,PPP2R3C,PRDX3,PRKN,RACK1,RTL10,SLC25A33,SLC25A36,SLC4A11,SOD1,SOD2,SPART,SRC,STOX1,TRPV1,TSPO,TUSC2,UBB,UCP2,VCP_x000D_
GO:0061951	0.0102389	3.45913	15.0782	21	25	establishment of protein localization to plasma membrane	GO_BP	ACSL3,AFDN,AKAP5,ANK3,ARFRP1,ARHGAP44,ATP2C1,ATP6AP1,BBS1,BBS2,BLZF1,CNST,CSK,GGA1,GGA2,GGA3,GOLGA4,GOLGA7,GOLPH3,GOLPH3L,GORASP1,GORASP2,GRIP1,GRIPAP1,KIF13A,KRT18,LRRC7,LYPLA1,MACF1,NECTIN3,NSF,OPTN,PHAF1,PKDCC,PREPL,RAB10,RAB11A,RAB31,RAB34,RAB7A,RAB8A,RACK1,RDX,RILPL1,RILPL2,SCARB2,SCRIB,SPTBN1,SYS1,TAMALIN,VAMP2,VAMP3,VAMP5,VPS35,ZDHHC2_x000D_
GO:0060760	0.010282	1.93471	40.449	50	67	positive regulation of response to cytokine stimulus	GO_BP	ADAM17,AGPAT1,AGPAT2,AXL,CASP1,CASP4,CD74,CPNE1,CSF1,DHX9,EDN1,FADD,GAS6,HIF1A,HSPA1A,HSPA1B,IFIH1,IKBKE,IL1R1,IL7,IRF3,IRF7,LSM14A,MAVS,MED1,NLRC5,PAFAH1B1,PARP14,PARP9,PRKN,RBM47,RIGI,RIPK1,RIPK2,RNF185,STING1,TAF9,TBK1,TLR2,TLR4,TRAF2,TRIM32,TRIM41,TRIM44,TRIM56,TRIM6,TSLP,UBE2K,USP27X,WNT5A_x000D_
GO:1990845	0.0103104	1.48186	102.028	117	169	adaptive thermogenesis	GO_BP	ABHD6,ACOT11,ACOT13,ACSL1,ACVR2B,ADAM17,ADAMTS5,ADIPOR1,ADIPOR2,ADRB2,ALDH1A1,ALMS1,APC,APPL2,ARRDC3,ATF4,BMAL1,CAV1,CEBPB,CKB,CNOT3,CPT2,DDIT3,DECR1,DHRS7B,DIO2,DOCK7,DYNC1H1,EHMT1,ELOVL6,EPAS1,ESRRG,FABP5,FH,FLCN,FOXC2,G0S2,GADD45G,GATM,GJA1,GNAS,GRB10,HADH,HDAC3,HNRNPU,HOXC10,HSF1,ID1,IGF1R,IGF2BP2,IL15,IL18,IL18R1,IL4R,IP6K1,JAK2,KDM1A,KDM3A,KDM6B,KSR2,LAMA4,LCN2,LEPR,LETMD1,LGR4,LIPA,LNPEP,L…
GO:0006891	0.0103455	3.45338	15.0882	21	25	intra-Golgi vesicle-mediated transport	GO_BP	COG1,COG2,COG3,COG4,COG5,COG6,COG7,COG8,COPA,COPB1,COPB2,COPE,COPG1,COPG2,COPZ1,COPZ2,GABARAPL2,GOLGA5,GOSR1,GOSR2,NAPG,NSF,RAB33B,RAB6A,RAB6B,RAB6C,TRAPPC10,TRAPPC3,VTI1A,VTI1B_x000D_
GO:0009218	0.0103569	3.45277	15.0892	21	25	pyrimidine ribonucleotide metabolic process	GO_BP	AK3,AK5,CAD,CMPK1,CTPS1,CTPS2,DCK,DHODH,DPYD,ENTPD4,ENTPD5,ENTPD7,NME1,NME2,NME2P1,NME3,NME4,NME5,NME6,NME7,NME9,NT5C,UCK1,UCK2,UCKL1,UMPS,UPP1,UPRT_x000D_
GO:0033617	0.0103965	3.45065	15.0929	21	25	mitochondrial cytochrome c oxidase assembly	GO_BP	BCS1L,COA1,COA3,COA4,COA5,COA8,COX14,COX16,COX17,COX18,COX19,COX20,FASTKD3,PET100,PET117,SCO1,SMIM20,STMP1,SURF1,TIMM21,TMEM223_x000D_
GO:0035020	0.0103965	3.45065	15.0929	21	25	regulation of Rac protein signal transduction	GO_BP	ALS2,ARF6,ARHGAP17,ARHGAP24,ARHGAP44,AUTS2,CADM4,CRK,CRKL,FNTA,GABARAP,KBTBD6,KBTBD7,KRAS,LRP4,NF1,OGT,PIK3CB,SH3BP1,SSX2IP,STMN3_x000D_
GO:0043153	0.0103965	3.45065	15.0929	21	25	entrainment of circadian clock by photoperiod	GO_BP	BHLHE40,CRTC1,CRY1,CRY2,FBXL17,FBXL21P,FBXL3,ID2,MTA1,NR2F6,PDE6B,PER1,PER2,PER3,PML,PPP1CA,PPP1CB,PPP1CC,RBM4,RBM4B,TP53_x000D_
GO:0051016	0.0103965	3.45065	15.0929	21	25	barbed-end actin filament capping	GO_BP	ADD1,ADD3,AVIL,CAPG,CAPZA1,CAPZA2,CAPZB,CARMIL1,CRACD,EPS8,FLII,GSN,MTPN,RDX,SCIN,SVIL,TRIOBP,TWF1,TWF2,VILL,WASHC2C_x000D_
GO:0051298	0.010455	Inf	5.42286	9	9	centrosome duplication	GO_BP	ALMS1,ARHGEF10,BRCA1,BRCA2,BRSK1,C10orf90,C2CD3,CCDC57,CCNF,CCP110,CDK2,CDK5RAP2,CENATAC,CENPJ,CEP120,CEP131,CEP135,CEP152,CEP192,CEP295,CEP44,CEP63,CEP72,CEP76,CEP85,CETN2,CHMP1A,CHMP1B,CHMP2A,CHMP2B,CHMP3,CHMP4B,CHMP4C,CHMP5,CHORDC1,CKAP5,CNTROB,FBXW5,GEN1,KAT2A,KAT2B,KIAA0753,MDM1,NAT10,NDC80,NDE1,NPM1,NUP62,PDCD6IP,PKD2,PKHD1,PLK2,PLK4,POC1B,PPP1R35,RAB6C,RBM14,ROCK2,RTTN,SAC3D1,SASS6,SIRT1,S…
GO:0044818	0.010511	Inf	5.42608	9	9	mitotic G2/M transition checkpoint	GO_BP	ABRAXAS1,ATM,BABAM1,BABAM2,BARD1,BLM,BRCA1,BRCC3,BRSK1,CCNG1,CDC14B,CDC6,CDK1,CDKN1A,CHEK1,CHFR,CLSPN,DONSON,DTL,FOXN3,FOXO4,FZR1,HUS1,IER3,INIP,INTS3,MBTPS1,MBTPS2,MRE11,MRNIP,NABP1,NABP2,NAE1,NBN,NOP53,ORC1,PABIR1,PLK1,RAD17,RAD50,RBBP8,RINT1,SYF2,TAOK1,TAOK2,TAOK3,TICRR,TOPBP1,TRIM39,UIMC1,ZNF830_x000D_
GO:0030865	0.0105176	Inf	5.42646	9	9	cortical cytoskeleton organization	GO_BP	AKAP11,ANLN,ARF6,CALR,CAVIN3,DLG1,ECT2,EHD2,EPB41,EPB41L1,EPB41L2,EPB41L3,EZR,FHOD1,FHOD3,FMNL1,FMNL2,FMNL3,IKBKB,IQGAP1,IQGAP2,IQGAP3,LCP1,LLGL1,LLGL2,NCKAP1,NLGN1,PAFAH1B1,PDCD6IP,PLEC,PLEK,PLS1,PPP2R3C,PTK2B,RAB13,RAC1,RAC3,RACGAP1,RHOG,RHOQ,ROCK1,ROCK2,RTKN,STRIP1,TLN1,TNF,TRPV4,VPS4A,WDR1_x000D_
GO:2000134	0.0105286	1.77365	51.3159	62	85	negative regulation of G1/S transition of mitotic cell cycle	GO_BP	ACVR1,APC,ATM,BCL2,BRD7,BTN2A2,CACNB4,CASP2,CCL2,CCND1,CDC73,CDK2,CDK2AP2,CDKN1A,CDKN1B,CDKN2B,CHEK2,CRADD,CRLF3,CTDSP1,CTDSP2,CTDSPL,DACT1,DCUN1D3,DLG1,E2F7,EZH2,FAM107A,FBXO31,FBXO7,FHL1,GIGYF2,GJC2,GTSE1,INHBA,JADE1,KANK2,KLF4,MDM2,MIR29A,MUC1,PIDD1,PKD2,PLK2,PLK3,PML,PRKDC,PRMT2,PTEN,RB1,RBL1,RBL2,RFWD3,RPA2,RPL26,RPS27L,SDE2,TP53,TRIAP1,WAC,WEE1,ZNF655_x000D_
GO:0006301	0.0105539	Inf	5.42853	9	9	postreplication repair	GO_BP	BRCA1,DTL,FAAP20,MAD2L2,MSH2,PARP10,PCLAF,PCNA,POLD1,POLD2,POLD3,POLDIP2,POLE2,POLH,POLI,POLK,POLN,POLQ,PRIMPOL,RAD18,RCHY1,REV1,REV3L,SPRTN,UBE2A,UBE2B,UBE2N,UBE2V1,UBE2V2,USP1,USP10,USP43,VCP,WDR33,ZBTB1_x000D_
GO:0090140	0.0105873	Inf	5.43043	9	9	regulation of mitochondrial fission	GO_BP	AURKA,BNIP3,C11orf65,CYRIB,DCN,DDHD1,DDHD2,DNM1L,FIS1,INF2,LRRK2,MAPT,MARCHF5,MCU,MFF,MIEF1,MIEF2,MUL1,MYO19,PGAM5,PPARG,PRKN,RALA,RALBP1,SPIRE1,STAT2,TMEM135,VPS35_x000D_
GO:1902410	0.0105888	Inf	5.43052	9	9	mitotic cytokinetic process	GO_BP	ARF1,CEP55,CHMP1A,CHMP1B,CHMP2A,CHMP2B,CHMP3,CHMP4A,CHMP4B,CHMP4C,CHMP5,CHMP6,CHMP7,CNTROB,IQGAP1,IQGAP2,IQGAP3,KIF20A,KIF20B,KLHDC8B,MITD1,NUP62,PDCD6IP,RHOA,VPS4A,VPS4B_x000D_
GO:0035493	0.0105938	Inf	5.4308	9	9	SNARE complex assembly	GO_BP	ANKRD27,CLTRN,PRRT2,SEPTIN8,SNAP25,SNCA,STX4,STXBP1,STXBP6,TGFBRAP1,UVRAG,VAMP1,VAMP2,VAMP3,VAMP4,VAMP8,VPS11,VPS16,VPS18,VPS33A,VPS39,VPS41,VPS8_x000D_
GO:0000076	0.0106121	Inf	5.43185	9	9	DNA replication checkpoint signaling	GO_BP	CAMSAP3,CDC45,CDC6,CDT1,CLSPN,DNA2,DONSON,HUS1,MDC1,NAE1,ORC1,RAD17,RAD9A,RAD9B,TICRR,TIMELESS,TIPIN,TOPBP1,ZNF830_x000D_
GO:0030242	0.010617	Inf	5.43213	9	9	autophagy of peroxisome	GO_BP	ACBD5,ATG2A,ATG2B,ATM,PEX2,PEX5,PIK3C3,PIK3R4,PJVK,RB1CC1,SQSTM1,USP30,WDR45,WDR45B,WIPI1,WIPI2_x000D_
GO:0033599	0.0106204	Inf	5.43232	9	9	regulation of mammary gland epithelial cell proliferation	GO_BP	BAX,BRCA2,CCND1,DEAF1,GATA3,GPX1,HOXA5,IQGAP3,KDM5B,PHB2,PYGO2,ROBO1,RREB1,RTN4,ZNF703_x000D_
GO:0048313	0.0106204	Inf	5.43232	9	9	Golgi inheritance	GO_BP	CDK1,GBF1,GOLGA2,MAP2K1,MAP2K2,MAPK1,MAPK3,PDCD10,PLK1,PLK3,STK25,STX5,VCPIP1,VRK1,YWHAZ_x000D_
GO:0018198	0.01064	2.30142	27.1672	35	45	peptidyl-cysteine modification	GO_BP	ATP2B4,CHCHD4,CLIP3,DMD,GAPDH,GOLGA7,GOLGA7B,HHAT,NCOA7,NOS1AP,OXR1,PARK7,PRDX3,RAB6A,SNTA1,TBC1D24,TMX3,TXN,ZDHHC1,ZDHHC11,ZDHHC12,ZDHHC14,ZDHHC15,ZDHHC18,ZDHHC2,ZDHHC20,ZDHHC21,ZDHHC23,ZDHHC24,ZDHHC3,ZDHHC4,ZDHHC6,ZDHHC7,ZDHHC8,ZDHHC9_x000D_
GO:0034331	0.01064	2.30142	27.1672	35	45	cell junction maintenance	GO_BP	APPL1,ARF6,BSN,CAMSAP3,CBLN3,CHCHD10,CLDN1,CLDN3,CNTNAP1,CTBP2,DCTN1,DLG1,ERC1,ERC2,F2R,F2RL1,FERMT2,INAVA,ITGB3,KIFC3,KIRREL1,MTSS1,NLGN1,NLGN2,OPHN1,PARD6A,PCLO,PLEKHA7,SDF4,SHANK1,SHANK2,SORT1,SYNGAP1,TJP1,WHRN_x000D_
GO:0000183	0.0106403	Inf	5.43345	9	9	rDNA heterochromatin formation	GO_BP	BAZ2A,BEND3,PHF2,PHF8,RRP8,SIRT1,SIRT2,SMARCA5,SUV39H1_x000D_
GO:0000301	0.0106403	Inf	5.43345	9	9	retrograde transport, vesicle recycling within Golgi	GO_BP	COG1,COG2,COG3,COG4,COG5,COG6,COG7,COG8,GOLGA5_x000D_
GO:0000467	0.0106403	Inf	5.43345	9	9	exonucleolytic trimming to generate mature 3'-end of 5.8S rRNA from tricistronic rRNA transcript (SSU-rRNA, 5.8S rRNA, LSU-rRNA)	GO_BP	ERI1,ERI2,ERI3,EXOSC10,EXOSC2,EXOSC3,EXOSC7,EXOSC8,EXOSC9_x000D_
GO:0000915	0.0106403	Inf	5.43345	9	9	actomyosin contractile ring assembly	GO_BP	ANLN,ECT2,IQGAP1,IQGAP2,IQGAP3,PDCD6IP,PLEC,RACGAP1,RTKN_x000D_
GO:0006013	0.0106403	Inf	5.43345	9	9	mannose metabolic process	GO_BP	HK1,MAN2A1,MAN2A2,MAN2B1,MAN2B2,MAN2C1,MPI,PMM1,PMM2_x000D_
GO:0006283	0.0106403	Inf	5.43345	9	9	transcription-coupled nucleotide-excision repair	GO_BP	ERCC2,ERCC3,ERCC5,ERCC6,ERCC8,POLR2I,USP7,UVSSA,XAB2_x000D_
GO:0006307	0.0106403	Inf	5.43345	9	9	DNA dealkylation involved in DNA repair	GO_BP	ALKBH1,ALKBH2,ALKBH3,ASCC1,ASCC2,ASCC3,FTO,MGMT,MPG_x000D_
GO:0006449	0.0106403	Inf	5.43345	9	9	regulation of translational termination	GO_BP	EIF5A,EIF5A2,EIF5AL1,ETF1,GSPT1,JMJD4,OGFOD1,SHFL,UPF1_x000D_
GO:0006482	0.0106403	Inf	5.43345	9	9	protein demethylation	GO_BP	ALKBH4,FBXL19,KDM1A,KDM2A,KDM2B,KDM7A,PHF2,PHF8,PPME1_x000D_
GO:0006625	0.0106403	Inf	5.43345	9	9	protein targeting to peroxisome	GO_BP	HACL1,LONP2,PEX1,PEX12,PEX16,PEX19,PEX6,PEX7,ZFAND6_x000D_
GO:0007021	0.0106403	Inf	5.43345	9	9	tubulin complex assembly	GO_BP	CRYAB,TBCA,TBCB,TBCC,TBCD,TBCE,TBCEL,TCP1,VBP1_x000D_
GO:0009113	0.0106403	Inf	5.43345	9	9	purine nucleobase biosynthetic process	GO_BP	ADA,APRT,GART,GMPS,HPRT1,PAICS,PPAT,PRPS1,SHMT1_x000D_
GO:0009188	0.0106403	Inf	5.43345	9	9	ribonucleoside diphosphate biosynthetic process	GO_BP	AK1,AK2,AK3,AK4,AK5,CAD,CMPK1,DHODH,UMPS_x000D_
GO:0010501	0.0106403	Inf	5.43345	9	9	RNA secondary structure unwinding	GO_BP	AGO1,AGO2,AGO3,AGO4,DDX39B,DDX3X,DHX36,DHX9,IGHMBP2_x000D_
GO:0016139	0.0106403	Inf	5.43345	9	9	glycoside catabolic process	GO_BP	ABHD10,FUCA1,FUCA2,GBA1,GBA2,GBA3,GLA,GUSB,NAGA_x000D_
GO:0016926	0.0106403	Inf	5.43345	9	9	protein desumoylation	GO_BP	DESI1,HINT1,SENP1,SENP2,SENP3,SENP5,SENP6,SENP7,USPL1_x000D_
GO:0018026	0.0106403	Inf	5.43345	9	9	peptidyl-lysine monomethylation	GO_BP	CSKMT,EHMT1,KMT5A,METTL18,SETD3,SETD4,SETD6,SETD7,SMYD2_x000D_
GO:0030205	0.0106403	Inf	5.43345	9	9	dermatan sulfate metabolic process	GO_BP	CHST12,CHST14,DSE,DSEL,HEXA,HEXB,IDS,IDUA,UST_x000D_
GO:0031642	0.0106403	Inf	5.43345	9	9	negative regulation of myelination	GO_BP	CTSC,EIF2AK3,FIG4,JAM2,LPIN1,MTMR2,TMEM98,TNF,TNFRSF21_x000D_
GO:0032201	0.0106403	Inf	5.43345	9	9	telomere maintenance via semi-conservative replication	GO_BP	BLM,DNA2,FEN1,PCNA,RTEL1,TERF1,TERF2,UPF1,WRN_x000D_
GO:0034091	0.0106403	Inf	5.43345	9	9	regulation of maintenance of sister chromatid cohesion	GO_BP	ATRX,BUB1,MACROH2A1,NAA10,NSMCE2,SLF1,SLF2,SMC5,TNKS_x000D_
GO:0034214	0.0106403	Inf	5.43345	9	9	protein hexamerization	GO_BP	LETM1,LRRC8A,LRRC8C,LRRC8D,MAT2A,SPAST,TWNK,UGDH,YME1L1_x000D_
GO:0034498	0.0106403	Inf	5.43345	9	9	early endosome to Golgi transport	GO_BP	BLTP3B,EHD3,RAB6A,RBSN,SNX1,SNX2,SNX8,STX5,TRAPPC10_x000D_
GO:0035520	0.0106403	Inf	5.43345	9	9	monoubiquitinated protein deubiquitination	GO_BP	ATXN3,BAP1,USP1,USP10,USP15,USP16,USP47,USP7,USP9X_x000D_
GO:0035563	0.0106403	Inf	5.43345	9	9	positive regulation of chromatin binding	GO_BP	CDT1,DDX11,DTX3L,GMNN,HMBOX1,KDM4D,MED25,PARP9,ZNF618_x000D_
GO:0036500	0.0106403	Inf	5.43345	9	9	ATF6-mediated unfolded protein response	GO_BP	ATF6,ATF6B,CREBZF,DDIT3,HSPA5,MBTPS1,MBTPS2,WFS1,XBP1_x000D_
GO:0042256	0.0106403	Inf	5.43345	9	9	cytosolic ribosome assembly	GO_BP	ABT1,C1QBP,DDX3X,EFL1,EIF6,PRKDC,RPL38,SBDS,XRCC5_x000D_
GO:0042796	0.0106403	Inf	5.43345	9	9	snRNA transcription by RNA polymerase III	GO_BP	ELL,ICE1,ICE2,POLR3B,SNAPC1,SNAPC3,SNAPC4,SNAPC5,ZC3H8_x000D_
GO:0044829	0.0106403	Inf	5.43345	9	9	positive regulation by host of viral genome replication	GO_BP	EEF1A1,NUCKS1,PIK3C3,PPIB,STOM,TBC1D20,VAPA,YTHDC2,ZFYVE1_x000D_
GO:0045876	0.0106403	Inf	5.43345	9	9	positive regulation of sister chromatid cohesion	GO_BP	BUB1,DDX11,FEN1,MACROH2A1,NSMCE2,RAD21,SLF1,SLF2,SMC5_x000D_
GO:0046601	0.0106403	Inf	5.43345	9	9	positive regulation of centriole replication	GO_BP	CENPJ,CEP120,CEP295,NUP62,PLK4,PPP1R35,SASS6,STIL,VPS4B_x000D_
GO:0048034	0.0106403	Inf	5.43345	9	9	heme O biosynthetic process	GO_BP	ALAD,ALAS1,COX10,CPOX,FECH,HMBS,PPOX,UROD,UROS_x000D_
GO:0048539	0.0106403	Inf	5.43345	9	9	bone marrow development	GO_BP	ASXL1,CTC1,HOXB4,LIPA,LRP5,LRRC17,PTPRC,SBDS,TP53_x000D_
GO:0090522	0.0106403	Inf	5.43345	9	9	vesicle tethering involved in exocytosis	GO_BP	EXOC1,EXOC2,EXOC3,EXOC4,EXOC5,EXOC6,EXOC6B,EXOC7,EXOC8_x000D_
GO:0097680	0.0106403	Inf	5.43345	9	9	double-strand break repair via classical nonhomologous end joining	GO_BP	ERCC6,ERCC8,LIG4,RNF168,TOPBP1,TP53BP1,UVRAG,XRCC6,ZBTB7A_x000D_
GO:0099532	0.0106403	Inf	5.43345	9	9	synaptic vesicle endosomal processing	GO_BP	AP1G1,AP3D1,EEA1,GRIPAP1,ITSN1,ITSN2,STX6,VAMP4,VTI1A_x000D_
GO:1902237	0.0106403	Inf	5.43345	9	9	positive regulation of endoplasmic reticulum stress-induced intrinsic apoptotic signaling pathway	GO_BP	BCL2L11,BOK,NCK1,NCK2,PMAIP1,PTPN2,RNF183,SERINC3,SIRT1_x000D_
GO:1904668	0.0106403	Inf	5.43345	9	9	positive regulation of ubiquitin protein ligase activity	GO_BP	BTRC,CDC14B,CDC20,FZR1,PLK1,PTEN,SKP1,UBE2C,UBE2S_x000D_
GO:1990481	0.0106403	Inf	5.43345	9	9	mRNA pseudouridine synthesis	GO_BP	DKC1,PUS1,PUS3,PUS7,PUS7L,RPUSD2,RPUSD4,TRUB1,TRUB2_x000D_
GO:2000643	0.0106403	Inf	5.43345	9	9	positive regulation of early endosome to late endosome transport	GO_BP	DAB2,EZR,MSN,MTMR2,NF2,PTPN23,RAB21,RDX,VPS11_x000D_
GO:0071478	0.0108506	1.63275	66.8843	79	111	cellular response to radiation	GO_BP	ACTR5,AKT2,ATF4,ATM,ATR,AURKB,BABAM2,BAK1,BARD1,BAX,BCL2L1,BLM,BMF,BRCA1,BRCA2,BRCC3,CAMKMT,CASP9,CCND2,CDC25A,CDKN1A,CHEK2,CLOCK,COPS9,CREBBP,CRY1,CRY2,CRYAB,CUL4A,CUL4B,DDB1,DDB2,DHX36,ECT2,EEF1D,EGR1,EIF2AK4,EIF2S1,ELK1,EP300,ERCC1,ERCC4,FBXO4,FIGNL1,GADD45A,GATA3,GNB5,GRB2,GRK4,GTF2H5,H2AC25,H2AX,HRAS,HSF1,HUS1,HYAL2,HYAL3,IFI16,INO80,INTS7,ITGB6,KCNE1,KDM1A,KDM4D,LIG4,MAP3K20,MAPK11,MAPK13,M…
GO:0032870	0.0109179	1.28482	234.723	257	390	cellular response to hormone stimulus	GO_BP	ABHD2,ACACA,ACSL1,ACTN2,ADCY6,ADIPOR1,ADIPOR2,ADTRP,AGT,AGTRAP,AHCYL1,AIFM1,AKAP8,AKR1C1,AKR1C2,AKR1C3,AKT1,AKT2,ANXA1,AP3S1,APC,APPL1,APPL2,AR,ARID1A,ARID1B,ARID5A,ASS1,ATP1A1,ATP2B1,ATP5F1A,AXIN2,BAIAP2,BBS2,BBS4,BCAR1,BCAR3,BCAS3,BCL2L11,BMAL1,BRCA1,BRD8,BRIP1,C2CD5,CA2,CALCOCO1,CALR,CAPN10,CARM1,CASP9,CAV1,CAV2,CCNA2,CDC6,CFLAR,CLDN18,CLOCK,CNOT1,CNOT2,CNOT9,COL6A1,CPEB1,CPEB2,CPS1,CRK,CRY1,C…
GO:0010720	0.0110294	1.26072	274.087	298	454	positive regulation of cell development	GO_BP	ACIN1,ACTB,ACTL6A,ADA,ADAM8,ADD1,ADNP,AGER,AMBRA1,AMIGO1,ANAPC2,ANKRD27,ANXA1,AP3B1,AP3D1,ARID1A,ARID1B,ARID2,ASPM,AURKA,AXL,BAD,BAIAP2,BCL2,BCL6,BDNF,BIN1,BMP2,BMP4,BMPR2,BNC1,BRAF,BRD2,BRD4,BRD7,BTN2A2,CAPRIN1,CAPRIN2,CASP8,CBFB,CD46,CD74,CD83,CDH4,CDKL3,CDKL5,CDON,CLCF1,CLCN2,CRABP2,CREB1,CSF1,CTNNB1,CTNNBIP1,CUL7,CUX1,CX3CL1,CXCL12,CYFIP1,CYLD,DAG1,DBN1,DHX36,DICER1,DISC1,DUSP10,EEF2K,EFNA5,E…
GO:0051101	0.0110687	2.21474	28.9634	37	48	regulation of DNA binding	GO_BP	ACD,BCL3,CDT1,CEBPG,CPNE1,CSNK2B,DAZAP2,DDRGK1,DOT1L,E2F1,EDF1,EGF,ERCC4,FOXC1,GATA3,GTF2B,H1-0,HABP4,HES1,HJURP,HMGA2,HMGB1,HMGB2,IFI16,ILRUN,JAK2,JUN,KDM1A,LAMTOR5,LEF1,MAD2L2,MAPK8,NIBAN2,NME1,NSD1,PARK7,PER2,PINX1,PLAUR,PPARG,PRKN,PSEN1,RB1,RNF220,RSF1,SIRT2,SKI,SMO,SOX11,SP100,SUMO1,SUMO3,SUMO4,TFAP4,TNKS,TRAF6,TRIM6,TXN,ZBTB7A,ZC4H2,ZNF675_x000D_
GO:0010975	0.0111679	1.48105	99.3745	114	165	regulation of neuron projection development	GO_BP	ABI2,ABL1,ABL2,ACAP3,ADCY6,ADNP,AKT1,ALK,AMIGO1,ANAPC2,ANKRD27,AP2A1,APBB1,APOE,ARF6,ARHGAP33,ARHGAP35,ARHGAP4,ARHGAP44,ARSB,ATF1,ATP8A2,AVIL,B2M,BAG5,BAIAP2,BCL11A,BDNF,BMPR2,BRAF,BRSK1,BRSK2,CAMK1,CAMK1D,CAMK2G,CAMSAP2,CAPRIN1,CAPRIN2,CARM1,CBFA2T2,CCDC88A,CDH1,CDH2,CDH4,CDK5,CDK5R1,CDKL3,CDKL5,CERS2,CFL1,CFLAR,CHN1,CIB1,CNR1,CRABP2,CRK,CRKL,CRMP1,CSMD3,CUL7,CUX1,CX3CL1,CXCL12,CYFIP1,DAB2,DAB2I…
GO:0120163	0.0111948	2.21184	28.9784	37	48	negative regulation of cold-induced thermogenesis	GO_BP	ABHD6,ACOT11,ACOT13,ACVR2B,ADAM17,ADAMTS5,ALDH1A1,ARRDC3,ATF4,BMAL1,DDIT3,DOCK7,FLCN,FOXC2,HOXC10,ID1,IL15,IL18R1,IP6K1,LAMA4,LGR4,LNPEP,MAP2K6,NOTCH1,NPR3,NR1H2,NRDC,PCTP,PGAM5,QKI,RB1,RBPJ,RHEB,STK11,TFE3,TLE3,TLR4_x000D_
GO:0071902	0.0112366	1.61705	68.7986	81	114	positive regulation of protein serine/threonine kinase activity	GO_BP	ADAM17,ADAM9,ADRB2,AKT1,ARHGEF5,ATP2B4,CAB39,CALM1,CALM2,CALM3,CAMK1,CCND1,CCND2,CCND3,CCNY,CD24,CD40,CIB1,DAB2IP,DDX3X,DIPK2A,DUSP19,DVL2,EDN1,EGF,EGFR,ERBB2,ERN1,ERP29,ETAA1,EZH2,FERMT2,FGF1,FGF2,FGFR1,GHR,HMGA2,HRAS,INSR,IRAK1,KIT,LRRK2,MAP2K1,MAP2K2,MAP2K5,MAP2K7,MAP3K10,MAP3K11,MAP3K12,MAP3K13,MAP3K4,MAP3K5,MAP3K7,MAP4K2,MAPRE3,NEK10,NTRK3,PAK1,PDCD10,PDGFA,PDGFB,PDGFC,PDGFRB,PIH1D1,PPP2CA,P…
GO:0032367	0.0113418	2.62963	21.1301	28	35	intracellular cholesterol transport	GO_BP	ABCA1,ABCA2,ABCG1,ANXA2,ANXA2P2,ARL8B,ARV1,LDLR,LDLRAP1,LRP6,NPC1,NPC2,NUS1,OSBP,OSBPL2,PIP4K2A,RELCH,SCP2,SERAC1,STAR,STARD4,TMEM97,TPCN2,VPS4A,VPS51,VPS52,VPS53,VPS54_x000D_
GO:0032872	0.0113418	2.62963	21.1301	28	35	regulation of stress-activated MAPK cascade	GO_BP	ARL6IP5,EIF2AK2,FAS,FOXO1,GSTP1,IGBP1,IGFBP6,INAVA,KLHDC10,MAP2K1,MAP2K2,MAPK1,MAPK3,MID1,MYC,NBR1,PBK,PDCD10,PPIA,PRDX1,QARS1,SEMA4C,STK25,TAOK1,TAOK2,TAOK3,TGFB2,TIRAP_x000D_
GO:0048147	0.0113418	2.62963	21.1301	28	35	negative regulation of fibroblast proliferation	GO_BP	B4GALT7,BAX,CAV1,CDC73,DAB2IP,DACH1,EMD,FBXO4,FTH1,GSTP1,ING5,KMT2A,LZTS2,MED25,MED31,MORC3,MYC,NF1,NLRC3,NUPR1,PARP10,PAWR,PEX2,SKI,SOD2,TP53,TP53INP1,TRIM32_x000D_
[truncated: 1,669 more rows]
